# Supplementary material for: Genetic and metabolomic architecture of variation in diet restriction-mediated lifespan extension in Drosophila
Source: PLoS Genet. 2020 Jul 9;16(7):e1008835. doi: 10.1371/journal.pgen.1008835 (PMC7347105; doi:10.1371/journal.pgen.1008835)
Supplement: S1 Table — (XLSX) [file pgen.1008835.s006.xlsx]

## Sheet: Table A - Diff. abundance
Metabolite	Relative Change	t-statistic	p-value		Table A. Statistical results for difference in abundance between AL and DR metabolite values.
Pyruvate	0.353042	14.9819	2.66279e-33		Relative change equivalent to log(DR) - log(AL) = log(DR/AL)
Lactate	0.0537814	3.17231	0.00178313
Oxaloacetate	0.744989	60.809	1.49138e-120
PEP	-0.398851	-18.0033	7.43952e-42
D-GA3P	-1.21917	-40.3886	3.00594e-91
Glucose	1.73359	167.916	4.39067e-197
2-Phosphoglyceric Acid	0.534442	24.1299	7.34028e-58
G1P, G6P, F6P, F1P	1.23425	42.5769	6.28652e-95
3-Hydroxybutyric Acid	-0.242143	-14.0124	1.69149e-30
Succinate	0.449286	22.9025	8.1361e-55
Alpha-Ketoglutaric Acid	-0.20781	-12.3135	1.44688e-25
Glycine	-0.422238	-70.2509	3.30216e-131
Sarcosine	-1.66386	-34.7273	6.16691e-81
Alanine	1.73423	320.081	1.68226e-246
Cadaverine	-0.814774	-115.21	2.15373e-168
Serine	0.911071	103.565	2.53801e-160
Proline	1.73073	141.107	8.21528e-184
5-Aminovalerate	0.445572	37.0428	2.66245e-85
Valine	-0.0116278	-0.95709	0.339827
Threonine	0.773457	58.809	4.2052e-118
Pipecolate	0.739337	77.2554	2.77034e-138
Leucine	1.4395	177.635	2.20042e-201
Iso-Leucine	1.14489	111.918	3.39875e-166
Asparagine	0.351498	27.0036	1.13604e-64
Glutamine	1.38193	92.3166	1.21007e-151
Lysine	1.39745	209.971	3.52942e-214
Glutamic acid	1.29304	144.652	1.05644e-185
Methionine	0.447203	33.1964	6.26538e-78
Histidine	2.05838	204.657	3.23711e-212
Phenylalanine	1.39432	133.097	2.31703e-179
1/3-Methylhistidine	-0.566083	-29.5611	2.26941e-70
Arginine	1.89355	355.255	1.67428e-254
Tyrosine	0.0751788	4.04307	7.86168e-05
Cystine	-0.717935	-23.2041	1.42815e-55
isoValeric Acid	-0.502865	-49.6909	6.85349e-106
Aminoisobutyrate	-1.22486	-179.447	3.68949e-202
Betaine	0.644998	29.5977	1.89095e-70
Taurine	0.978665	93.9127	6.18459e-153
Aspartic Acid	-0.366651	-17.2505	9.32548e-40
Carnitine	0.521134	40.0283	1.2563e-90
Epinephrine	0.233872	17.0285	3.91737e-39
Glycerate	-0.383423	-40.293	4.38834e-91
N-AcetylGlycine	-1.36419	-85.2033	1.29262e-145
D-Leucic Acid	-0.780978	-43.5319	1.74232e-96
Anthranilate	-0.967217	-88.8645	8.93047e-149
2-Hydroxyglutarate	-0.188768	-24.0092	1.45012e-57
Homogentisate	-0.35987	-28.5905	3.02072e-68
Xanthurenate	1.66484	147.624	2.97252e-187
Pantothenate	0.610646	52.3671	1.14565e-109
Cystathionine	-1.49138	-117.628	5.71313e-170
Tryptophan	0.445496	48.8938	9.88631e-105
L-Kynurenine	0.135891	9.21964	8.76155e-17
3-Hydroxykynurenine	0.680084	53.5669	2.63367e-111
Cytosine	-1.41731	-78.8386	8.4518e-140
Histamine	1.07931	105.095	1.97288e-161
Cytidine	-0.21355	-12.501	4.13708e-26
Uridine	-0.739223	-61.577	1.7872e-121
Adenosine	-0.317851	-13.4519	7.16079e-29
Inosine	2.02435	255.71	2.80751e-229
1-Methyladenosine	-0.450191	-38.4863	6.44772e-88
Guanosine	1.12904	64.9257	2.25493e-125
1-Methylguanosine	-1.24653	-162.21	1.9193e-194
GMP	-1.43519	-42.7478	3.29317e-95
Uracil	-0.848867	-86.7762	5.471e-147
Adenine	-1.38322	-110.463	3.33708e-165
Hypoxanthine	1.16435	77.6736	1.09511e-138
Oxypurinol	0.42075	28.7192	1.57007e-68
Orotate	-0.567357	-48.5447	3.2202e-104
Allantoin	-0.00772665	-0.302433	0.762677
Urate	1.16705	88.7924	1.02773e-148
Xanthosine	0.332297	24.1237	7.60322e-58
CMP	-1.75479	-74.8972	5.69147e-136
cGMP	-1.4738	-50.3986	6.60963e-107
AMP	-0.290189	-9.4137	2.56955e-17
IMP	-0.664184	-17.5434	1.41299e-40
ADP	-0.947331	-51.4019	2.51955e-108
Choline	1.5896	260.598	9.92339e-231
Methylmalonate	-0.653531	-19.3916	1.18018e-45
4-Pyridoxic acid	0.392297	46.2907	7.89038e-101
Biotin	-0.249736	-29.1591	1.69885e-69
Pyridoxal-5-P	-0.173318	-28.7884	1.10475e-68
Trimethylamine	-0.849412	-67.2449	5.75168e-128
Acetylcholine	-1.14587	-77.2001	3.13367e-138
Glycerol-3-P	0.256518	10.7688	4.04696e-21
13-HODE	-0.515467	-41.5264	3.50873e-93
Arachidonate	-1.53011	-129.29	3.74475e-177
Acetylcarnitine	1.27839	64.8138	3.02309e-125
Myristic Acid	-0.926124	-93.9038	6.28763e-153
Margaric Acid	-0.936741	-87.9447	5.40842e-148
Linoleic Acid	-0.610376	-40.9489	3.31619e-92
Linolenic Acid	0.288266	30.072	1.8036e-71
Sorbitol	-1.32156	-83.504	4.19496e-144
Glyceraldehyde	-0.0311776	-1.7654	0.079221
Inositol	-0.610096	-69.7077	1.24408e-130
Glucoronate	-1.44988	-128.021	2.10767e-176
Lactose	0.386302	7.06928	3.46229e-11
Sucrose	0.985559	56.5329	3.2019e-115
Ornithine	-0.808348	-37.1297	1.84341e-85
Citrulline	-0.725195	-39.1382	4.50104e-89
Malondialdehyde	-0.0228048	-2.24607	0.0259358
Acetoacetate	-0.731263	-36.6561	1.37879e-84
Putrescine	-1.5289	-88.2658	2.87823e-148
Agmatine	-1.25622	-119.653	2.89079e-171
Ribose-5-P	0.812854	56.3178	6.06907e-115
Geranyl Pyrophosphate	0.190836	18.9547	1.80949e-44

## Sheet: Table B - DR mz linear model
	DR lifespan		AL lifespan		Residual lifespan		Delta lifespan			Table B. Statistical results for linear models of lifespan phenotypes as a function of DR metabolite abundance
Metabolites (DR)	Coef.	P-Value	Coef.	P-Value	Coef.	P-Value	Coef.	P-Value		bold = significant at FDR 1%
Pyruvate	0.0648339	0.984773	-0.776407	0.790738	0.521772	0.859001	0.841241	0.791362
Lactate	0.353673	0.927309	-2.19117	0.511427	1.64324	0.623834	2.54484	0.482836
Oxaloacetate	-18.3989	0.00147737	0.192887	0.969631	-18.5124	0.000198005	-18.5917	0.000579806
PEP	-1.11646	0.771478	-3.61373	0.274254	1.01032	0.761142	2.49727	0.487441
D-GA3P	-0.492281	0.866093	-3.89719	0.119782	1.80132	0.475125	3.4049	0.211711
Glucose	18.4939	0.00225286	4.40454	0.404851	15.9017	0.00238762	14.0894	0.0133937
2-Phosphoglyceric Acid	-0.852202	0.825445	-3.85335	0.245998	1.41561	0.671711	3.00115	0.406258
G1P, G6P, F6P, F1P	2.68425	0.224177	2.73632	0.149913	1.07385	0.574564	-0.0520733	0.979953
3-Hydroxybutyric Acid	5.36027	0.194196	1.16668	0.743508	4.67364	0.190452	4.19359	0.278344
Succinate	8.63569	0.0415047	8.82045	0.0153608	3.44461	0.349551	-0.18476	0.96309
Alpha-Ketoglutaric Acid	-9.64823	0.0284083	0.132298	0.972383	-9.72609	0.0103957	-9.78053	0.0174865
Glycine	-18.0778	0.127377	2.6791	0.793831	-19.6545	0.0547073	-20.7569	0.0610201
Sarcosine	0.815847	0.663216	-0.112207	0.944583	0.881884	0.586086	0.928054	0.596654
Alanine	52.268	0.000148016	19.8385	0.100794	40.5924	0.000692416	32.4294	0.0130661
Cadaverine	12.0638	0.256147	9.52586	0.298063	6.45751	0.482617	2.53789	0.798976
Serine	-21.7831	0.0131019	5.13246	0.501295	-24.8037	0.000995604	-26.9155	0.000969193
Proline	-2.88695	0.578487	-3.56226	0.425861	-0.790458	0.860402	0.67531	0.88964
5-Aminovalerate	-19.3857	0.000100916	-3.54261	0.420187	-17.3008	5.81756e-05	-15.8431	0.00073973
Valine	-19.2783	0.000103976	-2.59717	0.553235	-17.7498	3.37146e-05	-16.6811	0.000351274
Threonine	-18.2279	0.000541252	-4.12208	0.372313	-15.802	0.000522535	-14.1058	0.0044832
Pipecolate	-17.3939	0.00763177	-1.48888	0.793214	-16.5177	0.00331136	-15.905	0.00920098
Leucine	-20.3069	0.00579029	1.44445	0.821885	-21.157	0.000825842	-21.7514	0.00152722
Iso-Leucine	-20.1561	0.000471482	-1.36721	0.787131	-19.3514	9.58454e-05	-18.7888	0.000499762
Asparagine	-17.6582	0.00306158	1.34441	0.796304	-18.4494	0.000315014	-19.0026	0.000625948
Glutamine	-5.3363	0.2887	2.02914	0.640016	-6.53051	0.132469	-7.36544	0.116975
Lysine	-16.6505	0.0731984	-2.00281	0.803425	-15.4718	0.0539858	-14.6477	0.0924689
Glutamic acid	7.38238	0.341948	5.09785	0.446393	4.38215	0.514451	2.28453	0.753729
Methionine	-14.3928	0.000710766	-2.11298	0.570853	-13.1493	0.000337049	-12.2798	0.00210156
Histidine	15.9447	0.0355252	0.688112	0.916705	15.5398	0.0175812	15.2566	0.0316012
Phenylalanine	-17.2163	0.0021353	1.05322	0.829898	-17.8361	0.000211774	-18.2695	0.000471864
1/3-Methylhistidine	8.47068	0.0521861	7.95094	0.0341617	3.79132	0.31701	0.519732	0.899347
Arginine	35.0938	0.0292478	-0.790618	0.954875	35.5591	0.0103983	35.8844	0.0170892
Tyrosine	-8.4218	0.0162307	-1.54707	0.611391	-7.51131	0.0131033	-6.87473	0.0365105
Cystine	4.2021	0.162399	2.8491	0.27206	2.52533	0.332322	1.353	0.631822
isoValeric Acid	5.44353	0.375656	1.53739	0.771706	4.53874	0.392969	3.90614	0.497324
Aminoisobutyrate	7.87476	0.468673	2.43597	0.794834	6.44112	0.49306	5.43879	0.593069
Betaine	3.36712	0.324262	0.28017	0.924258	3.20223	0.278103	3.08695	0.334413
Taurine	6.93957	0.117884	-3.66682	0.338637	9.0976	0.0171604	10.6064	0.010171
Aspartic Acid	-12.1011	0.000454311	-0.464385	0.878259	-11.8278	6.70974e-05	-11.6367	0.000311324
Carnitine	12.3136	0.00550513	3.35597	0.385088	10.3385	0.00706877	8.95765	0.0318446
Epinephrine	15.7455	0.00735481	3.72897	0.465933	13.5509	0.00763942	12.0165	0.0295192
Glycerate	-28.1201	0.000125142	1.13961	0.860068	-28.7908	4.47958e-06	-29.2597	1.8012e-05
N-AcetylGlycine	3.90264	0.389154	5.11326	0.189552	0.893345	0.819854	-1.21061	0.775613
D-Leucic Acid	-7.52871	0.0413525	-3.77101	0.237618	-5.30936	0.0968923	-3.7577	0.279077
Anthranilate	-2.72948	0.702185	-0.0636864	0.991738	-2.692	0.662695	-2.66579	0.689953
2-Hydroxyglutarate	-11.2426	0.28077	-1.01558	0.910108	-10.6449	0.237374	-10.227	0.294668
Homogentisate	-2.16476	0.801766	-2.27921	0.75893	-0.823376	0.912066	0.114456	0.988688
Xanthurenate	5.99317	0.131625	1.05077	0.759748	5.37476	0.117753	4.9424	0.184492
Pantothenate	12.8071	0.0360128	5.94194	0.261142	9.31009	0.0785409	6.86515	0.23213
Cystathionine	-8.50942	0.113991	0.192304	0.967057	-8.62259	0.0635873	-8.70172	0.084032
Tryptophan	-17.5227	0.0045752	-4.78694	0.374063	-14.7055	0.00595793	-12.7358	0.028523
L-Kynurenine	6.75727	0.106803	-0.443847	0.902529	7.01849	0.0522648	7.20112	0.0660449
3-Hydroxykynurenine	-3.14392	0.415756	-6.23462	0.0598075	0.525335	0.875157	3.0907	0.392736
Cytosine	-1.82582	0.672292	-3.79183	0.307126	0.405784	0.913439	1.96601	0.626554
Histamine	16.6686	0.0102494	3.63354	0.520034	14.5302	0.0096321	13.0351	0.0325483
Cytidine	1.67201	0.6885	-4.34308	0.22573	4.22804	0.240094	6.01509	0.122089
Uridine	-5.99267	0.312454	-3.4422	0.500983	-3.96684	0.439654	-2.55047	0.646521
Adenosine	5.0286	0.0829017	3.62911	0.146845	2.89276	0.249888	1.39948	0.607783
Inosine	30.7131	0.000708144	10.4196	0.189137	24.5808	0.00177113	20.2935	0.0178912
1-Methyladenosine	1.39751	0.724132	0.229442	0.946377	1.26248	0.712304	1.16807	0.75269
Guanosine	2.78713	0.598868	-1.8871	0.679312	3.89774	0.394533	4.67423	0.345547
1-Methylguanosine	10.9417	0.239538	14.2746	0.0740213	2.54071	0.752602	-3.33288	0.702521
GMP	2.60019	0.189859	0.996553	0.560556	2.01369	0.240556	1.60363	0.388516
Uracil	-4.71264	0.512267	-2.36102	0.703229	-3.32311	0.593125	-2.35162	0.726997
Adenine	5.55622	0.332526	-6.37761	0.196081	9.30963	0.0593278	11.9338	0.0252357
Hypoxanthine	6.7919	0.0790804	0.509812	0.878972	6.49186	0.0519668	6.28209	0.0827837
Oxypurinol	4.67986	0.285284	-0.811059	0.830076	5.15719	0.172747	5.49092	0.180054
Orotate	-6.62587	0.297034	-3.33527	0.54273	-4.66296	0.396284	-3.29059	0.580604
Allantoin	-2.1038	0.486747	-3.49473	0.178923	-0.0470524	0.985658	1.39093	0.623439
Urate	10.5508	0.173821	-0.594627	0.929304	10.9008	0.103693	11.1454	0.124569
Xanthosine	-1.87788	0.727783	4.63432	0.317973	-4.60531	0.322847	-6.5122	0.196155
CMP	6.91286	0.0308637	4.51944	0.102412	4.25304	0.12591	2.39342	0.42763
cGMP	-1.31509	0.558033	-0.300376	0.87663	-1.13831	0.557603	-1.01472	0.629308
AMP	1.57764	0.462792	1.66582	0.367883	0.597259	0.748008	-0.0881783	0.965064
IMP	1.46849	0.391763	1.91311	0.194549	0.342573	0.817458	-0.444615	0.782022
ADP	-8.69362	0.0264075	-5.80409	0.0862923	-5.27774	0.120528	-2.88953	0.433748
Choline	34.2932	0.000637541	1.2411	0.887998	33.5627	0.000101563	33.0521	0.000431579
Methylmalonate	1.42727	0.501381	0.163675	0.928731	1.33095	0.468339	1.2636	0.52494
4-Pyridoxic acid	6.81876	0.472284	5.34616	0.513029	3.67239	0.654525	1.4726	0.868409
Biotin	-2.17981	0.788423	-1.03093	0.882871	-1.57308	0.822777	-1.14888	0.87992
Pyridoxal-5-P	18.581	0.140892	3.33914	0.759473	16.6159	0.127692	15.2419	0.197342
Trimethylamine	7.85978	0.13901	9.0459	0.0474477	2.53601	0.582023	-1.18612	0.812133
Acetylcholine	1.92484	0.628118	-1.64284	0.631274	2.89171	0.399647	3.56769	0.337027
Glycerol-3-P	0.0454015	0.989403	-4.20678	0.151761	2.52121	0.393112	4.25218	0.182705
13-HODE	4.69877	0.33042	2.99174	0.4722	2.93805	0.48185	1.70703	0.706026
Arachidonate	-4.9451	0.472922	-1.97902	0.738953	-3.78039	0.525772	-2.96608	0.645789
Acetylcarnitine	5.91174	0.0759291	4.43487	0.122643	3.30169	0.253027	1.47687	0.637363
Myristic Acid	5.79067	0.476912	-5.65686	0.419758	9.1199	0.194271	11.4475	0.132006
Margaric Acid	0.419517	0.951159	-6.30829	0.28407	4.13213	0.484984	6.72781	0.293203
Linoleic Acid	-4.81504	0.166332	-2.93162	0.328673	-3.0897	0.305005	-1.88342	0.564054
Linolenic Acid	6.65167	0.244945	4.80912	0.329421	3.82136	0.440342	1.84254	0.731333
Sorbitol	-13.0149	0.00182378	-3.33257	0.360903	-11.0536	0.00220949	-9.6823	0.013779
Glyceraldehyde	-8.46433	0.0330576	-6.76372	0.0482467	-4.48369	0.19366	-1.70061	0.649649
Inositol	2.62459	0.717321	-2.7595	0.658526	4.24864	0.497659	5.3841	0.427218
Glucoronate	8.04375	0.229686	-2.47573	0.668417	9.50078	0.100137	10.5195	0.0926283
Lactose	-1.15895	0.422024	-1.03483	0.405211	-0.549927	0.65971	-0.124125	0.926888
Sucrose	3.03746	0.461613	3.10633	0.381928	1.2093	0.734795	-0.0688676	0.985787
Ornithine	1.91816	0.593632	-2.42579	0.433165	3.34581	0.281059	4.34396	0.195793
Citrulline	-0.376026	0.911033	-1.24448	0.667616	0.356388	0.902518	0.868458	0.782792
Malondialdehyde	9.75967	0.116443	2.84541	0.59647	8.08507	0.132676	6.91427	0.235625
Acetoacetate	0.639564	0.869375	1.97392	0.555501	-0.522144	0.876601	-1.33435	0.713947
Putrescine	-9.11565	0.0743444	-5.23371	0.235609	-6.03547	0.172699	-3.88194	0.418832
Agmatine	-14.0867	0.0424918	1.52923	0.799488	-14.9867	0.0122516	-15.616	0.0160092
Ribose-5-P	8.26308	0.0548927	-0.806604	0.828768	8.73779	0.0185313	9.06969	0.0240811
Geranyl Pyrophosphate	22.7109	0.0119738	7.7556	0.323278	18.1465	0.0204089	14.9553	0.0786639

## Sheet: Table C - AL mz linear model
	DR lifespan		AL lifespan		Residual lifespan		Delta lifespan			Table C. Statistical results for linear models of lifespan phenotypes as a function of AL metabolite abundance
Metabolites (AL)	Coef.	P-Value	Coef.	P-Value	Coef.	P-Value	Coef.	P-Value		bold = significant at FDR 1%
Pyruvate	4.24385	0.172961	1.95095	0.463643	3.09565	0.247267	2.29289	0.42608
Lactate	6.3077	0.159808	-2.19528	0.567313	7.59968	0.0478063	8.50297	0.0394027
Oxaloacetate	-19.9867	0.000167757	-4.06249	0.380085	-17.5959	0.000111514	-15.9243	0.00124518
PEP	10.1426	0.00211181	-0.481687	0.866124	10.4261	0.000210389	10.6243	0.000459337
D-GA3P	0.967301	0.737767	-2.05157	0.404709	2.17471	0.380058	3.01887	0.256826
Glucose	12.2345	0.0227892	1.17164	0.799857	11.545	0.0121638	11.0629	0.0257944
2-Phosphoglyceric Acid	9.51749	0.00409747	0.55787	0.845647	9.18916	0.00119442	8.95962	0.00340584
G1P, G6P, F6P, F1P	1.02019	0.759031	3.58779	0.20489	-1.09133	0.702247	-2.5676	0.402575
3-Hydroxybutyric Acid	5.23553	0.280146	2.00608	0.628108	4.0549	0.330036	3.22945	0.47103
Succinate	-3.26548	0.373278	1.38731	0.657761	-4.08195	0.194164	-4.65279	0.168666
Alpha-Ketoglutaric Acid	-16.3965	0.000140946	-3.79131	0.312548	-14.1652	0.000127121	-12.6051	0.0016518
Glycine	-14.7576	0.192131	2.3642	0.806991	-16.149	0.0958117	-17.1218	0.100658
Sarcosine	-2.56027	0.223895	-1.44154	0.422725	-1.71189	0.343927	-1.11874	0.565586
Alanine	49.4026	0.00101941	12.2709	0.346426	42.1808	0.00108768	37.1317	0.00784701
Cadaverine	7.12259	0.564791	-3.27121	0.756664	9.04779	0.393933	10.3938	0.362436
Serine	-22.8552	0.00160871	4.27136	0.49608	-25.369	3.71443e-05	-27.1266	4.14273e-05
Proline	-10.0588	0.250195	-6.23081	0.40419	-6.39182	0.395128	-3.82802	0.636112
5-Aminovalerate	-24.9721	0.000139225	-2.91809	0.609963	-23.2547	3.32003e-05	-22.054	0.000276215
Valine	-24.4456	9.17162e-05	-2.30201	0.673377	-23.0908	1.50896e-05	-22.1436	0.00012603
Threonine	-11.3955	0.128163	-10.777	0.0913797	-5.05294	0.433211	-0.618525	0.928993
Pipecolate	-21.9676	0.00236648	3.36362	0.590644	-23.9472	9.74212e-05	-25.3312	0.000128335
Leucine	-35.4527	0.00301112	0.591727	0.954359	-35.8009	0.000449261	-36.0444	0.00104938
Iso-Leucine	-30.6949	0.000190161	-1.48752	0.83573	-29.8195	2.12912e-05	-29.2074	0.000117334
Asparagine	-21.026	4.80123e-05	-4.04847	0.370854	-18.6433	2.59233e-05	-16.9775	0.000411581
Glutamine	-17.3041	0.00104297	-5.0732	0.267063	-14.3183	0.0015974	-12.2309	0.0127031
Lysine	-28.9644	0.0215702	4.70309	0.664402	-31.7323	0.00319208	-33.6675	0.00364085
Glutamic acid	-10.329	0.285946	0.613328	0.940896	-10.6899	0.197909	-10.9423	0.220536
Methionine	-15.3969	0.0054179	4.62663	0.332505	-18.1198	0.000115211	-20.0235	7.26076e-05
Histidine	20.4976	0.0101575	7.17963	0.295477	16.2722	0.0176275	13.318	0.071987
Phenylalanine	-26.1997	0.00167289	0.633012	0.930175	-26.5722	0.000185912	-26.8327	0.000466016
1/3-Methylhistidine	2.07971	0.465396	2.06742	0.394784	0.862975	0.724367	0.0122892	0.996275
Arginine	2.00831	0.909165	15.7231	0.29419	-7.24521	0.63148	-13.7148	0.398186
Tyrosine	-6.77942	0.076158	-0.354595	0.913841	-6.57073	0.0449532	-6.42483	0.0686246
Cystine	0.577346	0.810245	-2.00311	0.328065	1.75624	0.394351	2.58046	0.244091
isoValeric Acid	4.11204	0.449699	1.16506	0.801915	3.42637	0.463132	2.94698	0.557496
Aminoisobutyrate	-0.327627	0.976842	-4.07161	0.672271	2.06863	0.830917	3.74398	0.719313
Betaine	-9.1752	0.0575025	-6.36437	0.123186	-5.42958	0.191752	-2.81083	0.530636
Taurine	8.45538	0.1001	-3.53363	0.422002	10.535	0.0164692	11.989	0.0110659
Aspartic Acid	-12.7354	1.28495e-05	-1.7609	0.492358	-11.6991	2.72716e-06	-10.9745	5.00523e-05
Carnitine	10.4785	0.0315559	5.31035	0.203667	7.35324	0.0795699	5.16819	0.253258
Epinephrine	7.3357	0.0968712	-1.34164	0.722997	8.12529	0.0316696	8.67734	0.0329052
Glycerate	-19.5756	0.00192172	2.95718	0.588358	-21.316	7.08003e-05	-22.5328	9.5373e-05
N-AcetylGlycine	-2.35681	0.587948	0.425534	0.908738	-2.60725	0.484898	-2.78235	0.488296
D-Leucic Acid	-5.08655	0.187869	-0.544043	0.869204	-4.76637	0.150355	-4.54251	0.202807
Anthranilate	0.581765	0.921643	4.53432	0.36817	-2.08681	0.680982	-3.95255	0.468792
2-Hydroxyglutarate	-24.6805	0.00635252	-2.56166	0.74278	-23.1729	0.00277143	-22.1189	0.00811567
Homogentisate	6.62267	0.213498	0.664676	0.883916	6.23149	0.172493	5.95799	0.225498
Xanthurenate	5.73551	0.168294	-0.101689	0.977225	5.79536	0.104469	5.8372	0.128587
Pantothenate	19.1636	0.00291135	6.89885	0.214338	15.1034	0.00639284	12.2647	0.0405293
Cystathionine	-7.04244	0.174366	-2.98423	0.50079	-5.28614	0.235283	-4.05821	0.397408
Tryptophan	-26.9238	0.000201417	0.986174	0.875923	-27.5041	7.9462e-06	-27.9099	2.68124e-05
L-Kynurenine	10.1371	0.0572107	0.892037	0.845351	9.61213	0.0354405	9.24508	0.0603446
3-Hydroxykynurenine	-1.36311	0.733149	-6.13445	0.0706323	2.24718	0.512417	4.77133	0.195024
Cytosine	7.93142	0.155347	1.15221	0.809384	7.25331	0.129934	6.77921	0.188567
Histamine	15.1976	0.0111252	6.4364	0.211069	11.4096	0.0267735	8.76123	0.115213
Cytidine	12.6405	0.0221144	2.00407	0.673109	11.4611	0.0155454	10.6365	0.0372816
Uridine	-2.46929	0.69636	4.7049	0.382927	-5.23826	0.334263	-7.17419	0.218423
Adenosine	3.02086	0.476501	3.31491	0.35949	1.06995	0.769107	-0.294042	0.940216
Inosine	25.0082	0.00632058	2.03838	0.796521	23.8085	0.00239009	22.9698	0.00660242
1-Methyladenosine	4.00733	0.347815	-3.02813	0.405741	5.78946	0.113157	7.03545	0.0731365
Guanosine	3.57144	0.342389	3.65274	0.254657	1.4217	0.660097	-0.0813014	0.98135
1-Methylguanosine	-2.50041	0.777702	3.50096	0.643011	-4.56083	0.548414	-6.00138	0.462662
GMP	2.18153	0.285399	1.30223	0.455151	1.41514	0.419889	0.879309	0.641438
Uracil	9.10561	0.159647	3.74101	0.499261	6.90392	0.214536	5.3646	0.370421
Adenine	0.249403	0.967283	-0.0379649	0.99416	0.271747	0.958481	0.287368	0.959176
Hypoxanthine	17.2413	0.0108157	-3.64058	0.53215	19.3839	0.000769504	20.8819	0.000753534
Oxypurinol	11.3515	0.058848	-0.907108	0.860303	11.8854	0.0208363	12.2586	0.0267842
Orotate	5.60075	0.334209	8.12694	0.0994814	0.817809	0.869716	-2.5262	0.637474
Allantoin	-1.41088	0.628475	-3.39983	0.170524	0.590012	0.813704	1.98894	0.459784
Urate	10.4864	0.0487877	0.482359	0.915903	10.2025	0.0252695	10.004	0.0416554
Xanthosine	3.77486	0.490326	0.403552	0.931162	3.53736	0.451393	3.37131	0.504626
CMP	6.45702	0.0183408	3.93166	0.0936924	4.14312	0.0790855	2.52536	0.321265
cGMP	-4.13951	0.181175	-3.32461	0.208195	-2.18288	0.412261	-0.814896	0.776158
AMP	2.2382	0.426589	1.44617	0.547206	1.38709	0.56618	0.792029	0.760773
IMP	1.76049	0.379138	2.08219	0.222151	0.535063	0.755769	-0.321698	0.861974
ADP	-10.4717	0.00132625	-0.531872	0.850851	-10.1586	0.000267335	-9.93979	0.000954173
Choline	34.1853	0.0013301	-5.31645	0.564705	37.3142	3.71573e-05	39.5017	4.98782e-05
Methylmalonate	0.0886112	0.971674	-1.70382	0.422996	1.09136	0.610284	1.79243	0.43613
4-Pyridoxic acid	13.0171	0.216989	-8.43699	0.348713	17.9825	0.0460874	21.4541	0.0266975
Biotin	8.55708	0.297284	8.94653	0.20104	3.2918	0.640918	-0.389445	0.959095
Pyridoxal-5-P	8.61321	0.55037	-11.0641	0.368132	15.1248	0.221002	19.6773	0.138302
Trimethylamine	8.46783	0.173213	3.14314	0.554379	6.618	0.215225	5.32469	0.354381
Acetylcholine	-0.0141086	0.996637	-0.472104	0.868654	0.263738	0.92686	0.457996	0.882167
Glycerol-3-P	5.85889	0.167315	-1.23468	0.733735	6.58554	0.0699707	7.09357	0.0695386
13-HODE	3.75303	0.428098	1.90338	0.637758	2.63284	0.517386	1.84966	0.672502
Arachidonate	2.44241	0.732155	4.38612	0.470904	-0.138952	0.981907	-1.94372	0.767989
Acetylcarnitine	2.27094	0.389199	3.89783	0.0820441	-0.0230391	0.99189	-1.62688	0.504243
Myristic Acid	18.6074	0.0414312	-6.08741	0.436793	22.19	0.00436023	24.6948	0.00314985
Margaric Acid	5.8556	0.286549	-7.66833	0.100964	10.3686	0.0269966	13.5239	0.00709815
Linoleic Acid	-2.36933	0.46657	-2.12066	0.444865	-1.12127	0.688322	-0.248675	0.934092
Linolenic Acid	8.20934	0.182367	3.11705	0.553713	6.37487	0.227953	5.09229	0.371035
Sorbitol	-9.1739	0.0354267	-0.63945	0.864482	-8.79757	0.0185725	-8.53445	0.0340281
Glyceraldehyde	-0.963934	0.854356	-1.84327	0.680642	0.120882	0.978608	0.879334	0.856074
Inositol	2.56013	0.698327	-5.52813	0.325907	5.81359	0.304538	8.08826	0.183607
Glucoronate	7.8802	0.197303	1.48897	0.775753	7.0039	0.181835	6.39124	0.257676
Lactose	-1.91257	0.262744	-0.210816	0.885161	-1.7885	0.222297	-1.70175	0.280513
Sucrose	0.856815	0.797486	0.0284795	0.992023	0.840054	0.769462	0.828336	0.788162
Ornithine	1.51372	0.636145	0.588509	0.829329	1.16737	0.67085	0.925212	0.754175
Citrulline	-2.25926	0.526446	-1.55557	0.609227	-1.34376	0.66085	-0.703689	0.830878
Malondialdehyde	7.71556	0.137272	1.6994	0.70214	6.71542	0.131852	6.01616	0.209927
Acetoacetate	-0.500245	0.88451	-2.24213	0.444926	0.81931	0.781661	1.74188	0.58364
Putrescine	-6.86631	0.113498	-1.49811	0.686737	-5.98463	0.108029	-5.3682	0.180673
Agmatine	-18.1132	0.00545352	1.1826	0.833592	-18.8092	0.000720844	-19.2958	0.00128177
Ribose-5-P	20.7225	0.00104998	-1.4434	0.79252	21.572	6.14218e-05	22.1659	0.000133626
Geranyl Pyrophosphate	9.8359	0.245383	-2.66598	0.712584	11.4049	0.115978	12.5019	0.109074

## Sheet: Table D - Delta mz linear
	Residual lifespan			Table D. Statistical results for linear models of lifespan phenotypes as a function of delta metabolite (DR - AL metabolite)
Metabolites (delta)	Coef.	P-Value		bold = significant at FDR 5%
Pyruvate	0.449407	0.84021
Lactate	-2.69563	0.375286
Oxaloacetate	0.03907	0.992935
PEP	-9.61156	2.79215e-05
D-GA3P	-2.57468	0.142032
Glucose	6.96845	0.186889
2-Phosphoglyceric Acid	-9.39522	4.90809e-05
G1P, G6P, F6P, F1P	1.72451	0.349707
3-Hydroxybutyric Acid	6.86688	0.0236528
Succinate	3.44453	0.192451
Alpha-Ketoglutaric Acid	0.912847	0.768423
Glycine	-5.49563	0.539629
Sarcosine	2.61318	0.0200417
Alanine	22.6808	0.018336
Cadaverine	4.47469	0.550856
Serine	3.39515	0.570573
Proline	2.94135	0.49556
5-Aminovalerate	-7.46562	0.0859526
Valine	-7.12465	0.0985048
Threonine	-13.5462	0.000733612
Pipecolate	-2.10834	0.696516
Leucine	-12.4053	0.0555275
Iso-Leucine	-9.46208	0.0649205
Asparagine	1.74719	0.672922
Glutamine	1.80118	0.605519
Lysine	-3.75833	0.626133
Glutamic acid	7.02623	0.232559
Methionine	-3.66823	0.341522
Histidine	2.52326	0.626158
Phenylalanine	-11.1085	0.0243457
1/3-Methylhistidine	0.849587	0.750517
Arginine	31.9423	0.000886447
Tyrosine	-5.56542	0.0522249
Cystine	-1.92514	0.255483
isoValeric Acid	5.00263	0.355221
Aminoisobutyrate	11.4655	0.143868
Betaine	4.13936	0.0907045
Taurine	7.19708	0.148926
Aspartic Acid	0.299046	0.905075
Carnitine	3.83558	0.345648
Epinephrine	1.2703	0.742902
Glycerate	-3.43777	0.536057
N-AcetylGlycine	4.15971	0.204574
D-Leucic Acid	-0.938247	0.746012
Anthranilate	-0.565077	0.905803
2-Hydroxyglutarate	11.3266	0.0994725
Homogentisate	-3.31647	0.431058
Xanthurenate	1.85374	0.692377
Pantothenate	-0.814072	0.855543
Cystathionine	-4.40164	0.291269
Tryptophan	3.39962	0.555395
L-Kynurenine	3.55945	0.309313
3-Hydroxykynurenine	-2.98307	0.475058
Cytosine	-1.70844	0.568502
Histamine	1.89821	0.706069
Cytidine	-0.794939	0.798238
Uridine	3.26015	0.475164
Adenosine	2.95437	0.184366
Inosine	8.58102	0.1893
1-Methyladenosine	-2.26956	0.61923
Guanosine	2.26555	0.455107
1-Methylguanosine	12.201	0.0783895
GMP	0.349938	0.82437
Uracil	-0.705016	0.899812
Adenine	7.97888	0.0586933
Hypoxanthine	2.86815	0.434067
Oxypurinol	3.55942	0.343625
Orotate	-4.46867	0.306313
Allantoin	1.46166	0.473686
Urate	-0.974171	0.81018
Xanthosine	-3.75858	0.324723
CMP	-1.76722	0.445209
cGMP	0.617669	0.735709
AMP	-0.22515	0.89537
IMP	-0.534821	0.697717
ADP	2.91003	0.320416
Choline	8.60038	0.309298
Methylmalonate	0.599404	0.705698
4-Pyridoxic acid	3.06054	0.632832
Biotin	-0.0961365	0.988166
Pyridoxal-5-P	11.8277	0.191094
Trimethylamine	-5.77572	0.179399
Acetylcholine	2.83236	0.424397
Glycerol-3-P	-5.00445	0.0239144
13-HODE	0.715445	0.868069
Arachidonate	1.26097	0.774742
Acetylcarnitine	5.37308	0.0411579
Myristic Acid	-6.43809	0.230051
Margaric Acid	-8.40933	0.083305
Linoleic Acid	-2.54274	0.476713
Linolenic Acid	-2.50361	0.651437
Sorbitol	-6.19326	0.0666025
Glyceraldehyde	-7.07815	0.017721
Inositol	-3.05966	0.612403
Glucoronate	8.24761	0.070355
Lactose	0.102662	0.916674
Sucrose	-0.639701	0.830446
Ornithine	1.41129	0.562942
Citrulline	0.435857	0.876057
Malondialdehyde	3.38446	0.53249
Acetoacetate	0.705458	0.787381
Putrescine	1.43176	0.637262
Agmatine	3.09827	0.530519
Ribose-5-P	-0.678711	0.851756
Geranyl Pyrophosphate	9.1901	0.125891

## Sheet: Table E Gene Network Stats
AL or DR Network?	GWAS Pheno	Gene	Score		Table E. Gene scores for AL and DR bipartite networks
AL	Oxaloacetate	SelT	2.6e-05
AL	Leucine	Ddc	9e-06
AL	Iso-Leucine	Ddc	3e-05
AL	Iso-Leucine	CCHa2-R	2.5e-05
AL	Methionine	CCHa2-R	1e-05
AL	Phenylalanine	Ddc	1.7e-05
AL	Phenylalanine	CG12617	2.4e-05
AL	Phenylalanine	CG13046	2.5e-05
AL	Tryptophan	sqd	1.9e-05
AL	Tryptophan	CG10841	1.1e-05
AL	Hypoxanthine	jeb	8e-06
AL	PEP	CG5191	1.3e-05
AL	PEP	Vps15	2e-06
AL	2-Phosphoglyceric Acid	Vps15	1e-06
AL	Alanine	z	1.2e-05
AL	Alanine	CG43143	4e-06
AL	Serine	CCHa2-R	8e-06
AL	Serine	CG43667	1.5e-05
AL	Serine	CG43668	1.2e-05
AL	Serine	CG43677	1.1e-05
AL	Valine	CCHa2-R	3.1e-05
AL	Pipecolate	CCHa2-R	2.3e-05
DR	Methionine	CCHa2-R	9e-06
DR	Phenylalanine	Ddc	5e-06
DR	Phenylalanine	CG13046	2.9e-05
DR	Phenylalanine	CG12617	1.5e-05
DR	Alanine	z	1e-05
DR	Alanine	CG43143	3e-06
DR	Serine	CG43667	1.3e-05
DR	Serine	CCHa2-R	9e-06
DR	Serine	CG43677	1.7e-05
DR	Serine	CG43668	2.1e-05
DR	5-Aminovalerate	CCHa2-R	2.5e-05
DR	Valine	CCHa2-R	2e-05
DR	Leucine	Ddc	1.8e-05
AL and DR	rLifespan	CG6231	2.6e-05
