# Supplementary material for: Genetic and metabolomic architecture of variation in diet restriction-mediated lifespan extension in Drosophila
Source: PLoS Genet. 2020 Jul 9;16(7):e1008835. doi: 10.1371/journal.pgen.1008835 (PMC7347105; doi:10.1371/journal.pgen.1008835)
Supplement: S1 Dataset — (XLSX) [file pgen.1008835.s007.xlsx]

## Sheet: across_diet
DGRP_line	diet	Pyruvate	Lactate	Oxaloacetate	PEP	D-GA3P	Glucose	2-Phosphoglyceric Acid	G1P, G6P, F6P, F1P	3-Hydroxybutyric Acid	Succinate	Alpha-Ketoglutaric Acid	Glycine	Sarcosine	Alanine	Cadaverine	Serine	Proline	5-Aminovalerate	Valine	Threonine	Pipecolate	Leucine	Iso-Leucine	Asparagine	Glutamine	Lysine	Glutamic acid	Methionine	Histidine	Phenylalanine	1/3-Methylhistidine	Arginine	Tyrosine	Cystine	isoValeric Acid	Aminoisobutyrate	Betaine	Taurine	Aspartic Acid	Carnitine	Epinephrine	Glycerate	N-AcetylGlycine	D-Leucic Acid	Anthranilate	2-Hydroxyglutarate	Homogentisate	Xanthurenate
line_208	AL	-0.037216	0.280694	-0.07227	0.203447	-0.241864	0.171672	0.213657	-0.131614	-0.00626041	-0.137396	-0.118779	-0.12711	0.466161	0.096903	-0.115894	-0.0864826	-0.0618973	-0.189581	-0.227446	0.133097	-0.232383	-0.0721216	-0.150312	-0.153714	-0.0294661	-0.102725	0.0432554	-0.177273	0.222071	-0.113115	-0.181088	-0.000488341	0.00643251	-0.0299699	0.0592599	-0.0465783	0.339943	-0.0826426	-0.378429	-0.182565	-0.255822	-0.12393	-0.0813419	0.190979	0.112184	-0.0426783	-0.163044	-0.10005
line_208	DR	-1.04292	0.157937	0.837415	0.224864	-0.753962	1.76507	1.0935	1.71152	-0.21009	1.35837	-0.120916	-0.436358	-1.92171	1.63793	-0.848399	0.950312	1.57942	0.549454	0.0687461	0.930032	0.683007	1.46679	1.19365	0.399754	1.40673	1.32004	1.37443	-0.191246	1.75153	1.44289	-0.875416	1.779	0.423443	-0.326026	-0.402043	-1.42181	0.880288	0.760271	-0.13694	0.305829	-0.0506581	-0.276169	-1.08243	-0.556821	-1.17171	-0.133795	-0.351001	1.31066
line_301	DR	0.109553	-0.553614	0.834869	-0.277287	-0.826623	1.57641	0.800365	0.703625	-0.343667	0.417526	-0.388976	-0.447911	-1.9616	1.63187	-0.993233	0.996321	1.50825	0.548909	0.0759394	0.943184	0.808787	1.52736	1.23657	0.448823	1.3678	1.47592	1.35751	0.567931	2.06634	1.50679	-0.830819	1.88891	0.334375	-0.551461	-0.748867	-1.37468	1.30466	0.83293	0.0337424	0.59606	0.201619	-0.415855	-1.56206	-0.963534	-1.0732	-0.240061	-0.669484	1.5268
line_301	AL	-0.263014	0.197258	0.143953	0.0622881	0.147567	-0.0872804	0.143068	-0.369709	0.0576973	-0.422531	-0.0334129	0.084297	0.116732	-0.043056	-0.0887918	0.0325878	-0.0346395	0.0795558	0.0669655	0.207944	0.0580779	0.0223183	0.0620441	0.0997484	-0.0695418	0.000664755	-0.0286891	0.131129	0.0172014	0.0373377	-0.178299	-0.0261729	0.0919196	-0.390835	-0.0488443	-0.128498	0.252108	-0.182804	0.291218	-0.0245739	-0.227277	0.047448	0.220882	0.0318066	0.116572	-0.000593824	0.106802	-0.0461222
line_303	DR	0.36654	0.399956	0.313508	-0.44987	-1.40563	1.77912	0.546154	1.62472	0.187097	0.753734	-0.478004	-0.517677	-0.909614	1.72285	-0.887572	0.627832	1.84524	0.246031	-0.241156	0.654972	0.586697	1.22552	0.935848	-0.0337157	1.15145	1.29567	1.17346	0.247849	2.15032	1.16371	-0.716993	1.89114	0.0740107	-0.808794	-0.54961	-1.33368	1.37572	1.06514	-0.503147	0.656805	0.0732215	-0.694931	-1.3627	-0.874574	-0.972658	-0.32149	-0.170039	1.64397
line_303	AL	0.0450598	0.117493	-0.215236	0.116712	-0.116034	-0.00421821	0.229948	-0.0804275	0.146163	-0.0434564	-0.0664359	-0.0818681	0.0904298	-0.0144445	-0.184412	-0.211572	0.00568364	-0.175861	-0.167839	-0.0497228	-0.126331	-0.136629	-0.132397	-0.178287	0.0337985	-0.0858441	-0.079542	-0.199991	0.0718075	-0.139002	0.179521	-0.0729997	0.120788	0.0100741	-0.101342	-0.173791	0.277996	-0.140551	-0.14747	0.154507	-0.176118	-0.309335	-0.106296	-0.472008	-0.0320238	-0.160293	0.0798849	-0.0297997
line_304	DR	0.339606	0.146926	0.728686	-0.627078	-0.920932	1.80095	0.272518	0.671847	-0.314363	0.298897	-0.271985	-0.371027	-1.37557	1.74867	-0.86977	0.854471	1.76539	0.34724	-0.0908499	0.673634	0.60312	1.2888	0.977612	0.310805	1.29287	1.25087	1.2892	0.279663	1.97258	1.19489	-0.686974	1.79768	-0.286261	-1.45789	-0.349216	-1.26506	0.594217	0.968512	-0.403534	0.778096	0.198768	-0.378529	-1.23551	-0.714868	-1.01298	-0.203708	-0.0892797	1.74949
line_304	AL	0.0779418	0.0233323	0.0339919	-0.260766	0.762436	0.107079	-0.263637	-0.435996	-0.395649	0.0942741	-0.0584125	0.103865	0.398924	-0.0198705	-0.0735661	0.0850066	0.0280955	0.142247	0.123824	0.134268	0.0843513	0.0238472	0.0459591	0.0537677	-0.0976788	0.027504	0.0391605	0.0527318	-0.112748	0.0381046	-0.278457	-0.0171006	-0.245507	-0.673218	0.201711	-0.0625168	-0.0881945	-0.0299319	0.107898	0.399906	-0.0734788	0.059254	0.0321317	0.285368	0.0304476	0.0632652	0.154922	-0.0169345
line_307	AL	-0.363722	-0.156103	0.369686	0.291801	-0.25643	-0.239461	0.339412	-0.472734	-0.0845272	-0.0286303	0.327119	0.0762859	0.00557054	-0.0492034	-0.0764334	0.046265	0.0586571	0.0620719	0.0662811	0.0461861	0.0600386	-0.0162207	0.0134956	0.352811	0.168767	0.00468462	0.132471	0.0997786	-0.230974	-0.0177476	-0.576682	-0.066677	0.0612525	0.554524	-0.192153	-0.119481	-0.0233523	-0.145366	0.0771834	0.0984311	-0.0833049	0.0772681	-0.0289902	-0.0113492	-0.162537	0.283601	0.0346611	-0.218099
line_307	DR	0.0299722	0.0733327	1.08684	0.375295	-0.399874	1.4685	1.2839	1.29285	-0.364453	0.119794	0.0433881	-0.319347	-2.09779	1.45322	-1.09992	1.04214	1.59633	0.848443	0.417385	1.193	0.945975	1.50852	1.3911	0.736795	1.41225	1.43887	1.28072	0.804328	1.67598	1.56205	-0.965927	1.61184	0.773111	-0.35587	-0.483751	-1.53475	0.425236	0.547482	0.327209	0.343471	-0.0342656	-0.126295	-1.47004	-0.571173	-1.03479	-0.074464	-0.538497	1.16641
line_313	DR	0.556576	-0.0517603	0.740975	0.22054	-0.543923	1.76211	1.19285	1.67451	-0.459181	0.251411	-0.188805	-0.499453	-2.09539	1.62465	-0.894944	0.877457	1.78456	0.620743	0.140269	0.874576	0.769597	1.46977	1.223	0.407848	1.32695	1.35575	1.20485	0.494637	1.73032	1.44128	-0.910184	1.7709	0.511794	-0.839611	-0.437617	-1.33936	0.555918	0.691987	-0.256659	0.68471	-0.062939	-0.456398	-1.64548	-0.8028	-1.34091	-0.263823	-0.310959	1.39531
line_313	AL	0.423251	0.062919	-0.0525157	0.105793	-0.270584	-0.0531957	0.200365	-0.453383	-0.0966855	0.230506	-0.252002	-0.0625588	0.215307	0.0774764	-0.0438819	-0.0406411	0.171734	-0.0620965	-0.0691934	0.0845686	-0.0235028	-0.040298	-0.0473313	-0.0846287	-0.12828	-0.0150172	0.0455442	-0.0676916	-0.130591	-0.0497476	-0.319489	-0.0299745	-0.0099777	-0.508998	-0.0736017	0.0359545	0.139538	-0.131726	-0.439395	0.315126	0.0502039	-0.12385	-0.106529	0.177619	-0.180568	-0.058748	0.209494	0.0387565
line_315	DR	0.0285713	0.0866735	0.835501	0.199388	-0.411015	1.7536	1.25226	0.828096	-0.598509	-0.0716662	-0.0756659	-0.288234	-2.47298	1.58472	-1.04313	0.964948	1.62398	0.712251	0.240953	0.994776	0.907265	1.4941	1.26711	0.532001	1.39268	1.45562	1.32572	0.58617	1.78547	1.49224	-1.35534	1.77	0.63869	-0.75258	-0.337125	-1.36133	0.528439	0.782115	-0.060897	0.72982	0.17019	-0.326302	-1.30046	-0.656496	-1.14186	-0.191506	-0.128763	1.39729
line_315	AL	-0.0859375	0.141353	-0.078871	0.176456	0.0959892	0.160785	0.184625	-0.268176	-0.114905	-0.30236	-0.173941	0.05417	0.00968735	0.0172631	-0.0738286	-0.158487	-0.0151841	-0.112216	-0.109176	-0.0414887	-0.125205	-0.0636159	-0.107689	-0.137131	-0.108714	-0.0719373	-0.0492109	-0.143532	0.0491922	-0.10626	-0.526031	-0.062461	-0.0424409	-0.290983	0.112167	-0.10391	0.12746	0.0286311	-0.294482	0.0401183	0.215125	-0.155342	0.0885006	0.0430959	-0.0365096	-0.0820966	0.270879	0.0958285
line_324	DR	-0.247001	-0.195727	0.89597	-0.607279	-1.27818	1.44839	0.47973	0.593291	-0.425577	0.333327	-0.123364	-0.406143	-1.85316	1.65664	-0.872034	1.00599	1.63676	0.709982	0.232232	1.06237	0.946155	1.63246	1.35754	0.491821	1.54805	1.58676	1.55321	0.559909	2.03693	1.62316	-0.916989	1.9621	0.43053	-0.648292	-0.959068	-1.31323	0.716461	0.916075	0.140861	0.506027	0.185934	-0.311284	-1.62639	-0.639183	-1.1345	-0.0751872	-0.396715	1.36423
line_324	AL	-0.470571	-0.248488	0.284656	-0.280129	-0.34157	-0.378508	-0.116655	-0.697945	-0.186976	0.0807718	0.190107	0.217482	-0.0890975	-0.097328	-0.103544	0.1938	-0.032472	0.302193	0.357476	0.342133	0.265019	0.0523259	0.15262	0.307081	0.0363005	0.108176	0.0416745	0.397041	-0.0294661	0.103238	-0.564755	-0.0236225	0.384633	0.412614	-0.26026	-0.060504	-0.0391505	-0.266524	0.623136	-0.11167	-0.160408	0.273686	0.0387925	0.0870094	0.129701	0.188579	-0.162732	-0.396683
line_335	DR	0.427052	0.276405	0.840695	-0.351674	-1.45585	1.60987	0.666183	1.2008	0.275747	0.777109	-0.194078	-0.397748	-2.07731	1.78704	-0.901501	0.881239	1.93032	0.531885	0.120659	1.08108	0.752608	1.50454	1.20728	0.430896	1.38379	1.42582	1.32297	0.547108	1.81494	1.43975	-0.925721	1.8383	0.276366	-1.32676	-0.620157	-1.23438	0.269943	0.881422	-0.477955	0.851044	0.179711	-0.399291	-1.47625	-0.622725	-1.16497	-0.199557	-0.160741	1.21732
line_335	AL	0.208186	0.238922	-0.0723004	-0.0591205	0.319269	0.044737	0.031053	-0.380135	0.20995	0.224212	-0.194942	0.0763983	-0.352678	0.0205244	-0.0701428	-0.048431	0.0647496	0.134603	0.105625	0.387884	0.0899616	0.0505565	0.0428793	-0.101195	-0.172754	0.0632012	-0.0373236	0.098545	-0.270655	0.0803047	-0.880585	-0.0302007	0.191865	-0.111518	0.0333657	-0.0558647	-0.273969	-0.0989962	0.104447	0.250895	0.038663	-0.0639947	-0.121134	0.0118816	-0.281205	-0.0169432	0.162303	-0.383419
line_357	DR	0.312482	-0.30391	0.856201	-0.812408	-0.81513	1.69138	0.171097	0.351284	-0.369049	0.107422	-0.301136	-0.404558	-0.856604	1.68572	-0.894357	0.934694	1.67696	0.72004	0.277902	1.39619	0.913996	1.56107	1.28803	0.455644	1.297	1.48057	1.26872	0.569134	1.95122	1.53194	-0.627338	1.83331	0.126731	-1.11246	-0.466959	-1.35084	0.642638	0.887328	-0.0492607	0.862125	-0.215684	-0.352758	-1.38992	-0.541129	-0.878926	-0.194905	-0.249732	1.29683
line_357	AL	-0.0562011	-0.124766	0.142852	-0.434781	0.439382	-0.126326	-0.3612	-0.425795	-0.2918	0.300867	-0.0889947	0.115184	0.0218017	-0.00141353	-0.0679281	0.125236	-0.00874332	0.245975	0.267368	0.496745	0.216879	0.0970577	0.173676	0.144862	-0.0987785	0.0954348	0.0522356	0.214389	-0.101048	0.134927	-0.498941	-0.0329988	-0.116904	-0.619555	-0.0424363	-0.00461941	-0.0524381	-0.0428178	0.380482	0.311124	-0.16856	0.155168	-0.00340626	0.406577	0.0449329	0.0325273	-0.0150231	-0.129918
line_358	DR	0.115604	0.106913	1.13639	-0.117847	-0.960597	1.48823	1.04067	0.692777	-0.537788	0.40189	0.00634236	-0.326548	-2.26533	1.58185	-1.04255	1.11629	1.63223	0.881575	0.425849	1.21412	1.12866	1.6097	1.48333	0.695759	1.43572	1.57964	1.2924	0.88941	1.60474	1.66006	-0.9697	1.74908	0.759954	-0.822554	-0.666189	-1.35112	0.34722	0.56015	0.327136	0.302561	-0.25284	-0.0951723	-1.5727	-0.522854	-1.25608	-0.07351	-0.445253	1.47946
line_358	AL	0.286083	0.0196597	0.0870556	0.125978	-0.0864432	-0.0336718	0.228595	-0.286992	-0.151723	-0.152788	-0.0793243	-0.00201212	-0.0292477	0.0210642	-0.173835	0.00403255	0.00986112	0.09877	0.0762671	0.0930227	0.0944164	0.018713	0.0443794	0.042141	-0.0867335	0.0496603	-0.0110424	0.109609	-0.0246065	0.0409814	-0.189885	0.0215071	0.0761673	-0.359854	-0.0517833	-0.114372	0.0617683	-0.0696287	-0.100962	0.105816	-0.137541	-0.0391167	-0.107253	0.125996	0.0164435	-0.0870975	0.335235	-0.0657824
line_360	DR	-0.064645	0.223158	1.00705	0.0513668	-0.657634	1.43967	0.969055	0.709137	-0.345227	0.483184	0.0518615	-0.363806	-2.04131	1.53156	-1.02668	0.99355	1.65679	0.727697	0.303443	1.07171	0.917619	1.53227	1.37116	0.549103	1.43939	1.45255	1.33011	0.681621	1.78378	1.54687	-0.615431	1.73393	0.513111	-0.472004	-0.635487	-1.42322	0.686981	0.711869	0.0998664	0.718675	-0.139907	-0.129861	-1.20528	-0.53687	-1.0052	-0.0114762	-0.317116	1.44548
line_360	AL	0.362666	0.018001	0.166361	-0.0191094	0.600485	-0.122117	0.0174621	-0.298637	0.0147329	-0.0530558	0.00578698	0.131496	-0.0195927	-0.0450389	-0.119848	0.0750066	-0.0358376	0.13796	0.17409	0.102213	0.147704	-0.0201874	0.0619634	0.18504	-0.0245605	0.0212198	-0.0196171	0.218155	-0.142153	0.0102379	0.141139	-0.0301059	-0.0447923	-0.871508	-0.0917619	-0.095943	-0.159308	-0.137552	0.122419	0.301907	-0.0232204	0.0871437	0.133607	-0.0685171	-0.0216695	0.0233518	0.309504	-0.00268791
line_362	DR	0.243814	0.0396791	1.01963	-0.190853	-0.826515	1.64509	0.847895	0.945199	-0.433731	0.170569	0.0733738	-0.356025	-1.84012	1.64548	-0.975849	0.998205	1.67172	0.719149	0.260127	1.04864	0.954756	1.60974	1.384	0.616869	1.53862	1.51358	1.33177	0.742668	1.78288	1.62044	-0.646421	1.82321	0.552485	-0.58841	-0.48788	-1.21305	0.375912	0.694204	0.101965	0.445354	-0.0451265	-0.262914	-1.26667	-0.73728	-1.13804	-0.125692	-0.354041	1.26611
line_362	AL	0.0186074	0.0899527	0.0963645	0.390507	0.296015	0.0724917	0.462954	-0.281258	0.114828	-0.164227	-0.00361365	-0.0335554	-0.814662	-0.0342774	-0.0777136	-0.0604048	-0.106099	-0.00721348	-0.0150555	0.153374	0.00455346	-0.0316782	-0.0184155	0.0679962	-0.0500532	-0.0162485	0.0231744	-0.0156104	-0.140766	-0.0197729	0.0763172	-0.0830594	0.23386	0.268025	0.0788332	-0.129851	-0.0257076	-0.0873631	-0.0895958	-0.0872802	-0.164883	-0.0547452	0.132996	-0.15202	-0.0767502	-0.00702441	0.11016	-0.339099
line_375	AL	-0.157205	0.163367	-0.0790961	0.41905	0.0867031	0.0962074	0.464106	-0.423135	0.207954	-0.173271	-0.118973	0.0756854	-0.0869147	-0.0858023	-0.126371	-0.131564	-0.119332	-0.0367877	-0.0353392	0.0851898	-0.1123	-0.128521	-0.106599	-0.101255	-0.111523	-0.112776	-0.0293229	-0.190158	-0.0273188	-0.130983	-0.802609	-0.129034	0.169199	0.671676	0.173867	-0.116056	0.29733	0.0543121	-0.244116	0.0820492	0.132453	-0.0963306	0.218692	0.244547	0.0752121	-0.0146154	0.196991	-0.0830932
line_375	DR	0.182469	0.138099	0.672271	-0.30022	-0.744676	1.7909	0.674298	0.761733	-0.168879	0.542705	-0.233788	-0.362456	-1.9241	1.6987	-0.877347	0.931638	1.74478	0.443634	-0.0142744	0.873577	0.711755	1.40838	1.09575	0.307503	1.37681	1.35145	1.32036	0.389822	2.05015	1.36137	-0.846945	1.82769	0.324956	-0.732206	-0.43772	-1.23754	1.04005	0.889914	-0.191979	0.818791	0.322481	-0.391756	-1.51103	-0.831161	-1.0286	-0.2366	-0.383396	1.41294
line_379	DR	0.400764	0.0420546	1.03824	-0.463287	-1.0775	1.49932	0.522406	0.72191	-0.355272	0.245669	-0.0455604	-0.331189	-1.95624	1.66894	-0.997447	1.02359	1.80531	0.7911	0.329011	1.10975	0.988205	1.64251	1.43337	0.590659	1.47278	1.56093	1.27508	0.790781	1.98971	1.66396	-0.810811	1.82483	0.578882	-1.28257	-0.667795	-1.44603	0.61986	0.814327	0.141176	0.587464	-0.107587	-0.224575	-1.51468	-0.616253	-0.905316	-0.166144	-0.286472	1.57809
line_379	AL	0.0567588	-0.181007	0.364004	-0.247917	-0.20308	-0.24359	-0.0600166	-0.202115	-0.269635	0.0677478	0.162355	0.132035	0.311715	-0.0893443	-0.177399	0.21318	-0.0339954	0.336564	0.363749	0.247448	0.284855	0.0861301	0.20706	0.370372	0.0397908	0.0965338	0.0550405	0.39728	-0.168549	0.156961	-0.453156	-0.029242	0.465824	-0.270667	-0.117664	-0.141914	-0.0202833	-0.208045	0.615868	-0.00530278	-0.384965	0.289224	-0.0717954	-0.19733	-0.0299543	0.163105	-0.0386909	-0.150686
line_380	DR	0.211809	-0.0546215	0.831987	-0.278763	-0.926085	1.51198	0.661553	1.07838	-0.624873	0.231439	-0.320132	-0.359869	-2.35878	1.76256	-0.750258	0.909192	1.83687	0.514198	0.0175402	0.855873	0.747621	1.46144	1.16112	0.404812	1.34787	1.42507	1.44177	0.446526	2.04958	1.39706	-0.702941	1.91805	0.293179	-0.729996	-0.684333	-1.16399	0.450937	0.936838	-0.327821	0.601811	0.327125	-0.398212	-1.41302	-0.992878	-0.991334	-0.118476	-0.249764	1.53609
line_380	AL	-0.197045	-0.114913	0.00470944	0.244087	-0.251319	-0.29435	0.205962	0.294531	-0.0530694	-0.106447	-0.318172	-0.0493835	-0.0593662	0.0302986	-0.0860899	-0.0955562	0.0392233	-0.0817609	-0.113366	0.0298291	-0.133206	-0.0477707	-0.070256	-0.0890173	-0.265337	-0.0519669	0.124712	-0.0464349	-0.0688297	-0.0776307	-0.157347	-0.0603819	-0.00440513	-0.329298	-0.342414	0.0478895	0.0705042	-0.00677836	-0.165108	-0.25884	-0.031974	-0.0617694	-0.0839797	-0.20123	0.00620435	0.124798	-0.00488544	-0.0724095
line_391	DR	0.103087	0.236439	0.791984	-0.10998	-0.878155	1.76517	0.791778	0.435648	-0.48757	0.876018	-0.229601	-0.346542	-1.69063	1.68529	-0.933182	0.883202	1.58112	0.540011	0.0896168	0.924922	0.773799	1.47314	1.18853	0.360912	1.3123	1.4273	1.31438	0.520368	2.0808	1.42733	-1.26787	1.83505	0.170922	-0.60122	-0.475019	-1.27022	0.416752	0.93371	-0.395826	0.728427	0.211009	-0.375327	-1.30181	-0.869246	-0.909836	-0.196943	-0.234899	1.90811
line_391	AL	0.0600751	-0.0862206	-0.279664	0.0934236	0.138873	0.129072	-0.00492161	-0.382394	0.0954111	0.168655	-0.202439	0.0686462	0.421188	-0.0728098	0.110518	-0.151981	-0.108398	0.000440922	0.010926	0.00797403	0.00465518	-0.0576837	-0.0865213	-0.22117	-0.160667	-0.000122978	-0.0773632	-0.103773	-0.0666204	-0.151445	-0.786105	-0.0526943	-0.256682	0.574588	0.207218	0.130212	0.0457379	0.0985455	-0.111719	0.204986	0.39245	-0.161721	0.0505309	-0.059236	-0.0424855	-0.0308485	0.410165	0.21131
line_399	AL	-0.401857	0.192381	-0.0352805	0.333487	-0.117348	-0.111501	0.378189	-0.469642	-0.0716128	-0.0107972	0.00700234	0.054356	-0.0279664	-0.0849466	-0.127951	0.00428016	-0.00134927	0.044149	0.0774237	0.116871	0.0291142	-0.014171	0.0244173	0.0148035	0.0203646	-0.0302442	-0.0213271	0.0245729	0.0177695	0.00635426	-0.244384	-0.0855041	0.211815	0.46209	-0.0613734	-0.167348	0.284672	-0.103567	0.141915	0.143975	0.0661404	-0.0814441	-0.00687237	0.0566034	0.0248056	-0.0850505	0.204807	-0.137651
line_399	DR	0.461757	0.0289642	0.787406	-0.460172	-1.3633	1.56586	0.560774	1.60296	-0.881697	0.488138	-0.076862	-0.481134	-1.10345	1.7067	-0.889638	0.845572	1.89564	0.439391	-0.0066055	0.771964	0.689399	1.41542	1.11259	0.393353	1.53478	1.32605	1.16918	0.406198	1.95827	1.32799	-0.63659	1.85686	0.0697028	-0.896725	-0.682874	-1.2115	0.68289	0.972989	-0.564109	0.672264	0.354965	-0.457441	-1.43828	-0.954337	-1.11008	-0.305517	-0.258035	1.55696
line_427	DR	0.421605	0.121138	0.900624	-0.472128	-1.28259	1.63862	0.442291	0.94097	-0.292605	0.255425	0.0107202	-0.345499	-0.945311	1.70265	-0.845397	0.98495	1.66381	0.483528	0.013945	0.924062	0.730924	1.40898	1.10212	0.464904	1.59514	1.3765	1.06777	0.43927	2.06015	1.39408	-0.827063	1.90142	-0.261251	-1.03849	-0.57178	-1.28697	0.680029	0.953583	-0.418823	0.715852	0.232945	-0.32425	-1.32544	-0.314682	-0.913396	-0.260749	-0.302083	1.55967
line_427	AL	-0.00235105	0.015374	0.0710629	-0.259455	0.279179	-0.134353	-0.146502	0.218609	-0.451154	0.186914	-0.0163543	-0.00875673	0.0355685	-0.0225543	-0.110018	0.0895626	-0.0251403	0.055529	0.0385361	0.0881505	0.0676635	0.0193177	0.0612065	0.0892475	0.00282771	0.00879232	0.00529581	0.0750796	0.10946	0.0553141	0.135852	-0.0201335	-0.142391	-0.597457	-0.0759481	-0.148423	0.0413165	-0.100523	0.100757	0.179296	-0.107934	0.0533236	-0.138898	0.488982	0.120494	-0.0566359	0.0642282	-0.107879
line_437	AL	0.0251617	0.257051	-0.000675399	0.416006	-0.0595295	-0.0168974	0.39317	-0.209701	-0.0149753	0.112589	0.0123909	-0.0450359	-0.0550528	-0.00695604	-0.0787428	-0.130901	-0.167839	0.0185245	-0.0245629	0.280669	-0.121079	-0.0595836	-0.0582968	-0.0784328	-0.0412368	-0.100415	-0.105965	-0.0417016	-0.162304	-0.135119	-0.469781	-0.133596	-0.0649889	-0.169627	0.0740016	-0.0466201	-0.207997	0.00864722	-0.380579	0.00712011	-0.081486	-0.0648923	0.0730351	0.00386528	-0.0595841	-0.0373851	0.0846526	-0.0246358
line_437	DR	0.21618	0.105062	0.730212	0.0208387	-1.10432	1.67021	0.938367	1.35783	-0.200159	0.339245	-0.0772397	-0.43605	-0.692579	1.65422	-0.708534	0.772908	1.52887	0.349116	-0.129793	0.70135	0.623447	1.2911	0.97904	0.285897	1.49329	1.28879	1.26355	0.291226	2.09414	1.20504	-0.599933	1.87288	-0.235289	-0.71507	-0.564381	-1.09951	0.970469	0.98915	-0.530744	0.333121	0.357659	-0.43496	-1.31925	-0.767506	-0.925441	-0.132041	-0.294782	1.67343
line_486	AL	-0.121159	0.224689	0.164255	0.314064	-0.0563799	0.0517143	0.407169	-0.350717	-0.313075	-0.186934	0.181283	0.0391807	-0.370427	-0.165816	-0.158559	0.0928406	-0.119789	0.168446	0.194638	0.125654	0.145972	0.0069314	0.102667	0.216048	0.0728148	0.00808797	-0.105003	0.176116	0.038835	0.0614746	-0.0530058	-0.115478	0.390148	0.235507	0.17465	-0.158948	-0.0672292	-0.13333	0.264239	-0.00365188	0.00304612	0.137104	-0.0628224	0.354243	0.247729	-0.0115664	0.0795984	-0.0477475
line_486	DR	0.295749	0.0853938	0.798584	-0.267361	-0.805736	1.61982	0.727338	0.968406	-0.501876	0.211981	-0.209986	-0.380702	-1.2425	1.60301	-0.893876	0.915163	1.5913	0.567684	0.136192	0.986794	0.84807	1.42754	1.20577	0.439028	1.27445	1.39758	1.20459	0.563295	2.06033	1.43738	-0.778515	1.72722	0.445273	-0.631782	-0.444583	-1.29295	1.05991	0.885279	-0.0841661	0.488935	0.189355	-0.267185	-1.43756	-0.794914	-0.727119	-0.294406	-0.393166	1.48993
line_517	AL	-0.160686	0.432166	0.0440591	0.0680349	0.0226296	0.0641999	-0.0778944	-0.376038	-0.354358	0.0697523	0.0747552	0.0392902	0.296614	-0.023715	-0.00614344	0.0494804	-0.0279881	0.031476	0.0598749	0.243615	-0.0051591	-0.0211627	-0.000918148	0.0927869	-0.0240869	-0.0433033	-0.0804279	-0.0106334	0.0440685	-0.0109897	-0.010593	-0.106655	-0.528583	-0.771976	0.148704	0.0263856	0.0671327	-0.156712	0.139815	0.0395	-0.156089	0.0952068	0.0144567	-0.0135975	0.181363	0.0229008	0.0895	-0.485609
line_517	DR	0.164037	0.378379	0.916184	-0.196932	-0.979034	1.69558	0.595868	0.7187	-0.316232	0.380266	-0.00806614	-0.294287	-1.14748	1.70347	-0.902025	0.964215	1.66053	0.62321	0.129871	0.9946	0.867211	1.49258	1.25555	0.554376	1.48781	1.43191	1.1854	0.575582	1.95055	1.47541	-0.766541	1.80395	-0.0828499	-1.40019	-0.451476	-1.20375	0.453655	0.682503	-0.25076	0.555995	0.0466582	-0.271351	-1.29449	-0.450642	-1.08925	-0.170916	-0.285589	0.925473
line_555	DR	0.279809	-0.173784	1.11609	-0.824558	-0.58634	1.55481	0.163521	0.507377	-0.360968	0.290177	0.108381	-0.268971	-1.40666	1.6228	-0.912684	1.09417	1.6626	0.90878	0.438477	1.14598	1.02774	1.65677	1.45679	0.670792	1.50465	1.56023	1.42148	0.792474	1.97353	1.68268	-0.821167	1.86843	0.422413	-0.919066	-0.579292	-1.29339	0.586447	0.782921	0.056119	0.740694	-0.029422	-0.133616	-1.18371	-0.648853	-0.826799	-0.0663882	-0.294918	1.47578
line_555	AL	-0.148306	0.324133	0.11003	0.0315292	-0.228018	-0.115826	-0.00485835	-0.577468	-0.187502	-0.161887	-0.0864217	0.0968134	-0.0598387	7.10179e-05	-0.0438183	0.0795631	-0.0096887	0.107313	0.126267	0.151819	0.0730143	0.0621093	0.0832569	0.0619475	-0.183039	0.0364809	-0.032657	0.0970829	-0.104948	0.0725551	-0.185417	-0.0616534	-0.230659	-0.428876	-0.053118	-0.138558	-0.136144	-0.0178652	-0.010598	0.043764	0.0482792	0.154358	-0.22312	0.345535	-0.14656	0.0547659	0.303046	0.0948249
line_639	AL	-0.572451	0.0593577	0.256805	0.225551	-0.00539928	-0.13266	0.256596	-0.457703	-0.545684	-0.437508	0.147455	0.118954	0.291352	-0.0609267	-0.0644208	0.170275	0.0191428	0.250891	0.247268	0.133584	0.148681	0.122448	0.197235	0.229165	0.0989225	0.0996013	0.0947688	0.207169	-0.0453529	0.163582	-0.397224	0.0453851	0.394968	0.142743	-0.0966156	-0.035757	0.267518	-1.07339	0.579329	0.0187885	-0.216389	0.195217	0.152795	0.264145	0.023875	0.0856288	-0.0416634	-0.361431
line_639	DR	0.0247335	0.172578	0.878987	-0.55721	-1.17513	1.60663	0.470234	0.615834	0.241019	0.0765945	-0.220105	-0.407548	-0.171351	1.72123	-0.876527	0.967812	1.84628	0.600758	0.156987	0.98807	0.855471	1.55425	1.2678	0.407604	1.36109	1.53709	1.47473	0.531572	1.94062	1.54535	-1.28826	1.89762	0.318125	-1.11665	-0.623054	-1.23854	0.784436	-0.333148	-0.0351842	0.400527	0.0246764	-0.29271	-1.29559	-0.670077	-1.06607	-0.0487279	-0.209003	1.23499
line_707	AL	-0.25041	-0.253234	-0.0069972	0.104603	0.211612	-0.100193	0.202781	-0.282552	-0.18906	-0.0147183	0.0390578	-0.00547647	0.35283	-0.0906275	-0.0804822	-0.134384	-0.0275252	0.0600324	0.0200575	0.12885	0.0520642	-0.00694526	0.000814224	0.0149487	0.0576656	0.0335727	0.116661	-0.0997017	-0.0687657	-0.034387	-0.921874	-0.0361154	0.365597	0.472135	-0.135414	-0.109791	0.275952	-0.0361544	0.139272	0.0689053	0.0253982	-0.186117	-0.0259445	0.230324	-0.112896	0.0180834	0.275998	-0.125564
line_707	DR	0.367576	0.0408228	0.9243	-0.526829	-0.799268	1.64206	0.790282	0.770549	-0.804651	0.411042	-0.0167396	-0.517584	-1.69911	1.70208	-0.832389	0.941928	1.83453	0.594024	0.19522	1.02465	0.962817	1.54043	1.28353	0.550472	1.5571	1.56244	1.35861	0.538767	2.02027	1.53387	-1.20267	1.84864	0.490508	-0.64246	-0.557662	-1.25995	0.555181	0.92197	-0.352182	0.695328	0.309193	-0.401643	-1.54209	-0.514168	-0.956066	-0.154962	-0.220384	1.54162
line_712	AL	-0.113428	-0.239358	0.394442	-0.202596	0.154974	-0.296129	-0.0372804	-0.346513	-0.351051	-0.255486	0.170457	0.15111	-0.0695857	-0.0795472	-0.274712	0.274969	-0.0338495	0.516573	0.485593	0.358248	0.364592	0.207096	0.335875	0.436055	0.0648859	0.177439	0.0862685	0.428776	-0.189036	0.271911	-0.310503	0.0493094	0.553345	-0.36028	-0.252124	-0.206755	0.00259194	-0.449352	0.663898	0.120592	-0.405084	0.287501	-0.146588	0.348338	-0.0759186	0.0998553	-0.114931	-0.362262
line_712	DR	0.252342	0.126969	1.01848	-0.435951	-1.21048	1.26334	0.645957	0.866808	-0.620539	0.119057	-0.058874	-0.33198	-1.35197	1.59859	-1.05312	1.06514	1.68684	0.841362	0.405453	1.16931	1.06979	1.59779	1.45431	0.620661	1.43549	1.55949	1.29613	0.854958	1.91042	1.64815	-0.696754	1.8229	0.759723	-0.660093	-0.820354	-1.40201	0.750489	0.70201	0.320568	0.433925	0.02949	-0.194442	-1.39374	-0.511085	-0.957403	-0.169734	-0.31617	1.4959
line_730	DR	0.456488	0.140262	0.508325	-0.181975	-1.46382	1.74156	0.543255	0.833884	-0.375155	0.446056	-0.370133	-0.407979	-0.437198	1.77505	-0.857677	0.838119	1.82436	0.327217	-0.132067	0.78402	0.682989	1.27214	1.00718	0.152015	1.21194	1.35703	1.26969	0.256544	2.01167	1.12535	-1.35912	1.82661	0.193744	-0.60865	-0.485057	-1.31684	0.676807	0.844336	-0.564724	0.26642	0.155817	-0.488925	-1.27849	-0.547117	-1.20829	-0.205945	-0.208755	1.67282
line_730	AL	0.0456358	0.228241	-0.0851106	-0.264307	-0.469085	-0.112354	-0.196818	-0.246973	-0.223703	0.209974	-0.0437074	0.0281492	0.394621	0.0175971	-0.146688	-0.0852665	0.0458292	-0.0609236	-0.0639347	0.165734	-0.122305	-0.0464143	-0.0503798	-0.0846155	-0.0466391	-0.0568422	0.0474481	-0.104995	-0.179873	-0.126901	-0.713835	-0.102913	0.0676041	-0.085014	-0.106396	-0.0831501	0.32124	-0.0948604	-0.108878	-0.44478	-0.116497	-0.0615383	0.0781286	0.383602	-0.286395	0.0466953	0.324563	0.0913501
line_732	AL	0.0370182	-0.492736	0.222234	-0.364056	0.300311	-0.0474127	-0.274151	-0.634927	-0.0428172	-0.0458729	0.212787	0.0944647	0.0440358	-0.0182197	-0.201207	0.10111	-0.0233315	0.181129	0.196425	0.291639	0.105375	0.0789285	0.147021	0.211061	0.207609	0.0638659	0.138304	0.198881	-0.128997	0.126907	-0.341765	-0.0815746	0.285255	-0.117433	-0.00839288	-0.238384	-0.00878915	-0.194474	0.0737409	0.0813257	0.0610903	0.0849733	-0.0308257	0.214634	-0.10461	0.0394036	0.149999	-0.230509
line_732	DR	0.228048	-0.0988629	0.379559	-0.587801	-1.5242	1.83598	0.335064	0.987719	0.209955	0.122668	-0.609008	-0.527177	-0.931572	1.6241	-0.798349	0.772459	1.46246	0.324794	-0.18498	0.767719	0.82433	1.31633	0.955408	-0.00250412	1.06688	1.48156	1.30302	0.309783	2.10734	1.27683	-0.800467	1.94014	0.308492	-0.613759	-0.448502	-1.21272	1.32002	1.02142	-0.454012	0.427986	0.223738	-0.568733	-1.46801	-1.10976	-1.06206	-0.201226	-0.292816	1.88132
line_765	AL	-0.230309	-0.042886	0.254911	-0.198471	0.215749	-0.225687	-0.261007	-0.420726	-0.188194	0.193044	0.365003	0.209727	0.00952249	-0.0890705	-0.0551172	0.214871	0.0307312	0.327034	0.360756	0.278687	0.280164	0.132553	0.253327	0.250332	0.195395	0.14156	0.106918	0.274718	-0.0908985	0.176677	-0.22722	-0.0184499	-0.45011	-0.579725	-0.0769962	-0.0464654	0.301571	-0.174748	0.592171	-0.330551	-0.15854	0.284658	0.0995707	0.425537	0.0560474	0.204772	0.0126753	-0.334213
line_765	DR	0.0386298	0.723089	0.834393	-0.189525	-0.836345	1.40112	0.84145	0.989912	-0.456369	0.157781	-0.255687	-0.331441	-1.4906	1.65743	-0.978198	0.916697	1.79171	0.614106	0.165929	1.14635	0.871987	1.46064	1.25002	0.410534	1.25075	1.47108	1.32372	0.572217	1.93694	1.50255	-1.60857	1.79062	-0.141795	-1.32973	-0.60442	-1.38078	0.679977	0.835484	-0.256463	0.189589	0.0558061	-0.317446	-0.536569	0.54058	-0.875142	-0.0972678	-0.178449	1.25213
line_774	AL	-0.472306	-0.0785971	0.0507048	0.515804	0.0846346	-0.213908	0.620974	-0.114643	-0.074365	0.292288	0.0158077	-0.0928669	-0.246966	-0.085482	-0.161559	-0.00399502	-0.17451	-0.163228	-0.150562	0.0352086	-0.16959	-0.100454	-0.100337	0.0154771	-0.00548047	-0.127471	0.105818	-0.16419	0.0157724	-0.114466	-0.137844	-0.0936949	0.13936	0.0658285	-0.320599	-0.205902	0.0639	-0.0935023	-0.0801129	-0.146184	-0.206823	-0.0120632	-0.0578497	0.23882	0.00245572	0.118784	-0.110755	0.135267
line_774	DR	0.322669	0.0563959	0.87827	-0.4124	-0.822396	1.5177	0.56766	0.899533	-0.564338	0.419923	-0.0886298	-0.276697	-1.64181	1.73536	-0.893092	0.8922	1.72065	0.521335	-0.0101824	0.827712	0.719379	1.47509	1.15394	0.418704	1.52338	1.40563	1.34188	0.435619	2.09415	1.45315	-0.619414	1.90499	0.223113	-0.567395	-0.79627	-1.33096	0.68959	0.950781	-0.523382	0.487132	0.289372	-0.42878	-1.55566	-0.536214	-1.03287	-0.147713	-0.282382	1.75312
line_786	AL	0.615241	0.121449	-0.0199472	-0.336587	0.967429	0.0671068	-0.354976	-0.174638	0.0607184	0.192514	-0.109557	-0.00919354	0.580871	0.0640008	-0.0194516	-0.0625769	0.0860188	0.0397654	0.00200572	0.119033	0.0274479	0.0237571	-0.000413066	-0.0137134	-0.127542	0.0463445	-0.0331234	-0.00892169	-0.0414263	0.028654	-0.304292	0.0459742	-0.128258	-0.419094	0.0421262	-0.0763779	-0.0184985	-0.140652	-0.0109776	-0.176301	-0.414952	-0.048391	-0.0837128	-0.252582	-0.0281084	-0.0692001	0.133011	-0.0324005
line_786	DR	0.657451	0.0596417	0.873004	-0.389224	-1.21394	1.75656	0.483111	1.22074	-0.61465	0.245304	0.00403347	-0.401927	-2.13078	1.745	-0.727923	0.861435	2.0166	0.421538	-0.0229333	0.732376	0.603534	1.38913	1.08803	0.473014	1.63482	1.23184	1.1378	0.376329	1.84071	1.3035	-0.794805	1.93598	-0.0932204	-0.741343	-0.526259	-1.14855	0.642547	0.912858	-0.580859	0.748583	0.0577261	-0.407499	-1.46671	-1.02999	-1.22547	-0.223676	-0.140025	1.79174
line_799	DR	0.321399	0.10894	0.974182	-0.388199	-1.35096	1.43229	0.515911	0.832036	-0.668501	0.271246	-0.110602	-0.326958	-2.42118	1.71928	-0.963705	0.991132	1.86173	0.595968	0.125865	0.991689	0.853048	1.51507	1.27375	0.573544	1.41775	1.465	1.31075	0.619387	2.13774	1.51579	-0.680838	1.83255	0.225707	-1.2808	-0.786227	-1.32183	0.753366	0.686833	-0.337841	0.646762	0.136252	-0.272124	-1.37888	-0.459164	-0.826349	-0.174981	-0.245482	1.61453
line_799	AL	-0.360913	0.299275	0.180756	0.00652322	-0.11783	-0.185444	-0.0326872	-0.327763	-0.12421	-0.220226	-0.0844802	0.147334	-0.928686	-0.0806607	-0.141276	0.100649	-0.05422	0.145755	0.177733	0.212359	0.141456	-0.00847262	0.098252	0.158214	-0.138551	0.000349808	0.0301865	0.160676	0.0227965	0.0483794	0.19588	-0.0979966	0.256247	-0.386982	-0.12506	-0.140957	0.126164	-0.3476	0.214464	0.14033	-0.371289	0.137549	0.0357141	0.570388	0.194348	0.121282	-0.110949	-0.143555
line_852	AL	0.133879	0.194737	-0.125837	0.0541125	0.292476	0.193968	0.0216175	-0.180231	-0.0598952	-0.230383	-0.0619223	0.00227521	-0.303535	0.0264231	0.0115468	-0.0770721	0.0988235	-0.157743	-0.138066	0.0207029	-0.0913456	-0.14758	-0.170599	-0.10461	-0.0964285	-0.0879144	-0.0676174	-0.194938	-0.131448	-0.154228	-0.505019	-0.0962508	-0.486716	-0.750147	0.245626	-0.00125002	0.119945	-0.134922	-0.178627	0.200601	-0.187796	-0.0532937	0.0162085	0.0808135	-0.402471	-0.0593723	0.225099	0.0882092
line_852	DR	0.420178	0.178786	0.5485	-0.476948	-1.01746	1.81812	0.370643	1.06894	-0.201302	0.575403	-0.120382	-0.391354	-0.514462	1.82168	-0.701196	0.81478	1.89699	-0.251708	-0.341202	0.499633	0.763956	1.14355	0.81183	0.229486	1.53016	1.40839	1.35811	0.23565	2.15605	1.13473	-0.627935	1.86328	-0.471096	-0.610337	-0.430714	-1.18071	0.661666	0.961665	-0.551547	0.838925	0.210723	-0.558885	-1.4343	-0.832003	-0.959735	-0.200796	-0.233423	1.7517
line_859	AL	0.00644294	0.175218	-0.0462638	-0.199695	0.25783	-0.00952626	-0.090854	-0.187709	-0.0906746	-0.135777	-0.189222	0.0253276	0.683094	0.0298508	-0.059682	0.0475725	-0.00113886	-0.00312548	0.00391222	0.254868	0.0779621	-0.014946	-0.00667328	-0.075786	-0.139051	0.0249768	0.00945667	0.038111	0.0315319	0.00275024	-0.220289	-0.0116612	0.0158777	-0.587125	-0.0341751	-0.137553	-0.0230029	-0.17601	0.00245584	0.253219	-0.257814	0.0324878	0.0161201	0.403244	0.0192123	-0.0457484	0.127183	-0.0820854
line_859	DR	0.557133	0.280817	0.807538	0.0672345	-1.04534	1.78894	0.892557	1.04762	-0.548778	0.188399	-0.0798832	-0.477946	-0.78686	1.71176	-1.01678	0.93089	1.83517	0.41185	-0.0383746	0.846005	0.742412	1.40126	1.08858	0.402915	1.47526	1.3601	1.08484	0.533603	2.105	1.37625	-0.787484	1.81516	-0.0501077	-1.35316	-0.460633	-1.46498	0.458369	0.822297	-0.595325	0.863694	0.13157	-0.350781	-1.50037	-0.5266	-0.947657	-0.321528	-0.301964	1.59848
line_365	AL	-0.120924	-0.0952085	-0.0595665	0.190701	-0.0160813	-0.15616	0.1448	-0.278794	-0.00325144	-0.0579248	0.0464422	-0.057289	0.107508	0.0243884	-0.0708701	-0.099689	-0.0825858	-0.0528808	-0.0626484	0.406475	-0.0825694	-0.0525491	-0.0792916	-0.125087	0.0304483	-0.0417577	0.0858009	-0.0574766	-0.0472989	-0.134727	-0.492904	-0.0585663	-0.213412	-0.814091	-0.209398	-0.0522331	0.105864	-0.190506	-0.191851	0.0549285	0.0515389	-0.0732572	-0.0340311	0.326688	-0.124575	0.00078798	0.00370274	0.287854
line_365	DR	-0.039274	-0.0130818	0.778204	-0.463135	-1.23715	1.67645	0.406249	0.541677	-0.354451	0.641721	0.0418188	-0.458879	-2.33412	1.65139	-0.859244	0.855401	1.50121	0.365539	-0.0775547	0.761006	0.706043	1.33693	1.06288	0.365381	1.58723	1.39878	1.46401	0.313783	2.11747	1.31238	-0.640262	1.85006	-0.26477	-0.690019	-0.60059	-1.32682	0.79069	0.829706	-0.512551	0.593899	0.200945	-0.439667	-1.09934	-0.490188	-0.920488	-0.0743037	-0.433093	2.04893
line_705	DR	0.332488	-0.145958	0.978781	-0.483024	-0.981671	1.63275	0.541966	0.56539	-0.228324	0.391921	0.0425039	-0.309994	-1.90126	1.7481	-0.902871	1.11953	1.81436	0.681265	0.252817	1.09983	1.02	1.5861	1.37977	0.588326	1.61389	1.5791	1.29383	0.605928	1.93918	1.57887	-0.703621	1.8534	0.144712	-1.18192	-0.606332	-1.28845	0.57679	0.693654	-0.301651	0.962046	0.292336	-0.242035	-1.31445	-0.777317	-1.03917	-0.238153	-0.37841	1.65802
line_705	AL	0.048179	0.142185	0.0126493	-0.0459571	-0.119283	0.0520104	0.14417	-0.268802	4.00559e-05	-0.212566	-0.148621	0.0501817	0.139727	0.0623082	-0.0829506	0.0471061	0.0388689	0.168444	0.158168	0.252957	0.186739	0.0524476	0.09438	0.0356488	-0.0899466	0.114969	-0.0192368	0.0132937	-0.359192	0.0445264	-0.386807	-0.000419348	-0.0410639	-0.247665	0.0557917	-0.204595	0.211372	-0.171354	-0.184517	0.240373	-0.0170424	-0.00344831	0.111509	0.191922	-0.516925	-0.0902075	0.14755	0.0305176
line_714	AL	-0.460247	0.256078	0.156442	0.199054	0.029119	-0.0691892	0.172473	-0.386656	-0.15212	-0.246034	0.159052	0.0490245	-0.643956	-0.0607765	-0.107607	0.0758161	-0.0837836	0.134401	0.143629	0.136472	0.0799611	0.0300516	0.0812102	0.151857	0.0430085	0.00100863	-0.0241852	0.173781	-0.150177	0.0641519	-0.0742172	-0.107368	-0.0307003	-0.717598	0.00670645	-0.10724	0.031637	-0.422198	0.274214	0.039181	-0.282715	0.183367	0.115548	0.448488	-0.00525039	0.0343166	-0.023235	-0.0998216
line_714	DR	-0.129838	0.32945	0.863036	-0.121054	-0.922645	1.54612	0.820198	0.371136	-0.525327	0.390362	-0.203557	-0.29851	-1.97493	1.68928	-0.921974	1.06797	1.73184	0.75959	0.335399	1.14313	1.01035	1.57792	1.3926	0.530758	1.34846	1.52891	1.30221	0.750468	1.96159	1.59904	-0.998753	1.80709	0.212185	-1.54445	-0.581372	-1.24795	0.471124	0.672758	-0.0285596	0.867308	0.101594	-0.220032	-1.23257	-0.292168	-0.975377	-0.210987	-0.170217	1.52908
line_21	AL	-0.238929	0.0258277	0.0713319	0.37388	-0.295796	-0.46276	0.49216	-0.455982	-0.136309	-0.443731	-0.151127	0.0184543	-0.506853	-0.0324486	-0.158295	-0.0330215	-0.0712824	0.0953478	0.0976261	0.0633203	0.093041	0.0239091	0.0408805	-0.0297781	-0.174559	0.0154358	0.0117285	0.0838529	0.00377253	0.0271887	-0.440777	-0.0841629	0.323474	-0.107174	-0.491069	-0.285965	0.0429961	-0.250436	-0.012208	0.0240293	-0.0354926	0.0409028	0.111469	0.155084	0.121738	-0.0178101	0.0768288	-0.0666589
line_21	DR	0.0444295	0.144147	0.861937	-0.543689	-1.25983	1.57926	0.563296	0.799734	-0.394948	0.496295	-0.51125	-0.395027	-2.08046	1.77461	-1.00654	0.974982	1.64007	0.605743	0.119878	1.10027	0.875173	1.54506	1.30463	0.389376	1.12475	1.50764	1.28043	0.600724	2.06184	1.54132	-0.846129	1.85114	0.239125	-0.948951	-0.678412	-1.52861	0.73399	0.684905	-0.264389	0.607395	-0.131492	-0.3149	-1.24512	-0.748265	-0.977974	-0.323169	-0.333952	1.69339
line_26	AL	-0.17423	0.287562	0.102244	0.466758	0.290766	-0.140173	0.550346	-0.415902	-0.383612	-0.245776	-0.0924269	0.102527	-0.156488	-0.081788	-0.0773605	-0.00678017	-0.00676301	0.0731975	0.0944109	0.122907	0.0176376	-0.0561223	0.00642843	0.0172761	-0.147264	-0.042194	-0.0342247	0.0664055	-0.127639	-0.00548089	-0.681754	-0.145762	0.241137	0.139363	-0.0739027	-0.0894108	0.311344	-0.167418	-0.0964506	0.0348876	0.122141	0.0361698	0.126069	0.484134	0.0442304	0.0054346	0.390542	-0.0807647
line_26	DR	0.119012	0.193965	1.01166	-0.376145	-1.09752	1.51561	0.638401	0.753917	0.0781192	0.0335152	-0.207209	-0.39779	-0.869213	1.65759	-0.962827	0.968933	1.79574	0.76455	0.318508	1.09341	0.948942	1.57939	1.3718	0.520718	1.32862	1.52135	1.31433	0.703233	1.81054	1.59747	-0.92549	1.82743	0.6043	-1.42702	-0.561984	-1.4417	0.896663	0.609761	-0.0229362	0.436778	-0.0204291	-0.242895	-1.44993	-0.596132	-1.05916	-0.0838162	-0.278718	1.27737
line_28	DR	0.295766	0.339913	1.01533	-0.389156	-0.954625	1.49868	0.683811	0.329444	-0.287409	0.41436	-0.118521	-0.304688	-2.39668	1.62359	-0.901637	1.05396	1.76342	0.777786	0.364048	1.11319	1.03546	1.55674	1.39226	0.589435	1.33958	1.51098	1.20006	0.745212	1.7947	1.58653	-1.01644	1.79806	0.289704	-0.874677	-0.523687	-1.32999	0.276105	0.802885	0.147692	0.928618	0.132604	-0.132042	-1.35226	-0.331562	-0.986685	-0.228309	-0.138892	1.45782
line_28	AL	-0.119382	0.195159	0.152079	-0.0289517	0.431018	-0.170795	-0.0524484	-0.458975	0.136892	-0.0396602	0.107144	0.127067	0.149093	-0.106549	-0.17165	0.0866731	-0.103069	0.178655	0.192585	0.16005	0.201301	0.0308525	0.121665	0.127538	0.00822442	0.0478328	-0.0231511	0.161745	-0.134172	0.0817554	-0.244179	-0.0646907	0.126729	-0.0198856	-0.0551146	-0.112964	0.00861993	-0.0288495	0.37971	0.359836	0.0274662	0.18066	0.126917	0.364716	0.0947709	0.0295914	0.310774	-0.194901
line_38	AL	-0.101983	-0.0697822	-0.030755	-0.01531	0.156085	-0.0808749	0.136575	-0.227119	-0.183091	0.186231	-0.270533	-0.00506875	0.68317	0.0421506	-0.209206	-0.020622	-0.043022	0.14425	0.112468	0.312845	0.0960276	0.0479868	0.103047	-0.0517401	-0.198353	0.10241	0.0613883	0.087061	0.0129231	0.0667612	-0.0197717	0.0172803	0.12364	-0.323712	-0.121202	-0.223343	0.115622	-0.274261	0.0896457	0.279929	-0.056438	-0.0943893	-0.18244	-0.10202	-0.0694711	-0.043255	0.106135	-0.121347
line_38	DR	0.304225	0.0499604	0.881485	-0.371669	-1.46002	1.63375	0.55123	0.666951	-0.376758	0.534332	-0.181817	-0.314861	-1.99244	1.79545	-0.90067	0.947775	1.8484	0.563186	0.137978	0.923844	0.845661	1.4896	1.22495	0.433692	1.33683	1.46733	1.35108	0.524583	2.00248	1.4696	-0.793961	1.84191	0.0206017	-1.31088	-0.525732	-1.28036	0.862045	0.69834	-0.34312	0.818539	0.09978	-0.264128	-1.33026	-0.96253	-0.937875	-0.190854	-0.21273	1.71367
line_41	DR	0.356954	0.175999	1.06888	-0.331254	-0.628055	1.57935	0.798036	0.827618	-0.447337	0.341202	-0.187977	-0.275368	-2.19638	1.65573	-1.03272	1.02629	1.73867	0.727951	0.304729	1.16532	0.951493	1.54887	1.37923	0.651172	1.30299	1.5106	1.20677	0.717097	1.94297	1.56281	-0.846233	1.7929	0.373274	-1.2703	-0.554584	-1.49107	0.378551	0.684539	-0.0426082	0.598101	0.0635676	-0.156538	-1.41565	-0.686343	-0.950188	-0.173385	-0.409715	1.4803
line_41	AL	-0.10088	0.0831592	0.258845	-0.281006	0.374414	-0.211825	-0.225777	-0.258753	-0.00742682	0.0548357	0.142285	0.0720426	-0.213333	-0.0793515	-0.129349	0.161941	-0.11147	0.258435	0.267278	0.195054	0.240218	0.0958628	0.175818	0.229669	0.041777	0.114362	0.00116984	0.299764	0.0165545	0.154281	-0.327557	-0.00761384	0.383633	-0.0944503	-0.17771	-0.0783589	0.0388174	-0.203778	0.550811	0.0622899	-0.1717	0.205833	-0.096731	0.163344	0.183258	0.0618123	-0.0292844	-0.105217
line_42	DR	0.551917	-0.201619	0.864551	-0.654929	-0.903246	1.76384	0.551936	0.806523	-0.498155	0.403207	-0.284468	-0.424484	-2.42038	1.74544	-0.941053	0.983828	1.9549	0.530961	0.0959081	0.970998	0.85519	1.481	1.2071	0.470887	1.38371	1.47455	1.26651	0.471479	1.93345	1.44122	-0.912583	1.86171	0.108915	-0.664601	-0.502371	-1.32785	0.831656	0.677928	-0.363423	0.192145	-0.104671	-0.341112	-1.70784	-0.872152	-1.15113	-0.294032	-0.329475	1.57673
line_42	AL	-0.198474	0.0279105	0.0767909	-0.0496619	0.0877367	-0.299754	-0.140654	-0.234127	0.104353	-0.0923827	-0.0206395	-0.0355071	0.4047	0.0634661	0.0424847	0.0337153	0.109525	-0.043304	-0.0532221	0.194014	0.0156973	-0.033348	-0.0563701	0.0270615	-0.0275852	0.0465404	0.140452	-0.0987815	-0.0499831	-0.0222105	-0.408575	0.0224817	-0.308156	-0.898009	-0.293891	-0.044099	0.184998	-0.211854	0.0556799	-0.461489	-0.619122	0.0990002	-0.000174237	0.255207	0.05719	0.135847	-0.0943033	-0.119656
line_45	DR	0.509101	0.0688872	0.919967	-0.203137	-0.968631	1.61663	0.825562	1.80518	-0.375311	0.185902	0.230981	-0.54456	-2.17027	1.64703	-0.783774	0.873015	1.84233	0.374161	-0.0535548	0.641791	0.55283	1.29069	1.01907	0.471717	1.72351	1.22473	1.08229	0.283597	1.82567	1.17618	-0.701441	1.77386	0.0260699	-0.876633	-0.462708	-1.16181	0.696204	0.664687	-0.594836	0.668953	0.301418	-0.380116	-1.40923	-0.785356	-1.08943	-0.239362	-0.275827	1.65062
line_45	AL	0.0150874	-0.248559	0.222003	-0.400892	0.246718	-0.129897	-0.215207	-0.185714	0.0450681	-0.141595	0.288143	-0.0829496	0.333615	-0.054015	-0.0463796	0.0868036	-0.0183909	0.0556163	0.0791262	0.123428	0.0108171	0.030895	0.0795079	0.19327	0.242165	0.00401948	0.0620151	0.0276321	-0.124518	0.052932	-0.115746	-0.0293297	0.070136	-0.681052	-0.16689	-0.00203014	0.0496883	-0.244996	0.168505	0.259337	-0.199323	0.102436	0.0121147	-0.11874	-0.0490077	0.0176588	-0.0863799	-0.0591448
line_59	AL	0.038224	0.0954317	0.329361	0.335492	-0.0169625	-0.345767	0.378314	-0.188494	-0.29968	-0.0582781	0.230621	0.0345944	0.79099	-0.0538625	-0.136689	0.111996	0.139901	0.11455	0.130133	0.461732	0.145049	0.0600063	0.058451	0.285677	0.101735	0.0813373	0.0564493	0.224372	-0.127921	0.105279	-0.14351	-0.102799	-6.86054e-05	-0.590865	-0.255777	-0.19062	-0.295704	-0.176449	0.135675	-0.0648117	-0.188804	0.20308	-0.323537	0.394375	0.0800868	0.115286	-0.126208	-0.138863
line_59	DR	0.576709	0.172254	0.758588	0.0649474	-0.876496	1.59739	1.07228	1.38064	-0.723279	0.438343	-0.361775	-0.513346	-2.04873	1.70687	-0.987817	0.847993	1.9026	0.37243	-0.10144	1.13997	0.778317	1.32567	1.02633	0.353171	1.25432	1.41565	1.23665	0.375759	2.07849	1.3133	-0.695515	1.84582	-0.0695164	-0.771738	-0.670695	-1.32239	0.590319	0.896129	-0.619961	0.999007	0.144444	-0.451773	-1.63014	-0.39937	-0.89653	-0.292559	-0.362492	1.65007
line_69	DR	-0.393975	0.48543	0.752702	-0.0727787	-0.847991	1.55592	0.892547	0.93856	-0.0164071	0.422223	-0.278991	-0.434548	-1.22598	1.73765	-0.816273	0.834402	1.72627	0.520512	0.02261	1.00594	0.777282	1.46442	1.20716	0.260428	1.28773	1.4555	1.3997	0.526278	1.9918	1.43002	-0.722192	1.85392	0.423176	-0.503637	-0.706439	-1.25314	0.788978	0.771358	-0.149401	0.613313	0.0562468	-0.389818	-1.20359	-0.780989	-0.98173	-0.0388318	-0.141664	1.41652
line_69	AL	-0.173232	0.00344279	0.0172046	-0.106628	0.394225	-0.082145	-0.0524691	-0.51543	0.0148416	0.0465041	-0.130612	0.035606	0.223799	0.0074533	-0.089237	0.0708848	0.01563	0.197305	0.15735	0.211613	0.0899106	0.108375	0.123045	0.00760032	-0.1113	0.0656052	0.0467846	0.104373	-0.108878	0.136722	-0.0902857	0.0120293	0.340628	0.259502	-0.097963	-0.0578131	-0.0503383	-0.136419	0.141016	0.126393	-0.268426	-0.000533531	0.00971807	-0.158197	-0.0809447	-0.00849143	0.343068	-0.243984
line_73	DR	0.474817	0.0246579	0.615633	-0.210261	-0.829297	1.59325	0.83781	2.02137	0.0379827	0.209075	-0.422442	-0.441199	-1.9416	1.67504	-0.919067	0.784283	1.8047	0.498823	0.0324768	0.914667	0.804669	1.43303	1.14877	0.239006	1.12837	1.38678	1.10473	0.516238	2.08384	1.44069	-0.854875	1.87464	0.461534	-0.712393	-0.649015	-1.26843	0.966419	0.883648	-0.25409	0.517026	-0.0231944	-0.50702	-1.53993	-0.577207	-0.889471	-0.318715	-0.274566	1.64933
line_73	AL	-0.0787724	0.15359	0.121094	0.108194	0.0158493	-0.31103	0.188036	-0.434634	0.119374	0.0726325	0.0409161	0.0121347	-0.0861706	0.0294311	-0.164592	0.0468609	0.103744	0.047229	0.0489307	0.071933	0.0177317	0.0377938	0.0289532	0.00189827	0.0426929	0.0252483	0.0713016	0.0519651	-0.034811	0.035222	0.0365056	-0.00423898	0.144672	0.269095	-0.302139	-0.121736	0.284473	-0.0152847	-0.0240669	-0.142341	-0.0379784	0.0408063	0.0137545	0.36842	-0.0519596	0.0430208	0.0158726	0.177207
line_75	DR	0.610448	-0.0930472	0.710906	-0.221515	-0.487417	1.84319	0.736554	1.24953	-0.443404	0.386531	-0.327048	-0.430121	-1.97532	1.77282	-0.921019	0.7933	1.78408	0.439303	-0.0307386	1.06188	0.743621	1.33719	1.04455	0.311737	1.25115	1.3881	1.30714	0.356393	2.10801	1.23645	-0.90888	1.89399	0.153753	-0.992836	-0.413456	-1.42366	0.79855	0.968824	-0.484444	0.669584	-0.334002	-0.498971	-1.40944	-0.781998	-0.931514	-0.250243	-0.121321	1.71561
line_75	AL	-0.0795972	0.267483	-0.156197	0.241804	0.0111982	0.060175	0.259473	-0.0252597	-0.0793606	0.192977	-0.134388	-0.00905406	-0.168005	-0.019802	-0.0497859	-0.0639211	-0.0396533	0.0100088	0.017149	0.12422	0.00720289	-0.0502637	-0.0554826	-0.10664	-0.137862	-0.0317214	-0.0208933	-0.0356891	0.044103	-0.0463064	-0.227434	-0.0644799	-0.0390252	-0.584582	0.0632845	-0.0669692	0.174518	-0.0832703	-0.130181	0.260047	-0.409898	-0.0547405	0.0495502	0.208418	0.108852	-0.0522787	0.0543784	-0.000687507
line_83	DR	-0.407669	-0.106886	1.03509	-0.355133	-0.444688	1.2997	0.741029	0.499715	-0.390985	0.551247	0.0651699	-0.209185	-1.36824	1.57663	-1.02183	1.14845	1.66777	0.896204	0.448748	1.17645	1.08928	1.60681	1.45614	0.594871	1.51083	1.57668	1.41579	0.803389	1.85885	1.65183	-1.18076	1.86946	0.532271	-1.3266	-0.894484	-1.30929	0.454194	0.804229	0.385044	0.516564	0.0062686	-0.0731884	-1.13512	-0.0504656	-0.966366	-0.0736185	-0.1737	1.0759
line_83	AL	-0.238516	-0.233709	0.357984	-0.887619	0.446413	-0.308778	-0.728179	-0.419451	0.109172	0.0256053	0.264016	0.157093	0.558079	-0.0672451	-0.136511	0.266534	0.0311687	0.414545	0.422705	0.311078	0.351865	0.157127	0.274934	0.357653	0.153454	0.166609	0.0223172	0.373019	-0.0979188	0.224761	0.0661663	-0.00404907	0.222593	-0.975501	-0.186995	-0.112922	0.238455	-0.304762	0.766279	-0.190716	-0.559943	0.286842	0.126471	0.494658	0.00567932	0.0676256	-0.0814153	-0.774436
line_88	DR	0.414153	-0.130993	0.760797	-0.684503	-0.489096	1.61692	0.300176	0.947466	-0.646394	0.292323	-0.197718	-0.34743	-2.20009	1.78625	-0.90556	0.839949	1.83352	0.473555	-0.0157485	0.759354	0.75134	1.43915	1.11278	0.339259	1.38445	1.39534	1.42457	0.40118	2.04221	1.36981	-0.660432	1.91174	-0.0639928	-0.726114	-0.693667	-1.3078	1.15113	0.805018	-0.728674	0.614081	0.409724	-0.520147	-1.37227	-0.423237	-1.07404	-0.107178	-0.212262	1.64892
line_88	AL	-0.161327	0.122531	-0.214472	0.191773	-0.0211879	-0.0994963	0.280604	-0.364254	-0.0494935	0.21099	-0.322834	-0.0200666	0.592775	0.0805626	-0.0938594	-0.132228	0.0393753	-0.125796	-0.145191	0.113124	-0.148786	-0.0680881	-0.103802	-0.320693	-0.244934	-0.058967	0.124346	-0.136019	-0.110709	-0.115998	-0.367789	-0.0245893	-0.382701	-0.370559	-0.220985	-0.116222	0.100054	-0.127781	-0.49554	0.214958	0.158669	-0.146087	-0.160941	0.303011	-0.200727	0.00684668	0.103417	0.0885612
line_91	DR	0.112739	0.0271364	0.875045	-0.0757992	-0.930253	1.61195	0.882764	1.33916	-0.303022	0.288389	-0.125315	-0.420077	-2.20403	1.62426	-0.951374	0.867032	1.65809	0.446044	0.00812466	0.859491	0.752221	1.36904	1.12898	0.483351	1.43296	1.36937	1.30527	0.440012	1.92883	1.37657	-0.72178	1.75826	0.246486	-0.433618	-0.637343	-1.37405	0.983743	0.703341	-0.172081	0.593138	0.237373	-0.378612	-1.50036	-0.590449	-1.04717	-0.259285	-0.488888	1.82416
line_91	AL	-0.229456	-0.17947	0.0588171	0.183272	0.0332622	-0.119034	0.264857	-0.0767707	-0.144803	-0.217749	-0.135194	-0.0154441	-0.348593	0.0151018	-0.152788	0.0294193	-0.0445633	-0.0124983	-0.0144169	0.0206642	0.0562377	-0.00722344	-0.00592194	0.0525356	-0.0914881	0.0366463	0.0609843	-0.0382098	0.0469925	-0.00748339	0.076596	0.0268014	0.109698	-0.242602	-0.211824	-0.117935	0.0357877	-0.11333	0.0228336	0.158936	-0.163838	-0.0273222	-0.0693454	-0.00966961	-0.0114512	0.0190255	-0.215411	0.201874
line_93	DR	0.174363	0.292961	0.889635	-0.289365	-1.23839	1.56683	0.686592	1.11615	-0.250516	0.39686	-0.202953	-0.314274	-1.79423	1.76697	-0.910283	0.91258	1.77902	0.459885	-0.00233192	0.94645	0.736788	1.46438	1.14943	0.42918	1.36474	1.39586	1.35413	0.480721	1.89503	1.40082	-0.792631	1.84933	-0.0186996	-0.81013	-0.72242	-1.374	0.627871	0.927613	-0.485102	0.575392	-0.0145583	-0.342807	-1.25862	-0.477389	-1.15143	-0.140842	-0.0936296	1.78655
line_93	AL	-0.248383	-0.0616177	0.0986295	0.304755	-0.187936	-0.253413	0.381341	0.0857596	0.00549786	-0.107839	0.00176798	0.0326801	0.326482	-0.0517543	-0.168446	0.00481082	-0.042925	0.0133034	-0.00757688	0.0561465	0.0530132	-0.00165215	0.03022	0.0500157	-0.00399561	0.00121779	0.105325	0.0308995	-0.0527635	0.0201356	-0.094702	-0.0234489	0.0564143	-0.269663	-0.257704	-0.19567	0.431657	-0.109093	-0.125257	0.0984962	-0.158468	0.000610345	0.0079895	0.128748	-0.034332	0.108231	0.0954821	-0.0162791
line_101	DR	0.460255	-0.177125	0.884897	-0.41775	-1.31291	1.50145	0.563399	1.17572	-0.41846	0.56527	-0.159651	-0.382683	-2.72281	1.75523	-0.825748	0.986693	1.7789	0.517875	0.0674016	0.943235	0.768073	1.47614	1.19867	0.488409	1.4264	1.40322	1.21625	0.544249	2.09974	1.46434	-0.488773	1.87192	-0.04118	-0.654288	-0.732785	-1.3258	0.791326	0.963722	-0.396368	0.640148	0.284039	-0.386322	-1.39085	-0.714806	-0.932278	-0.227808	-0.330331	1.68591
line_101	AL	-0.0864472	-0.124606	0.156133	-0.0829838	-0.257298	-0.140927	0.124926	-0.325123	-0.24305	0.0269507	0.0227862	0.0829642	-0.207569	0.0591998	-0.103652	0.0807357	0.0436774	0.165217	0.166447	0.173639	0.124401	0.082603	0.106029	0.162566	0.00697353	0.0844553	0.140969	0.153941	-0.130094	0.10412	0.268585	0.0347534	0.116961	-0.0320639	-0.190789	-0.144482	-0.0449165	-0.140033	-0.097534	0.321573	-0.360809	0.0166043	-0.198543	0.0121799	-0.174579	0.068741	0.00239108	-0.187799
line_105	AL	-0.236446	0.122785	-0.0230134	0.0885108	-0.00338322	-0.158525	0.195436	-0.0749192	0.0367083	0.0101761	-0.0878456	0.0385745	-0.29645	-0.0420946	-0.0454557	-0.0730063	-0.0438007	0.0375041	0.00649657	0.214782	0.0284726	0.0215001	0.0358608	-0.0467123	-0.0624353	0.0111806	-0.0317258	0.0207441	0.0434677	0.0238008	-0.345977	-0.0437275	0.344643	0.180008	-0.172013	-0.0519432	0.133948	0.00789901	0.00971384	-0.0972851	0.246845	-0.0579709	0.278943	0.148749	0.145918	-0.0404286	0.0961909	-0.129583
line_105	DR	0.132043	0.291341	0.710708	-0.31948	-0.932468	1.60361	0.67681	1.3894	-0.315073	0.680096	-0.226799	-0.346553	-1.23954	1.74594	-0.841416	0.907341	1.78146	0.525541	0.06737	0.915784	0.846822	1.47473	1.16724	0.336495	1.39567	1.48201	1.36356	0.509933	2.02375	1.42895	-0.950586	1.87345	0.36525	-1.12086	-0.653564	-1.25437	0.747532	0.825862	-0.271911	0.382746	0.272806	-0.39375	-1.19609	-0.520829	-1.0024	-0.104989	-0.242522	1.46377
line_109	DR	0.14839	0.214802	0.782573	0.449488	-1.06966	1.59016	1.50392	0.988201	-0.450669	0.205173	-0.422563	-0.412294	-2.34489	1.63688	-0.999148	0.847921	1.63254	0.472863	-0.00198987	0.84185	0.788845	1.39439	1.1432	0.351371	1.17401	1.38612	1.26706	0.477158	1.7941	1.3695	-1.00735	1.73853	0.392449	-0.504911	-0.554835	-1.54583	1.15608	0.904902	-0.483077	0.566072	0.159615	-0.4376	-1.42212	-0.882766	-1.275	-0.214488	-0.429801	1.65352
line_109	AL	0.0555852	-0.0513071	-0.0329034	0.62243	0.536455	-0.0197318	0.611262	-0.000701254	-0.13422	-0.244164	-0.242782	0.0292648	0.0822338	-0.045512	-0.0671432	-0.149864	-0.11606	-0.0390691	-0.0489978	0.0101333	0.00426113	-0.117638	-0.0994644	-0.0275066	-0.224349	-0.0192286	0.0126053	-0.0844849	-0.231445	-0.109015	-0.359624	-0.029661	0.215937	0.370188	-0.0461131	-0.0543734	-0.215129	0.0952524	-0.414723	0.165981	-0.0302014	-0.142499	-0.20588	-0.263097	-0.448807	-0.0827165	0.297227	-0.0224577
line_129	DR	0.122797	0.183544	0.616609	0.123756	-0.999153	1.41668	1.14108	1.88219	-0.110224	0.259769	-0.177448	-0.666015	-0.95075	1.61977	-1.03509	0.717615	1.82512	0.303413	-0.140536	0.847392	0.674137	1.32643	1.01229	0.211982	1.42254	1.33215	1.26516	0.287064	1.98368	1.29231	-1.05037	1.87156	0.319753	-0.509902	-0.90945	-1.41058	0.559152	0.891114	-0.364043	0.470339	-0.0930449	-0.565355	-1.4551	-1.02389	-1.01238	-0.239411	-0.338606	1.80964
line_129	AL	0.0339631	0.0824577	0.293949	0.278249	0.430676	-0.110129	0.446949	-0.265264	-0.313378	0.00282425	0.255299	0.0510906	-0.170006	0.0119518	-0.177072	0.0121341	0.0347332	0.159791	0.132821	0.134816	0.0631583	0.0779796	0.10276	0.257827	0.257215	0.0260105	0.0539057	0.0810461	-0.0755561	0.0691147	-0.551613	-0.0371893	0.298802	0.297477	-0.127944	-0.21506	-0.134729	-0.169281	-0.0310717	0.152521	-0.184336	0.000681953	-0.122586	0.0362193	-0.028433	-0.0307398	0.0182202	-0.193699
line_136	DR	0.456104	-0.0537261	0.99884	-0.633526	-1.74829	1.5024	0.377409	0.874879	-0.545727	0.558732	-0.0455303	-0.35495	-1.95489	1.77494	-0.885806	0.998388	1.88457	0.559973	0.113497	0.958866	0.855175	1.50679	1.27006	0.638193	1.57883	1.44515	1.3293	0.586445	1.96649	1.50908	-0.841677	1.8572	0.0796587	-1.18396	-0.811877	-1.30368	0.53476	0.754197	-0.411787	0.767754	0.278945	-0.363393	-1.58116	-0.586552	-1.07519	-0.237357	-0.154452	1.56015
line_136	AL	0.161966	-0.21708	-0.0445005	-0.511371	-0.047564	0.034836	-0.532304	0.124429	0.17607	0.161483	-0.105017	-0.0119649	0.393238	0.120697	-0.117	0.0150813	-0.123032	-0.0122227	-0.034937	0.0481228	0.102624	0.0492692	-8.98269e-05	-0.0873526	0.00158678	0.10294	0.178117	0.0453638	0.105416	0.0459957	0.0649151	0.076214	0.102042	-0.633762	-0.00250634	-0.065466	0.174594	-0.181279	0.205183	0.102648	-0.292053	-0.0596756	-0.000603782	0.0449192	-0.0359969	0.0785042	0.0199037	-0.202814
line_138	AL	-0.252118	0.33929	-0.0361041	0.410809	0.279237	0.0644994	0.436856	-0.362366	-0.0194953	-0.22602	-0.293654	0.0395108	-0.170937	-0.109952	-0.211036	-0.0844431	-0.152545	0.0199199	0.0212856	-0.00278137	-0.0379046	-0.0409887	-0.0076858	-0.0840137	-0.319958	-0.0633605	-0.120205	0.0459214	-0.0529347	-0.0292452	-0.504282	-0.237411	0.279684	0.05123	0.167408	-0.114239	0.0468388	-0.00241038	0.333508	0.00717992	0.0988284	-0.0719573	0.590725	0.145821	-0.0116716	-0.0840725	0.205804	-0.0867755
line_138	DR	0.181931	0.0504551	0.900045	0.00439394	-0.612761	1.68233	1.15838	0.432508	-0.652872	0.269922	-0.416216	-0.324476	-2.24039	1.62136	-1.05758	0.965646	1.64583	0.651987	0.205501	1.16103	0.921764	1.46088	1.25103	0.519697	1.15562	1.44011	1.33503	0.640585	1.91938	1.44389	-0.710711	1.74788	0.532049	-1.39562	-0.436144	-1.41066	0.242728	0.804661	-0.045712	0.787312	0.226999	-0.339231	-1.50081	-0.732234	-0.965669	-0.142934	-0.356371	1.47491
line_142	DR	0.505257	-0.0646214	0.988638	-0.0678054	-0.880203	1.44416	1.02623	1.64904	-0.517388	0.230688	0.0970529	-0.366713	-1.9535	1.53796	-1.01666	0.994516	1.69513	0.723316	0.268842	1.16853	0.842927	1.53708	1.33511	0.587773	1.55609	1.41874	1.16406	0.707295	1.94011	1.54404	-0.775183	1.72152	0.458268	-0.827519	-0.637077	-1.4398	0.710197	0.655045	-0.164051	0.554511	0.0146274	-0.261162	-1.53634	-0.625397	-0.808982	-0.283375	-0.392087	1.52982
line_142	AL	-0.0583257	0.163264	0.152656	0.375994	0.187509	-0.0893049	0.423659	-0.544051	-0.0316371	-0.216942	0.170679	0.03003	-0.490821	-0.108564	-0.108427	0.0298184	-0.0794891	0.0900422	0.0917871	0.0531313	0.036739	-0.0269922	0.0279685	0.111532	0.0400627	-0.0501793	-0.0213203	0.0656457	-0.064245	0.000802739	-0.381472	-0.0922281	0.151252	-0.125873	0.0175333	-0.0823271	-0.0409528	-0.156483	-0.000402059	0.01636	0.0242055	0.0637674	-0.0426085	0.125192	0.0810421	0.0371527	0.101114	0.0101547
line_149	AL	-0.0843292	0.0271128	0.114618	0.334098	0.179116	-0.00229975	0.469244	-0.44117	-0.188162	-0.222814	-0.0357422	0.0200093	0.357301	-0.0117595	-0.135468	0.0144795	0.0149984	0.0894986	0.0946601	0.137405	0.0838897	-0.00455154	0.0498974	0.120307	-0.0423465	0.0312338	0.0127278	0.0760356	-0.0954633	0.020464	-0.185606	-0.00370203	0.240846	-0.00734087	-0.0110105	-0.112904	0.0337879	0.0416193	-0.0466861	0.241697	0.0141059	-0.0185895	-0.292644	0.0100833	-0.0605016	-0.0111101	0.0125777	-0.237781
line_149	DR	0.353267	0.108433	0.97091	0.106404	-0.912665	1.54224	1.26357	0.818886	-0.419384	0.434805	-0.113114	-0.320876	-2.30289	1.6187	-0.923465	1.03636	1.70157	0.768692	0.365471	1.08788	0.984163	1.56576	1.37542	0.632705	1.38804	1.49396	1.30661	0.752247	1.81908	1.59609	-0.623452	1.78033	0.649108	-0.861398	-0.548633	-1.2327	0.601308	0.762101	0.0116508	0.747343	0.151582	-0.250501	-1.46387	-0.426566	-1.01913	-0.167263	-0.365502	1.24486
line_153	AL	0.205252	0.435134	-0.0068226	-0.213761	-0.343932	-0.0386242	-0.0898716	-0.197698	-0.0556994	-0.0791008	-0.223503	-0.00236145	0.377247	0.0796494	-0.221182	0.0489059	0.0492036	0.048095	0.0372778	0.207598	0.00185335	0.0197464	0.0444239	-0.0421883	-0.187388	0.00775543	-0.0961963	0.0509785	0.0178324	0.0233664	-0.17698	-0.0223783	-0.415035	-0.674053	0.053522	-0.304512	0.0753323	-0.0883193	-0.409651	0.283258	-0.224824	0.0651435	0.128499	0.419056	0.00122704	-0.147096	0.0578088	0.00324302
line_153	DR	0.448585	0.297725	0.839644	-0.400491	-1.35687	1.43675	0.787976	1.49204	-0.243354	0.152115	-0.388575	-0.327006	-2.58138	1.70835	-0.962872	0.959118	1.81513	0.505702	0.0827317	1.16606	0.777435	1.46162	1.19443	0.399389	1.25994	1.40515	1.10137	0.503619	2.05705	1.44504	-0.648346	1.79191	0.00202344	-1.26389	-0.723487	-1.36318	0.737638	0.818827	-0.490402	0.943926	0.088495	-0.379093	-1.43288	-0.39502	-0.909392	-0.357012	-0.395077	1.58586
line_158	AL	0.0176723	0.0805535	-0.0189975	0.388872	0.252553	0.106131	0.298475	-0.0638779	-0.0570841	-0.28921	-0.057391	0.0720326	0.0646369	-0.094999	0.00583551	-0.0183766	-0.112207	0.150914	0.154605	0.198591	0.0698874	0.0029936	0.0640946	0.0563986	-0.0927033	0.0121213	-0.0365883	0.0828008	-0.0840742	0.035958	-0.755889	-0.0432299	0.371819	0.191678	0.195196	-0.051963	0.173452	-0.049543	0.0400082	-0.36919	0.0357452	0.0113839	0.0185524	0.122199	0.00919652	-0.0157736	0.00133377	-0.176647
line_158	DR	0.44104	0.0989041	0.812636	-0.252004	-0.69917	1.73828	0.685929	0.738527	-0.278181	0.410289	-0.257724	-0.345872	-1.81392	1.69108	-0.862475	0.955265	1.77157	0.592034	0.141673	1.01272	0.800184	1.47593	1.23029	0.53254	1.33411	1.38893	1.26755	0.541369	1.98087	1.44669	-0.7298	1.78199	0.291565	-0.845489	-0.388502	-1.31096	0.672577	0.894343	-0.329626	-0.306879	0.282138	-0.378545	-1.44752	-0.433679	-0.987297	-0.196449	-0.275917	1.48662
line_161	DR	0.372036	0.578834	0.957935	-0.185152	-0.647731	1.74311	0.811646	0.941144	-0.462916	0.291069	-0.200742	-0.307946	-2.42928	1.77803	-0.988528	0.910249	1.79905	0.549963	0.0932997	0.910722	0.848108	1.45842	1.22394	0.476018	1.34614	1.44683	1.17284	0.538438	1.8122	1.44574	-0.969298	1.78747	0.251072	-1.41302	-0.41111	-1.35429	0.234389	0.722381	-0.379847	0.176828	0.0644942	-0.318607	-1.38322	-0.439499	-1.19132	-0.29903	-0.236062	1.47565
line_161	AL	-0.145656	0.445346	0.0272133	0.127758	-0.0991007	-0.0239608	0.0273447	-0.443167	-0.0385639	0.0249272	-0.044078	0.111505	0.0847886	0.0580594	-0.0525108	-0.0356504	-0.0079136	0.0703148	0.0676721	0.196194	0.0416355	0.0285915	0.0233758	-0.050811	-0.0973936	0.035836	-0.0151909	-0.022967	-0.216937	0.0128285	-0.711673	-0.0713758	-0.0963208	-0.366833	-0.0158957	0.0536954	0.0582157	-0.166029	-0.00703715	-0.526966	0.0535572	0.00396742	0.23176	0.242751	-0.213169	0.0163923	0.382301	-0.158217
line_176	AL	-0.197908	0.400296	0.161085	-0.370247	-0.00157752	0.0216707	-0.394141	-0.327427	-0.000516193	-0.126928	0.0618537	0.0848727	0.573992	0.0123749	-0.0319953	0.176298	0.0352217	0.227141	0.224743	0.154036	0.215083	0.10542	0.168583	0.178132	0.044965	0.10516	-0.0273072	0.253494	-0.0578931	0.140468	-0.093649	0.00667889	0.303347	-0.559839	0.051844	-0.0982902	0.161911	-0.162624	0.416652	-0.184107	-0.27264	0.208583	0.327789	0.327202	-0.014138	0.0242347	0.110708	-0.170545
line_176	DR	0.397453	0.389674	0.81935	-0.307261	-1.02199	1.71758	0.550908	0.707534	-0.144512	0.578837	-0.337372	-0.330229	-0.635933	1.78209	-0.8223	0.980038	1.78572	0.549835	0.108943	1.089	0.807838	1.52215	1.26527	0.459872	1.33786	1.41522	0.979272	0.488413	2.0253	1.48628	-0.639941	1.80408	0.000566306	-1.36627	-0.525649	-1.28693	1.00853	0.770174	-0.360104	0.133982	0.0679904	-0.359882	-1.16621	-0.389363	-0.9823	-0.324279	-0.19785	1.5113
line_177	AL	-0.0816401	0.352058	-0.0936368	0.255432	-0.00507875	0.04117	0.224737	-0.446958	0.105455	0.502874	0.097381	0.0277293	0.0404437	-0.0676519	-0.090437	-0.334869	-0.0257921	-0.108771	-0.106994	0.182032	-0.16986	-0.16543	-0.161149	-0.166302	0.0796336	-0.151089	-0.0425334	-0.373125	-0.0890698	-0.25918	-1.00544	-0.177224	-0.405314	0.474262	0.0442982	-0.0304603	0.246795	-0.0267194	-0.225492	0.124368	0.0819832	-0.228592	0.578172	0.545653	-0.0808813	0.0909153	0.382879	-0.000995486
line_177	DR	0.343906	0.116339	0.86807	-0.269557	-0.851393	1.63493	0.75304	0.401343	-0.365013	0.638695	-0.0233036	-0.324751	-2.01456	1.58208	-0.958868	0.982423	1.67111	0.66691	0.237297	1.11265	0.890077	1.53106	1.32594	0.488914	1.45937	1.44324	1.29987	0.663085	2.03782	1.56584	-1.02009	1.76477	0.209245	-0.561462	-0.504641	-1.37446	0.682613	0.7344	-0.120696	0.5662	-0.0144277	-0.25444	-1.33983	-0.183241	-0.819944	-0.173654	-0.334849	1.56209
line_181	AL	-0.41123	-0.164711	0.00357641	-0.106124	-0.157511	-0.172145	-0.211544	-0.272427	0.0957268	-0.161708	-0.0780719	0.0462182	-0.20296	-0.0219064	0.0506004	0.00540915	-0.0722975	0.0131546	0.0557354	0.149518	0.0634779	0.00789181	0.0120566	0.0454338	-0.0665028	0.0279806	0.0891378	0.0165513	0.0722253	0.0226071	-0.555871	0.000844138	0.223891	0.314347	-0.123388	0.0449985	0.132406	0.206792	0.137365	-0.0122612	-0.13701	-0.00548324	0.141671	0.206817	0.125534	0.077041	0.119549	0.169207
line_181	DR	0.121494	0.0749756	0.710219	-0.209123	-1.11005	1.65384	0.733	0.84351	-0.191954	0.211752	-0.414756	-0.301274	-1.74831	1.71791	-0.784545	0.871419	1.59822	0.530781	0.0612488	0.974542	0.816639	1.43314	1.14905	0.283975	1.21513	1.44476	1.3962	0.47056	2.12683	1.40724	-0.578517	1.92292	0.36307	-0.438803	-0.592609	-1.22037	1.14013	1.10853	-0.327011	0.459907	0.0690766	-0.436253	-1.25637	-0.406051	-0.809269	-0.098108	-0.153319	1.75295
line_189	DR	0.643978	-0.0128404	0.743226	-0.151809	-0.462875	1.6232	0.882617	1.53848	-0.499544	0.648578	-0.212195	-0.449383	-2.18315	1.72092	-0.962593	0.867812	1.88304	0.522031	0.0419356	0.927403	0.734667	1.46815	1.15821	0.327402	1.40446	1.35533	1.24571	0.521401	1.79358	1.4587	-0.643213	1.8872	0.25302	-1.21101	-0.757956	-1.34022	0.766511	0.940306	-0.414456	0.768721	-0.0625191	-0.490028	-1.67805	-0.472969	-1.28991	-0.280533	-0.320043	1.42013
line_189	AL	0.0150189	-0.0141701	0.00730171	0.00908125	-0.400487	-0.124539	0.0645152	0.162546	0.0188884	0.232513	-0.0887398	-0.080444	-0.558124	0.0338031	-0.0635478	0.0202451	-0.0782482	-0.0982269	-0.0953045	-0.00571239	-0.00606159	-0.0275144	-0.0518867	0.00280307	0.0283714	0.00994485	0.0794212	-0.0188303	-0.163323	-0.0279437	0.151856	0.0056759	0.0693075	-0.234085	-0.240347	-0.102093	0.140951	0.116135	-0.117506	0.127605	-0.0880511	-0.06617	-0.100874	-0.101335	-0.350915	-0.0468801	0.0285081	-0.0161331
line_195	AL	-0.262079	-0.0603075	0.27381	0.00535919	0.577873	-0.174256	0.14499	-0.6176	-0.0723672	0.0737175	0.367759	0.183047	-0.00971761	-0.12519	-0.0507121	0.229219	-0.0869176	0.303927	0.357392	0.278499	0.289667	0.076155	0.169817	0.344292	0.167804	0.119578	0.0571018	0.396857	-0.067502	0.155407	-1.12367	-0.0220327	0.521833	-0.459206	-0.00501755	-0.022593	-0.129561	-1.27232	0.691505	0.0398586	-0.077616	0.264281	0.0163518	0.401542	0.138448	0.222607	0.247892	-1.64583
line_195	DR	0.24937	0.381488	1.02955	0.127422	-0.694583	1.63175	1.24596	1.29408	-0.532219	0.550839	-0.0449629	-0.373016	-1.78367	1.66855	-0.98974	1.03636	1.77173	0.755596	0.291831	1.13605	0.940858	1.61914	1.39868	0.596312	1.49137	1.52867	1.35584	0.804685	1.95173	1.67267	-1.2128	1.83916	0.690946	-0.926027	-0.549644	-1.44538	0.494975	-0.807818	0.027518	0.479097	0.0212418	-0.227489	-1.47846	-0.634336	-1.09463	-0.131349	-0.131129	-0.0720862
line_217	AL	-0.326699	-0.0354192	0.0309189	0.075994	-0.124927	-0.232494	0.0820826	-0.525405	-0.0208488	-0.109425	-0.0445022	0.169615	-0.941318	-0.0669451	-0.0601668	0.0237776	-0.075646	0.119633	0.152001	0.0878847	0.0552874	-0.0434301	0.0438713	0.00895508	-0.0901596	-0.0192425	0.0062785	0.037461	0.06291	0.0167634	-0.481984	-0.0595225	0.544496	-0.623601	-0.159564	-0.0348868	-0.130398	-0.0772711	-0.000790132	0.28964	0.178817	0.0477876	0.217309	-0.131934	0.282021	0.0291391	0.22775	0.00662263
line_217	DR	0.133425	0.0922825	0.713624	-0.102445	-0.9155	1.73357	0.901091	0.746718	-0.441826	0.421155	-0.330191	-0.285561	-2.12496	1.71949	-0.875253	0.840241	1.76985	0.651034	0.144176	0.922016	0.781321	1.46667	1.2162	0.359577	1.21827	1.43293	1.39301	0.42678	2.11421	1.40403	-0.958148	1.81624	0.314791	-0.493538	-0.470417	-1.42297	0.843819	0.789355	-0.481179	0.763683	0.198798	-0.469733	-1.25628	-0.990308	-0.817008	-0.1923	-0.161451	1.50665
line_223	AL	-0.315609	-0.0487707	0.0890129	0.273144	0.47715	-0.0983255	0.3725	-0.208509	0.069078	-0.398441	-0.200256	0.0211301	0.542486	-0.0159244	-0.0289267	0.133323	-0.0758467	0.16767	0.151719	0.161385	0.132656	0.0857502	0.0962338	0.0230222	-0.141322	0.073203	0.00217005	0.134691	-0.0290609	0.101738	0.032282	0.0332227	0.389086	0.350359	-0.0921351	-0.0799647	0.0427498	-0.0493117	0.303994	0.269327	-0.211757	0.0711175	-0.0308708	-0.051079	-0.0705094	-0.0338913	-0.0442884	-0.164943
line_223	DR	-0.263209	0.0680739	0.833501	-9.93483e-05	-1.04404	1.62508	0.970618	0.869292	-0.214362	0.489432	-0.251882	-0.344728	-2.50742	1.58303	-0.849873	1.03702	1.49587	0.613721	0.201099	1.04179	0.913423	1.52334	1.29602	0.499684	1.32157	1.45028	1.39641	0.630812	1.84655	1.51569	-0.58616	1.80204	0.487598	-0.45238	-0.492037	-1.32703	0.415452	0.80068	0.111393	0.716522	0.0642168	-0.292453	-1.11879	-0.439378	-1.09645	-0.0840428	-0.385235	1.48716
line_227	AL	-0.383361	0.235924	-0.207777	0.125005	0.0321269	0.0193738	0.249699	-0.342737	-0.0763688	-0.625207	-0.295014	0.0577999	-0.389084	0.0410118	-0.152023	-0.253727	-0.132469	-0.146671	-0.176453	0.226059	-0.123055	-0.0870205	-0.0997099	-0.265363	-0.302569	-0.0757158	-0.0855115	-0.115725	-0.00186066	-0.137564	-0.490988	-0.0123121	-0.0196666	0.370427	-0.0448166	-0.11527	-0.0214112	0.0328912	-0.148145	0.0713773	0.225376	-0.216796	0.190742	-0.104803	0.00611104	-0.0904004	0.309506	-0.0398197
line_227	DR	-0.171246	0.0745014	0.710374	-0.003196	-0.58327	1.74228	1.06472	0.571861	-0.626765	0.0301727	-0.374616	-0.31623	-2.12023	1.7034	-1.02468	0.770438	1.51552	0.394475	-0.103965	1.01407	0.708639	1.32106	1.02281	0.291044	1.26098	1.35958	1.37468	0.37071	2.10284	1.30757	-0.83674	1.80542	0.326649	-0.453679	-0.513075	-1.42013	0.987197	0.818766	-0.329667	0.753978	0.0746754	-0.558177	-1.16851	-0.834813	-0.891029	-0.173151	-0.202226	1.59131
line_228	DR	0.162806	0.121201	0.875087	-0.194628	-0.979339	1.72527	0.673207	0.659367	-0.328618	0.402627	-0.222358	-0.359784	-2.26696	1.67766	-0.838444	0.976293	1.77684	0.703211	0.258123	0.987269	0.824121	1.57635	1.33526	0.457833	1.31576	1.44897	1.30489	0.590527	1.71984	1.56455	-0.641561	1.81415	0.352773	-0.609632	-0.446901	-1.3015	0.592909	0.783673	0.0307924	0.423463	0.109949	-0.28269	-1.39362	-0.681222	-1.26731	-0.169983	-0.254092	1.45697
line_228	AL	-0.173387	0.0584796	0.24651	-0.0216568	0.196074	-0.109409	0.0151652	-0.339008	0.0967402	-0.363255	-0.0190816	0.0787657	0.150217	-0.0333748	-0.0327338	0.136866	0.121776	0.283484	0.315482	0.278413	0.173922	0.116268	0.245201	0.255648	-0.0829762	0.101567	-0.0193035	0.291804	-0.225903	0.192551	0.096957	-0.0134232	0.356454	-0.508217	-0.0601147	-0.0261477	-0.024316	-0.236589	0.503603	0.0317043	-0.162988	0.178298	-0.132272	0.0423535	-0.13946	0.0489581	-0.0263655	-0.250197
line_233	AL	0.468123	-0.265948	0.0136636	-0.25932	0.151708	-0.0271727	-0.226384	-0.213558	0.0292001	0.434831	-0.283048	0.0493951	0.194206	-0.0274907	-0.153815	-0.144742	0.00634642	0.00519945	-0.0105117	0.0962865	0.0322821	-0.0162335	0.0277111	-0.0528396	-0.259351	0.0132493	-0.0117152	-0.0359724	-0.170751	-0.0281304	-0.418902	-0.0449093	0.0494445	-0.0486041	-0.113914	-0.152948	0.286871	-0.0945643	-0.175867	0.165705	0.0921509	-0.177696	-0.194163	0.107977	-0.215079	-0.107766	0.41334	0.100228
line_233	DR	0.241371	-0.130931	0.857584	-0.478486	-0.806771	1.78433	0.544417	1.23198	0.0301981	1.16234	-0.210858	-0.406414	-1.10613	1.69347	-0.937127	0.922357	1.78173	0.61747	0.183891	0.959335	0.913685	1.51155	1.26922	0.490425	1.34485	1.48924	1.3468	0.603485	1.71354	1.49996	-1.05124	1.82987	0.426884	-0.687532	-0.397243	-1.31646	0.571953	0.69259	-0.203391	0.787393	0.0987687	-0.368557	-1.46333	-0.732034	-1.36235	-0.192998	-0.372547	1.63096
line_237	AL	-1.24679	0.194581	0.299847	0.0638235	0.405822	0.010099	0.156068	-0.224554	-0.0583485	0.434748	0.272682	0.142042	-0.306583	-0.117759	-0.153734	0.160296	-0.0901474	0.314752	0.34828	0.278002	0.235218	0.0594329	0.187898	0.325079	0.081923	0.0622424	-0.0542413	0.190208	-0.297619	0.145474	-0.0689122	-0.108002	0.381342	0.0440552	0.189371	-0.147015	-0.140423	-0.345803	0.528427	-0.112227	-0.432711	0.282578	0.286258	0.233276	-0.042961	0.0727992	-0.110078	-0.258689
line_237	DR	0.115342	0.201893	0.93444	-0.0225427	-0.971126	1.70807	1.04128	1.47124	-0.439488	0.138752	-0.100933	-0.297398	-2.19631	1.64551	-1.01866	0.985637	1.58302	0.644916	0.189628	1.01553	0.855592	1.52466	1.27598	0.526545	1.39258	1.42049	1.3317	0.634367	1.89852	1.53135	-0.901237	1.75213	0.523601	-0.458699	-0.442497	-1.44241	0.322204	0.666307	-0.0944791	0.235249	-0.123174	-0.295753	-1.12915	-0.528795	-0.980754	-0.192932	-0.316698	1.55444
line_239	AL	0.4043	0.0645938	-0.137203	-0.319964	-0.114947	0.275134	-0.360711	-0.216301	0.178926	0.0636719	-0.425259	0.0160434	0.467916	0.0778242	-0.0522645	-0.134239	-0.0620225	0.00147103	0.00173074	0.249145	-0.0396959	0.0171097	0.0319779	-0.165336	-0.426197	-0.0201723	-0.275855	-0.0327083	-0.175595	0.00196864	-0.3998	-0.0114338	-0.0955559	-0.304126	0.28917	-0.0833176	0.101307	-0.0995055	-0.0183261	-0.138388	0.103057	-0.133976	0.28861	0.0838912	-0.280557	-0.18019	0.214439	0.103992
line_239	DR	0.534586	-0.0110001	0.83947	-0.527319	-1.6995	1.74952	0.489129	0.784496	-0.478548	0.522963	-0.245104	-0.41179	-2.0879	1.74865	-0.864386	0.932304	1.84611	0.477276	0.0558547	1.01126	0.778266	1.44999	1.16285	0.522527	1.42055	1.38988	1.21386	0.516945	1.86583	1.40363	-0.777125	1.81514	0.0369193	-1.14883	-0.451294	-1.22372	0.544878	0.720822	-0.494577	0.78307	0.152589	-0.4715	-1.61711	-0.876944	-1.20232	-0.290265	-0.281517	1.69791
line_256	DR	-0.0503677	0.242509	0.484603	0.206246	-0.969577	1.71369	1.20029	0.617655	-0.441586	0.271809	-0.402891	-0.413158	-1.53689	1.70447	-0.806758	0.84691	1.43398	0.174118	-0.27705	0.523379	0.615431	1.11899	0.814782	0.0744284	1.14033	1.2965	1.35592	0.177893	2.12465	1.07373	-1.12657	1.80351	0.0674722	-0.353558	-0.477316	-1.39514	1.08446	1.16244	-0.585213	0.565021	0.361913	-0.425388	-1.25852	-0.622452	-0.872765	-0.120259	-0.173764	1.87102
line_256	AL	0.131823	0.162018	-0.133603	0.21554	0.0824532	0.0335824	0.28387	-0.413479	-0.00111218	-0.350339	-0.288648	0.0526957	0.135162	-0.0190284	-0.0239292	-0.161037	-0.171343	-0.00175364	-0.0135443	0.231601	-0.0276826	-0.0703822	-0.0572534	-0.11921	-0.313545	-0.0696913	-0.0367802	-0.164583	-0.0984857	-0.155239	-0.54904	-0.124332	0.0174416	0.233159	0.0500691	-0.125857	0.235549	0.126094	-0.512212	0.175484	0.0742769	-0.0854071	0.284071	0.129913	-0.0550104	-0.0207521	0.399983	0.0971789
line_280	AL	0.305211	-0.0786878	-0.0822816	0.0661699	0.242104	-0.0372879	0.24715	-0.107568	-0.141627	-0.311944	-0.378274	-0.0107886	0.670327	0.103596	-0.12134	-0.0726264	0.0125719	0.123512	0.0948985	0.256125	0.0929406	0.095267	0.0875321	-0.102997	-0.286823	0.128848	-0.0127792	0.0400604	-0.00864339	0.0907091	-0.330189	0.0915955	0.337523	-0.0611502	-0.191214	-0.204003	0.327242	-0.080721	-0.208849	0.362722	-0.327129	-0.166064	0.101319	-0.0458273	-0.0989674	-0.136228	0.120485	-0.0361786
line_280	DR	0.156693	0.407967	0.680012	-0.253467	-1.26495	1.86585	0.830879	1.09424	-0.314715	0.492536	-0.553492	-0.419211	-0.786404	1.78924	-1.11375	0.830699	1.57188	0.327391	-0.162482	0.916376	0.599839	1.34237	1.01916	0.213798	1.04331	1.31223	1.31458	0.312463	2.07897	1.25847	-0.800688	1.86036	0.129701	-0.386937	-0.451338	-1.48284	0.92508	0.841369	-0.608657	0.730393	-0.072317	-0.493529	-0.987918	-0.539974	-0.999362	-0.214545	-0.179099	1.78933
line_287	AL	-0.049749	0.101024	-0.236514	-0.00399383	0.00871688	0.0542341	0.133753	-0.281817	-0.0497957	-0.168049	-0.451437	0.0528084	-0.46112	0.0478993	-0.0458657	-0.016525	-0.119463	0.0208257	0.0213154	0.000109207	0.0543463	0.0259396	0.0193084	-0.16312	-0.339751	0.0313108	-0.0878093	0.0172969	0.0915028	0.0333576	-0.328264	-0.0263263	0.34255	-0.361397	-0.0356376	-0.121658	0.46061	-0.0643618	0.0233725	0.199599	0.21472	-0.137256	0.148195	0.155418	-0.112747	-0.171092	0.0456982	-0.362916
line_287	DR	0.0469169	0.178043	0.738595	-0.099023	-1.16581	1.76132	0.938163	1.14353	-0.58288	0.476712	-0.260731	-0.349007	-2.31449	1.68937	-0.979288	0.918108	1.54907	0.497452	0.0257335	0.886471	0.744147	1.48283	1.22473	0.320971	1.36952	1.38527	1.34552	0.506559	1.99053	1.45433	-0.870781	1.80721	0.33767	-0.775221	-0.523974	-1.40287	0.822426	0.832007	-0.452898	0.400482	0.387657	-0.3809	-1.0415	-0.564127	-1.05005	-0.216756	-0.191929	1.51791
line_309	AL	-0.178529	0.0350905	-0.0103711	-0.0207441	0.00906609	-0.0944469	0.0669104	-0.534758	0.283396	0.0756788	-0.18647	0.0526286	-0.653733	0.0485586	-0.00150878	-0.0938868	0.116197	0.0364585	0.025256	0.216746	0.0409741	0.0212286	0.0519033	-0.0709777	-0.141404	0.0455597	0.0926693	0.0237799	-0.183007	0.0643368	-0.715791	-0.0893115	0.276915	0.237331	-0.0932008	-0.055385	-0.299444	-0.141479	-0.0278188	0.105995	-0.0158083	-0.0950049	-0.00925863	0.258107	-0.193282	0.0669176	0.206824	-0.381058
line_309	DR	0.437837	-0.026817	0.835822	-0.407333	-1.76871	1.54155	0.611532	1.19233	0.259839	0.506479	-0.133832	-0.396403	-2.27626	1.738	-0.899272	0.875272	1.9496	0.43983	0.00752	0.817292	0.670221	1.40235	1.09976	0.41352	1.44004	1.31091	1.28747	0.45595	1.95119	1.35261	-0.768227	1.79271	0.07532	-1.30626	-0.655514	-1.25977	0.361207	0.873202	-0.631436	0.706779	0.132267	-0.412355	-1.57667	-0.556141	-1.02821	-0.179437	-0.344887	1.52382
line_317	DR	0.456891	0.184339	0.952897	-0.346046	-1.5019	1.57421	0.706073	0.95163	-0.584716	0.703752	-0.333946	-0.342573	-1.39764	1.74812	-1.06781	0.991998	1.87609	0.60011	0.15175	1.11344	0.826245	1.54365	1.29099	0.502538	1.24666	1.47634	1.31444	0.636026	2.07103	1.54907	-1.07517	1.82443	0.476303	-1.28926	-0.67538	-1.41736	0.666808	0.89278	-0.22023	0.676308	0.035297	-0.297358	-1.60095	-0.828692	-0.935161	-0.158034	-0.272203	1.4303
line_317	AL	-0.429599	-0.0493874	0.302177	0.106967	0.258324	-0.272388	0.224395	-0.455285	-0.135955	-0.330896	0.177442	0.138901	-0.195588	-0.0657245	-0.14035	0.159347	-0.0487927	0.249725	0.240852	0.234601	0.176689	0.104293	0.211184	0.21579	0.0748541	0.0905894	0.0219104	0.296344	-0.0861167	0.165381	-0.39406	-0.0519142	0.469243	0.223078	-0.151088	-0.0786406	-0.33701	-0.215158	0.39753	0.0299963	-0.203553	0.220439	0.158341	0.255604	0.113274	0.118774	0.187685	-0.375929
line_318	AL	-0.320099	0.0304273	0.298345	0.231549	0.120416	-0.142746	0.28955	-0.331606	0.0285478	-0.055384	0.213071	0.0578734	0.0613625	-0.022452	-0.130718	0.117006	-0.00443664	0.199246	0.199106	0.0946115	0.156592	0.124291	0.190004	0.246883	0.118496	0.0732794	0.0763394	0.282111	-0.0857241	0.169377	0.035477	-0.0150777	0.44722	0.314725	-0.0318666	-0.0330261	-0.178535	-0.17809	0.319268	-0.399574	-0.309398	0.165321	0.142511	0.00615515	0.0429288	0.158227	-0.027492	-0.24927
line_318	DR	-0.0495628	0.187918	0.786738	-0.289262	-1.3154	1.72968	0.567266	0.645925	-0.400717	0.73025	-0.258714	-0.441706	-1.62151	1.71936	-0.965588	0.909826	1.60614	0.552268	0.0874075	0.986498	0.798189	1.54213	1.28029	0.333998	1.35719	1.46292	1.42894	0.579956	2.10042	1.54187	-0.883095	1.87192	0.282555	-0.828155	-0.536335	-1.28648	0.685393	0.92099	-0.374156	0.333625	0.0909469	-0.375028	-1.03197	-0.315287	-0.996259	-0.0947373	-0.251956	1.45261
line_325	DR	0.264959	0.14432	0.991753	-0.681458	-1.04097	1.46268	0.549774	0.577952	-0.0243027	0.614007	-0.101603	-0.258509	-1.36977	1.6484	-1.06953	1.02528	1.68783	0.64103	0.155942	1.0888	0.914866	1.47048	1.25564	0.576524	1.3929	1.45045	1.36721	0.590839	1.8769	1.46924	-0.888264	1.81216	0.375087	-1.0796	-0.69873	-1.44233	0.537734	0.9079	-0.172421	0.764749	0.403262	-0.269556	-1.30512	-1.01286	-0.992392	-0.112431	-0.230983	1.11534
line_325	AL	0.113132	-0.050248	0.0814711	0.0293896	-0.0780647	-0.0513347	0.20965	-0.155893	0.140221	0.239104	-0.133724	0.0888931	-0.233198	-0.0399464	-0.126171	-0.0538568	-0.0858832	-0.0326968	-0.0409276	0.0745487	-0.042581	-0.0787932	-0.048829	0.0248946	-0.102198	-0.0690576	-0.0596415	-0.0769897	-0.0380175	-0.114851	-0.143335	-0.0292459	-0.342732	-0.256929	-0.0595625	-0.27158	0.332088	-0.0150217	-0.682959	0.100765	0.241276	-0.0590122	-0.137535	-0.234335	-0.0357592	-0.140896	0.384511	-0.160981
line_332	DR	0.436408	0.275459	0.752457	-0.21371	-1.21468	1.77275	0.864741	0.842617	-0.664794	0.574488	-0.489966	-0.311533	-1.94712	1.69001	-0.931851	0.884289	1.83137	0.588957	0.155663	0.976361	0.827559	1.47507	1.23942	0.388357	1.08148	1.43089	1.26676	0.493716	2.00487	1.43308	-1.07712	1.76013	0.183113	-1.00359	-0.410182	-1.24554	0.483766	0.951757	-0.437416	0.675827	0.533914	-0.404098	-1.37543	-0.843054	-0.941164	-0.221427	-0.16294	1.59441
line_332	AL	0.220265	0.299706	-0.125248	0.163759	0.0562868	0.148132	0.201887	-0.0126637	-0.174722	-0.0750621	-0.241429	-0.00614707	0.225539	-0.0496065	-0.0809417	-0.20432	0.0825402	-0.0670085	-0.0354184	-0.127163	0.000513144	-0.132133	-0.117153	-0.107069	-0.300471	-0.0199454	-0.115975	-0.194113	-0.109584	-0.142369	-0.592803	-0.138688	-0.540065	-0.456213	0.279595	-0.0709173	-0.0201305	0.0443957	-0.484272	-0.0988355	0.439765	-0.182341	-0.0865586	0.0675789	-0.140302	-0.0481456	0.143755	-0.0326099
line_336	DR	0.419647	0.277716	0.591265	0.1879	-0.654873	1.62105	1.17285	0.732657	-0.639235	1.46876	-0.396657	-0.436804	-2.23672	1.65228	-0.810616	0.772902	1.83237	0.493093	0.0205787	0.779749	0.710602	1.41602	1.08712	0.200142	1.15578	1.36323	1.28091	0.399139	1.9542	1.37097	-0.910371	1.86123	0.250096	-0.80315	-0.522978	-1.27632	1.03283	0.606769	-0.404548	0.848316	0.158534	-0.45834	-1.55441	-0.325278	-0.952712	-0.18612	-0.252177	1.5696
line_336	AL	-0.36691	-0.0228592	0.0447892	0.0478375	0.0416805	0.0118521	-0.0171126	-0.287732	-0.0291112	0.531471	0.132157	0.0338941	0.243094	-0.144278	-0.0460372	-0.0691184	-0.116866	0.159827	0.182273	0.0228907	0.0970092	0.00696654	0.0747691	0.0965517	0.120287	0.000873306	-0.00240301	0.0625321	-0.19533	-0.00021615	-0.391534	-0.0598849	0.185186	-0.598544	0.1313	0.110677	0.352787	-0.297604	0.305332	0.128567	-0.0800132	-0.0345958	0.186486	0.412895	-0.107726	0.12375	-0.0552296	-0.0601472
line_338	AL	-0.383523	-0.0533762	0.0789118	-0.0208814	0.52364	0.0894754	-0.00895558	-0.499342	-0.0263676	-0.395149	0.0288797	0.0504075	0.0767703	-0.0738306	-0.0329574	0.0528982	-0.0513521	0.198891	0.199043	0.159672	0.15122	0.0317474	0.106504	0.11298	-0.00354085	0.0588936	0.0133869	0.13224	-0.0265956	0.0486982	0.0899026	-0.00678399	0.234738	-0.539316	0.192958	-0.0511318	0.175992	-0.150884	0.477496	0.131068	-0.221371	0.0774407	0.0246264	0.179455	0.0700779	-0.00364107	0.0439305	-0.0308586
line_338	DR	-0.0330803	-0.0645788	0.725945	0.00719834	-0.546296	1.67968	0.909486	0.578583	-0.281644	0.375495	-0.0424353	-0.373269	-1.82502	1.55418	-0.93398	0.918988	1.63719	0.57109	0.111831	0.883583	0.774295	1.4389	1.20289	0.3398	1.4118	1.34954	1.38512	0.516171	1.9343	1.39148	-0.647806	1.68947	0.235365	-0.751492	-0.290666	-1.34993	1.15692	0.760545	-0.131158	0.580028	0.194518	-0.292567	-1.30555	-0.656506	-0.904012	-0.0390655	-0.294052	1.48788
line_340	DR	0.0953449	0.481073	0.800023	-0.421159	-1.42779	1.57195	0.4255	0.925938	-0.466297	0.746071	-0.26561	-0.441788	-1.90825	1.82286	-0.880318	0.872179	1.65176	0.270176	-0.227437	0.886659	0.603038	1.33803	1.00544	0.260779	1.33494	1.31319	1.33393	0.304441	2.25025	1.19369	-0.737014	1.92872	-0.304316	-1.00786	-0.723669	-1.30409	0.873389	1.06398	-0.610318	0.224967	0.105212	-0.401686	-1.35579	-0.81385	-0.774161	-0.234466	-0.245618	1.91133
line_340	AL	-0.402068	0.0863745	0.0425402	0.183064	0.143682	-0.157825	0.110154	-0.363755	-0.136101	0.37473	-0.0492524	-0.040054	0.281121	-0.0182606	-0.137885	-0.0256813	0.000249098	-0.0449702	-0.0599355	0.0858792	-0.0499094	-0.0425093	-0.0531938	0.00840902	-0.0561036	-0.059541	0.0158898	-0.0381941	0.0926529	-0.0491411	0.0246092	-0.0890393	-0.0211445	-0.00367039	-0.0916241	-0.111878	0.206224	-0.10032	0.142967	-0.139704	-0.127967	-0.0201094	0.00546325	-0.0695613	0.166326	0.0691545	0.179149	0.0629522
line_350	DR	0.369451	0.198697	1.09587	-0.478435	-0.96848	1.59476	0.61377	0.85142	-0.0354898	0.369333	0.072067	-0.328969	-1.34535	1.61234	-1.02889	1.08704	1.64185	0.912015	0.49631	1.21172	1.11187	1.62509	1.49152	0.685598	1.44815	1.55289	1.27388	1.00139	1.73042	1.68429	-1.19271	1.74858	0.790611	-0.847876	-0.43831	-1.35266	0.184871	0.70945	0.449336	0.230159	0.12116	-0.102095	-1.36107	-0.574144	-1.07876	-0.0964385	-0.226232	1.46933
line_350	AL	0.163841	-0.0582234	0.157295	-0.228166	0.449038	0.00586268	-0.0139616	-0.320583	0.0498369	0.20939	0.0567167	0.0156359	-0.357842	-0.0656549	-0.121704	0.107958	-0.0768168	0.232232	0.256035	0.191102	0.202859	0.0857568	0.170391	0.177498	0.00991866	0.0724225	-0.0516072	0.23678	-0.149941	0.14492	-0.444054	-0.00374584	0.330338	-0.0687727	0.105325	-0.109252	0.363101	-0.0637452	0.482412	-0.18779	0.0422231	0.128539	-0.0186533	0.145885	-0.104349	-0.0667257	0.0829561	0.0352298
line_352	DR	-0.305258	0.10756	0.985917	-0.104573	-1.32847	1.45943	0.809682	0.649446	-0.599949	0.398714	0.00713097	-0.33732	-2.78682	1.64536	-0.937709	0.97919	1.56048	0.586315	0.144725	0.965222	0.827014	1.51944	1.25364	0.56958	1.51412	1.44342	1.50321	0.595685	1.95229	1.52525	-0.705827	1.79469	0.316181	-0.33215	-0.755019	-1.39101	0.567471	0.822636	-0.200433	0.483696	-0.015914	-0.248899	-1.27709	-0.342504	-0.947419	0.0309804	-0.248252	1.75336
line_352	AL	-0.420429	-0.00787568	0.185712	0.303199	-0.129357	-0.157234	0.321821	-0.389191	-0.15095	-0.338131	0.10222	-0.00941835	0.168582	-0.0513724	-0.0485864	0.0544923	0.0598884	0.0462662	0.0454265	0.161335	0.0521442	0.0194212	0.061529	0.163178	0.107678	0.0250493	0.0817946	0.0357455	-0.140199	0.0718868	-0.0462405	-0.0362008	0.252054	0.0732793	-0.177668	-0.150909	0.106293	-0.223308	0.324546	0.0969857	-0.464221	0.0379043	-0.13188	-0.0690728	-0.136435	0.0854016	0.00280182	0.0955991
line_356	DR	0.329811	-0.023805	0.599423	0.102794	-1.29144	1.70857	0.93093	1.59483	-0.285626	0.535894	0.0655923	-0.413284	-2.36036	1.73609	-0.746839	0.82021	1.44947	-0.0107754	-0.435943	0.494239	0.583318	1.00725	0.72382	0.226981	1.67717	1.228	1.30248	0.157713	2.10767	0.9524	-0.565624	1.82564	-0.193232	-0.836287	-0.49465	-1.20855	0.43109	0.87687	-0.898365	0.613615	0.394878	-0.49612	-1.35061	-0.624583	-0.992771	-0.218752	-0.319461	1.77033
line_356	AL	0.150966	0.073223	-0.060184	0.167735	0.128918	-0.0034816	0.16003	0.115164	-0.123857	-0.195393	0.165261	-0.113732	0.117446	-0.0572616	-0.0228633	-0.191778	-0.0618955	-0.0978366	-0.118745	0.27764	-0.0962542	-0.148292	-0.155626	-0.0144656	0.148727	-0.086133	-0.0181269	-0.276646	-0.206726	-0.222968	-0.490649	-0.0931776	-0.0911449	0.0411457	0.0641223	-0.0250942	0.426507	-0.0563571	-0.260989	-0.0168108	0.208489	-0.25001	0.0651725	0.241948	-0.207167	-0.0824067	0.0563164	-0.0255984
line_359	DR	-0.0228219	-0.0998758	0.862544	-0.505602	-0.79933	1.50335	0.504827	0.562936	-0.377978	0.34207	-0.304955	-0.450658	0.275872	1.68139	-0.995868	0.944508	1.80932	0.656234	0.175606	0.988255	0.887743	1.5954	1.31018	0.429321	1.28963	1.52806	1.43808	0.552082	2.13548	1.57784	-0.861907	1.89076	0.3549	-0.627514	-0.808227	-1.37994	0.958293	0.798183	-0.100053	0.479725	-0.106335	-0.374976	-1.47806	-0.565116	-0.865315	-0.13835	-0.364347	1.83343
line_359	AL	-0.246254	0.0774048	0.180633	0.144574	0.107696	-0.201022	0.192386	-0.0383189	-0.140859	0.0225408	-0.0780271	-0.0474465	1.59539	0.0277201	-0.131463	0.0462178	0.074054	0.0519475	0.0326696	0.121659	0.0280279	0.0368503	0.0636129	0.0923227	-0.0665501	0.0363359	0.0702372	0.0990546	-0.0869465	0.0591209	-0.190121	-0.0247999	0.0252158	-0.44839	-0.271004	-0.047162	0.0119309	-0.215254	0.122274	0.105109	-0.299341	0.0211236	-0.158245	0.122336	-0.075521	0.0580457	-0.180891	0.281208
line_361	DR	0.00475338	0.133978	0.741985	-0.45451	-1.06645	1.66943	0.641169	0.86324	-0.270612	0.49211	-0.289058	-0.471505	-1.80909	1.78558	-1.02493	0.878737	1.41834	0.274012	-0.203013	0.789906	0.597505	1.26451	0.98339	0.217052	1.36615	1.27569	1.41578	0.26578	2.03791	1.20709	-1.18182	1.86344	0.101461	-0.569846	-0.626248	-1.43766	0.646328	0.975017	-0.401158	0.593757	0.00831344	-0.460691	-1.12794	-0.701365	-1.05758	-0.207837	-0.200251	1.76225
line_361	AL	-0.360879	-0.132304	0.0983816	0.195749	0.0207814	-0.0393364	0.354388	-0.260833	-0.154866	-0.284616	-0.0179893	0.00595911	-0.498419	-0.083334	-0.131528	0.0131391	-0.0975122	0.102978	0.116455	-0.0170216	0.114905	0.0261177	0.0922938	0.0714217	0.0200725	0.0542542	0.0914682	0.0546174	-0.189405	0.0379772	-0.733301	-0.0352716	0.394333	0.165818	-0.00923262	-0.158779	0.378484	-0.0340873	0.443065	0.0741464	-0.0116272	-0.0192316	0.134404	0.225981	-0.324814	0.0594725	0.0297456	-0.144796
line_367	DR	0.152961	0.0799137	0.709856	-0.375442	-1.31192	1.68483	0.591568	0.824218	-0.154493	0.411548	-0.453964	-0.442793	-2.27889	1.69035	-0.902288	0.929365	1.49915	0.47571	0.00942416	0.869667	0.800838	1.45616	1.16856	0.285831	1.12197	1.44792	1.31816	0.499822	1.98668	1.45235	-0.747417	1.87346	-0.0854489	-0.65627	-0.514403	-1.32395	0.828813	1.02801	-0.331103	0.217485	0.191466	-0.351505	-1.26064	-0.507002	-0.965698	-0.11272	-0.12934	1.7159
line_367	AL	-0.107994	-0.14534	-0.00331851	0.282146	0.579311	-0.3656	0.406449	-0.0156749	0.0179194	-0.313689	-0.138726	0.0624617	-0.0498798	-0.0792683	0.0311586	-0.0336371	-0.00420997	0.206641	0.191835	0.182667	0.140516	0.023531	0.0845178	-0.0210153	-0.181341	0.0522355	0.0305514	0.102078	-0.163936	0.0551389	-0.138561	-0.0505179	0.130604	-0.684238	-0.305885	-0.0458189	0.0941216	-0.0961084	0.193776	0.0813234	-0.00780554	0.0167909	0.0924517	0.426504	-0.0289831	0.0554301	0.252058	-0.0598212
line_370	DR	0.449657	0.378512	0.803586	-0.367768	-1.5528	1.62429	0.819381	1.39543	0.115322	0.742705	-0.283056	-0.391288	-2.01991	1.74742	-1.04537	0.862629	1.88418	0.39671	-0.0418855	0.836451	0.628443	1.39338	1.10689	0.362349	1.31371	1.26799	1.23295	0.477699	2.0116	1.29277	-0.998518	1.78972	0.272102	-1.05635	-0.555609	-1.40518	0.269014	0.88831	-0.767412	0.698564	0.088189	-0.434135	-1.43922	-0.51243	-1.03393	-0.279926	-0.184289	1.71667
line_370	AL	-0.0708816	0.171866	0.186874	0.0884202	0.719453	-0.126987	0.214727	-0.554852	0.271159	-0.152323	0.259402	0.107016	-0.167234	-0.0785466	-0.0967781	0.0694618	0.00530984	0.0904618	0.0989693	0.131101	0.172004	0.0176934	0.101168	0.1814	0.15953	0.0637498	0.0641252	0.117137	-0.066697	0.0495037	-0.390269	-0.0535138	0.253704	-0.290494	-0.087907	-0.0849997	-0.246867	-0.270675	0.0581409	0.37266	-0.0966069	0.0600427	0.0650738	0.620903	0.0155841	0.150869	0.0546794	0.0291564
line_371	AL	-0.283519	0.0916674	-0.0711385	0.209079	-0.0556747	-0.03141	0.200868	-0.388308	-0.0345738	0.0038623	0.00345335	0.147028	-0.170049	-0.051489	-0.0976288	0.0355555	-0.0423725	0.107156	0.108533	0.114162	0.12942	0.0437349	0.0567728	0.0139411	0.0701217	0.0342898	0.0446949	0.136523	-0.000862056	0.0745941	-0.300565	-0.0429598	0.323775	0.196184	-0.0300471	-0.128248	0.252683	-0.0941189	0.0860117	0.0753084	0.00819488	0.01071	0.0844046	0.293454	0.045409	0.0440382	0.0316734	-0.0592287
line_371	DR	0.265974	0.0801241	0.567271	-0.162021	-0.946554	1.78909	0.915656	1.1247	-0.522343	0.657525	-0.531595	-0.301453	-2.27277	1.69934	-0.980736	0.882433	1.52615	0.509376	0.0173939	1.06865	0.765481	1.4373	1.14844	0.199956	1.08904	1.4344	1.31748	0.48934	2.08119	1.43289	-1.07383	1.89144	0.0814193	-0.443637	-0.49104	-1.38241	0.764118	0.762399	-0.553687	0.692517	-0.0894045	-0.491547	-1.33431	-0.360706	-0.974487	-0.283154	-0.21467	1.73787
line_373	DR	0.239909	-0.0579048	0.603472	-0.268125	-0.867735	1.74726	0.795522	1.1675	-0.374283	0.727036	-0.695496	-0.381125	-2.43945	1.74454	-0.892183	0.925702	1.56129	0.46114	-0.0172338	0.955273	0.811862	1.46523	1.18431	0.292539	1.01643	1.43387	1.42779	0.50109	2.02973	1.42173	-0.91071	1.87423	0.0346545	-0.532544	-0.527778	-1.35508	1.37518	0.701712	-0.366862	0.446481	-0.0496273	-0.487296	-1.11938	-0.763601	-1.05842	-0.250899	-0.373516	1.59276
line_373	AL	0.0906317	0.193844	-0.190171	0.309539	0.0881088	-0.0617945	0.406003	0.434097	-0.0582192	-0.0335635	-0.541936	-0.019672	0.361721	0.0704501	-0.161586	-0.135788	-0.0433645	0.033292	0.0288261	0.0832486	-0.0728533	0.0176178	0.0191492	-0.283933	-0.634522	-0.0642653	-0.141948	0.0240201	-0.148803	-0.038955	-0.779444	-0.0588567	-0.0528185	-0.491622	-0.0140073	-0.0920297	-0.301253	-0.173878	-0.282957	-0.111132	-0.0423102	-0.067624	0.225855	-0.115255	-0.0770321	-0.104495	0.192194	-0.153356
line_374	DR	0.364819	0.483927	0.697486	-0.141479	-0.72464	1.75687	0.849841	0.780534	-0.342382	0.627686	-0.454285	-0.348425	-2.17636	1.7444	-0.981681	0.837851	1.58521	0.493246	0.0456293	1.07031	0.77382	1.45046	1.19515	0.299224	1.10033	1.41057	1.26832	0.481431	2.07988	1.39437	-0.945487	1.84402	0.108361	-0.254302	-0.40686	-1.28614	0.487925	0.810991	-0.514917	0.676364	0.144317	-0.447572	-1.16476	-0.597345	-0.854202	-0.196537	-0.417425	1.66396
line_374	AL	-0.103245	0.223326	0.0326823	0.372133	0.756396	-0.0733883	0.355298	-0.300417	-0.0191288	-0.0925567	0.0242275	0.131367	0.0178459	-0.053445	-0.0490609	0.0372155	-0.0326253	0.113945	0.142404	0.113278	-0.0124328	0.0122114	0.0506192	0.0413221	-0.0275083	-0.0329084	0.0120836	0.102674	-0.0821799	0.00625969	-0.218448	-0.141284	-0.0204648	-0.425001	0.0507241	-0.0152306	0.0782742	-0.0970738	0.043892	0.108102	-0.151878	0.0279327	-0.0544256	0.389343	-0.0194896	0.0796319	-0.0872533	-0.189315
line_377	DR	0.0470087	0.135176	0.855973	-0.410527	-0.871538	1.69484	0.560724	0.653175	-0.400607	0.784831	-0.0974497	-0.274684	-2.03354	1.61436	-0.84848	1.02936	1.58087	0.68329	0.22342	1.109	0.985301	1.54772	1.35098	0.526996	1.48264	1.52011	1.36655	0.715921	1.99611	1.60448	-0.77752	1.86435	0.38987	-0.567669	-0.412349	-1.20548	0.588354	0.800481	0.0948558	0.660993	0.120299	-0.336077	-1.25914	-0.855792	-0.864066	-0.142748	-0.319932	1.52063
line_377	AL	-0.756057	0.159003	0.294775	0.181097	0.293044	-0.215733	0.222604	-0.541466	-0.0814119	-0.126693	0.271771	0.204057	-0.105022	-0.164028	-0.0885701	0.0929025	-0.0607722	0.250722	0.277311	0.149428	0.232838	0.0619817	0.172969	0.283133	0.0938563	0.0748372	-0.0585913	0.291161	-0.105881	0.120733	-0.225902	-0.0586461	0.494987	0.3118	-0.0709389	-0.0440699	-0.0433526	-0.0467223	0.44679	-0.131447	0.0337058	0.202621	0.162217	0.38358	0.135226	0.0611048	0.23135	-0.203499
line_381	AL	0.00701939	0.260168	-0.139848	0.0953502	0.174739	0.0266768	0.0276802	-0.349662	0.128486	0.0995596	-0.158082	0.00963719	-0.611433	-0.00311708	-0.0517566	-0.0934063	-0.0401038	-0.152372	-0.138304	0.30917	-0.0558165	-0.102051	-0.0814605	-0.0926732	-0.0594953	-0.0650849	-0.0309965	-0.0872378	0.00201224	-0.0512292	-0.395972	-0.0787964	0.155085	-0.103746	-0.00826845	-0.151934	0.285132	-0.1263	-0.125129	-0.0207293	0.0575069	-0.228437	-0.0374525	0.320276	-0.157608	-0.108414	0.442927	-0.320433
line_381	DR	0.529063	0.293544	0.465337	-0.326836	-0.549229	1.7871	0.697304	1.45709	0.128705	0.456698	-0.537784	-0.460238	-1.40213	1.78275	-0.894285	0.677315	1.69416	0.344011	-0.160028	0.778663	0.734836	1.31855	0.987679	0.110059	1.09779	1.35656	1.13868	0.401471	2.03416	1.27136	-1.19195	1.87504	0.269502	-0.650967	-0.44427	-1.33464	0.81008	0.949286	-0.429104	0.521328	0.307958	-0.617377	-1.32554	-0.644815	-1.14258	-0.329238	-0.153133	1.36547
line_382	DR	0.445068	-0.0768436	0.789182	-0.496849	-0.904384	1.74004	0.501297	1.06145	-0.508589	0.346676	-0.363302	-0.354064	-0.630088	1.84701	-0.837473	0.915301	1.87878	0.669053	0.210999	1.10797	0.811873	1.55891	1.26955	0.397827	1.26976	1.45125	1.13391	0.48377	1.90403	1.4716	-0.859632	1.9107	0.318961	-1.12109	-0.5262	-1.25566	0.549913	0.795906	-0.442343	1.01245	-0.00740885	-0.375924	-1.35143	-1.05459	-1.128	-0.265335	-0.303916	1.5014
line_382	AL	-0.0802986	-0.290636	-0.033924	0.181694	0.025041	-0.0716579	0.0657067	-0.0286734	0.00179293	-0.0197232	-0.144167	0.0683899	0.19021	0.0177049	-0.0160878	-0.0177605	-0.0195728	0.0649918	0.083404	0.399992	0.0333158	-0.0079237	-0.00100523	-0.0628481	-0.112887	0.00267132	0.0617556	0.0319633	-0.0783459	-0.00363112	-0.405623	-0.0340317	0.251971	-0.0985562	-0.0425906	-0.111093	-0.105556	-0.187174	0.015487	0.211461	-0.0731079	-0.0174728	0.142693	-0.0553954	-0.0145003	-0.0189206	0.13139	-0.073647
line_383	AL	-0.195671	0.198081	0.0956988	0.356721	0.580691	0.0299732	0.403964	-0.273789	-0.199017	-0.115636	0.242802	-0.00668874	0.471051	-0.00795981	-0.11699	-0.0114644	0.066319	0.0409784	0.00330812	0.198247	-0.179739	-0.0368604	-0.0305578	0.15618	0.207282	-0.130835	0.124051	-0.132869	-0.297944	-0.041953	-0.0874941	-0.130652	0.112476	-0.209743	0.0153341	-0.0707409	0.268833	-0.147198	0.083783	0.313108	-0.374806	-0.0791232	-0.137652	0.317822	-0.330355	0.0741105	-0.0869457	-0.0162562
line_383	DR	0.239734	0.0977311	0.32701	0.0815312	-0.991211	1.95808	1.01464	1.0879	-0.263243	0.514239	-0.620239	-0.367073	-1.53943	1.69456	-0.922791	0.811384	1.27508	0.143048	-0.317907	0.664527	0.550251	1.11113	0.848257	-0.0375138	1.08052	1.24437	1.21512	0.114994	2.13591	0.995155	-0.714403	1.95275	-0.436616	-0.709865	-0.323971	-1.22816	1.00078	1.0121	-0.672954	0.697475	0.0732104	-0.575293	-1.19091	-0.593197	-1.07926	-0.298835	-0.307661	1.90503
line_385	AL	-1.31757	0.280592	0.206794	0.0871359	-0.38028	-0.0331968	0.0975372	-0.0794825	-0.0892222	0.688841	0.336737	-0.0114539	0.44931	-0.0317641	-0.110835	0.0411414	0.0331423	0.0775568	0.0670016	0.142135	0.00755555	0.034427	0.0496799	0.162376	0.25078	-0.00493724	-0.0109702	-0.420401	-0.212538	0.0485885	-0.17694	-0.0588404	0.212013	0.140962	0.00703437	-0.0680942	0.169324	-0.0474734	-0.0543041	0.0391736	-0.269979	0.100224	0.0979381	0.130166	-0.174836	0.0234435	0.0785	-0.147277
line_385	DR	0.359201	0.0212419	0.800563	-0.191287	-1.15114	1.79521	0.827201	1.64338	-0.578122	0.402733	0.0282282	-0.435456	-1.45451	1.7172	-0.881532	0.848329	1.68431	0.485064	0.0211574	0.926763	0.692709	1.41442	1.1379	0.399402	1.60954	1.38023	1.30476	0.452307	1.95714	1.36048	-0.786149	1.83974	-0.0144158	-0.889317	-0.460758	-1.41353	0.9841	0.947647	-0.682942	0.649276	0.0408833	-0.477386	-1.57014	-0.855112	-1.16146	-0.280715	-0.362851	1.61385
line_386	AL	-0.343453	0.0389442	0.264487	-0.0886846	0.127422	-0.389969	0.087395	0.118104	-0.40063	0.0642468	0.239415	0.113282	-0.10281	-0.104276	-0.214351	0.24477	0.0170712	0.290516	0.338527	0.304943	0.31721	0.123594	0.24241	0.317119	0.162883	0.126321	0.0632912	0.399013	-0.0539473	0.223027	0.212052	-0.00531825	0.449648	-0.631454	-0.337389	-0.116912	-0.0114679	-0.263928	0.537236	0.134638	-0.494196	0.208164	-0.0753458	0.566772	0.0617955	0.0987642	-0.0475814	-0.16666
line_386	DR	0.326175	0.144769	0.816663	-0.424975	-1.24574	1.54595	0.486676	0.84378	-0.43021	0.67214	-0.358716	-0.460189	-1.79511	1.77727	-0.785619	0.884365	2.05007	0.446976	0.0122111	0.81996	0.673115	1.41192	1.12418	0.372036	1.16206	1.34508	1.32595	0.509484	2.1247	1.39103	-0.687599	1.9499	-0.378132	-1.03159	-0.636328	-1.23991	0.948063	1.0529	-0.659355	0.469443	0.0286707	-0.348392	-1.81198	-0.619025	-0.778296	-0.0475343	-0.079709	1.6791
line_392	DR	0.215285	0.0149858	0.91152	-0.636482	-1.43566	1.5572	0.365373	0.992952	-0.371028	0.677168	-0.0114474	-0.481501	-2.11686	1.75181	-0.996726	0.955708	1.69774	0.419522	-0.0275623	0.827252	0.784408	1.41614	1.14237	0.478453	1.55765	1.42223	1.38351	0.398388	2.07844	1.3822	-0.820016	1.84232	-0.0222233	-0.925302	-0.736373	-1.38613	0.884392	0.82611	-0.588667	0.62579	0.148682	-0.38108	-1.45251	-0.704863	-0.935422	-0.21293	-0.276638	1.6331
line_392	AL	-0.262359	-0.00920243	0.0942322	0.185887	0.107501	-0.263696	0.20131	-0.322148	-0.117709	0.0852547	0.0136648	0.0458521	0.0601146	-0.0579912	-0.0936261	0.0553284	-0.0379774	0.170959	0.187026	0.253298	0.152915	0.0453213	0.111448	0.136975	0.0595916	0.0421008	0.0155893	0.142778	-0.0626194	0.0595877	-0.252943	-0.093799	0.313541	-0.0613163	-0.277081	-0.0465633	0.23462	-0.264431	0.165821	0.220279	-0.119087	0.0466083	0.0874587	0.447043	-0.046732	0.0409645	0.357233	-0.160298
line_426	AL	0.177542	0.258131	0.119695	0.133774	-0.346657	-0.162471	0.255965	0.305922	-0.0997868	0.118066	0.0906563	-0.122741	0.0649994	0.0739636	-0.202092	-0.0329485	0.114006	-0.0245172	-0.0351389	0.100784	-0.0527995	0.0280577	-0.00805271	0.0678953	0.109031	-0.0285095	0.0163518	-0.0362969	-0.123756	0.000513675	-0.254209	-0.0366888	0.138458	-0.440229	-0.205467	-0.0768983	-0.0722813	-0.273241	-0.312675	-0.0829012	-0.0936176	-0.0635891	-0.211873	-0.0537512	-0.156668	-0.0471575	-0.0762392	-0.202089
line_426	DR	0.529129	0.21098	0.88298	-0.190572	-1.76925	1.49827	0.771191	1.25305	-0.561306	0.482614	-0.0104704	-0.39661	-2.2956	1.68638	-0.868032	0.960961	1.8775	0.483051	0.0497152	0.871506	0.698372	1.45439	1.16342	0.460867	1.55032	1.32488	1.26957	0.476825	2.06003	1.39514	-0.693544	1.78336	0.082842	-1.20323	-0.705029	-1.38081	0.72393	0.829787	-0.582674	0.486932	0.129949	-0.316126	-1.34693	-0.573506	-0.859708	-0.256038	-0.307884	1.57727
line_440	AL	0.327469	-0.0646438	0.0766581	-0.00558254	-0.168799	-0.0831215	0.166516	-0.0732718	-0.154992	0.621835	-0.0370941	-0.0460066	0.465723	0.0371179	-0.0940696	0.107884	0.114561	0.0414378	0.0277142	0.173839	0.0324389	0.0230837	0.0306951	0.139996	0.00757734	0.0225413	0.0649104	0.0407731	-0.14433	0.0727461	0.17054	-0.0151867	-0.0392648	-0.609874	-0.177726	-0.175622	0.166859	-0.151037	-0.0530027	0.250501	-0.290927	0.0195815	-0.380475	0.0699871	-0.148177	-0.0350507	-0.0800215	-0.0651475
line_440	DR	0.665598	0.0679759	0.848049	-0.324035	-1.38158	1.5747	0.780399	1.64835	-0.686537	0.659961	-0.199838	-0.470768	-2.26592	1.7212	-0.948271	0.91595	1.8274	0.501637	0.0382293	0.860375	0.757848	1.45322	1.19054	0.425007	1.39962	1.35247	1.30193	0.502754	1.98859	1.43459	-0.759844	1.88152	0.19564	-0.974223	-0.662193	-1.30104	0.572758	0.86867	-0.556055	0.736835	0.274502	-0.384349	-1.68525	-0.708463	-1.00838	-0.223626	-0.243909	1.58177
line_441	AL	0.251803	0.126218	-0.0510546	0.0895189	-0.0845119	-0.0475888	0.15668	0.0947357	0.0168948	0.553657	-0.0599335	-0.0466913	0.364263	-0.0486889	-0.0915822	-0.0408978	0.151353	0.0156525	0.0224903	-0.00165299	-0.0261846	-0.0373201	-0.0113261	0.0156344	-0.0236001	-0.0433438	-0.0167412	-0.0511623	-0.0074852	-0.0118352	-0.493361	-0.0929282	-0.153939	-0.376752	0.048278	-0.0930265	0.262268	-0.207537	-0.02745	0.32451	-0.329669	-0.0822084	-0.163923	0.341657	-0.0276276	-0.0182379	-0.0155837	-0.161437
line_441	DR	0.510287	0.076499	0.792518	-0.0284649	-1.65214	1.49906	0.999551	1.69509	-0.606884	0.580199	-0.169285	-0.358617	-2.33944	1.70133	-0.963539	0.832628	1.95675	0.444165	0.0161956	0.874242	0.629318	1.41601	1.12399	0.356921	1.36479	1.26744	1.22089	0.408605	1.91797	1.3507	-0.884028	1.79892	-0.109962	-0.533834	-0.778032	-1.33282	0.612193	0.846634	-0.549236	0.728279	0.0364544	-0.38743	-1.50298	-0.678718	-0.985242	-0.200826	-0.125649	1.62665
line_443	DR	0.649421	-0.053373	1.06534	-0.409002	-1.48735	1.56185	0.561362	0.997121	-0.605691	0.362308	-0.0273093	-0.303468	-2.24012	1.69973	-0.931291	1.09481	1.81023	0.885257	0.434768	1.22486	1.08873	1.65367	1.45765	0.731233	1.47987	1.59352	1.25677	0.859175	1.91185	1.67419	-0.605971	1.84322	0.489336	-1.02017	-0.524359	-1.37711	0.553762	0.723155	-0.0382962	0.887432	0.0946479	-0.166492	-1.60396	-0.520232	-1.00179	-0.220739	-0.277637	1.3036
line_443	AL	0.284478	0.0606845	0.115058	-0.0395063	-0.200455	-0.0767897	0.150897	0.135549	-0.0803038	0.110068	-0.0836442	0.0290857	-0.311949	-0.0771934	-0.209392	0.148848	0.023056	0.174755	0.194558	0.376789	0.148371	0.0231972	0.115249	0.139026	-0.108664	0.0233992	-0.0865925	0.242763	-0.0334977	0.0794631	-0.0895502	-0.0886808	0.208445	-0.296929	-0.00722766	-0.188993	0.17746	-0.277804	0.0430555	0.261526	-0.211745	0.119857	-0.289196	0.346723	0.00532668	-0.0572887	-0.0195143	-0.17613
line_461	AL	-0.219973	0.0829736	-0.24784	-0.0337389	-0.101002	-0.191231	0.0299175	-0.311516	-0.149134	0.17434	-0.279718	0.0970534	-0.278449	0.0143066	-0.161652	-0.136419	-0.0858895	0.00560407	0.0305868	0.212962	-0.00486237	-0.0414115	-0.00963137	-0.231766	-0.205901	-0.00614562	-0.0302874	0.00826555	-0.0112944	-0.019471	-0.646731	-0.0690603	0.248202	0.427321	-0.233526	-0.0838972	0.043581	-0.232508	-0.0790345	0.228418	0.227082	-0.223099	0.0175969	0.225784	-0.0794658	-0.128272	0.288619	-0.284054
line_461	DR	0.0872974	0.570588	0.722028	-0.328399	-1.49114	1.64315	0.622476	0.406569	-0.430583	0.414522	-0.277368	-0.481123	-2.13102	1.81328	-0.92246	0.708775	1.84798	0.390505	-0.0649452	0.899224	0.743132	1.34095	1.05543	0.247808	1.28222	1.35371	1.2905	0.303494	1.9115	1.27641	-1.53883	1.80129	0.0018082	-1.33627	-0.545371	-1.31659	0.397083	0.754965	-0.475567	0.739643	0.29551	-0.514298	-1.35748	-0.659928	-1.05861	-0.184187	-0.0778418	1.48061
line_491	AL	0.182992	0.229245	0.0440704	-0.389913	-0.14626	0.0257328	-0.389154	-0.385843	-0.122337	0.24177	0.027387	0.00148168	-0.302959	0.0152788	-0.0107205	-0.0305024	-0.0164237	-0.0313203	-0.00726059	0.0163898	0.0372911	-0.029369	-0.0341155	-0.0369896	-0.0294309	0.031834	-0.057756	-0.0589699	0.0535589	-0.0490824	-0.185147	-0.0510184	-0.22652	-0.615484	0.0241764	-0.104103	-0.192582	-0.0719494	-0.120879	0.101751	0.19112	0.0299591	0.00399121	-0.199176	0.0908429	0.00517134	0.307355	-0.121833
line_491	DR	0.494227	0.296706	0.644432	-0.481977	-0.822816	1.98846	0.467588	0.675909	-0.447928	0.74976	-0.246014	-0.484115	-1.80695	1.79126	-0.81782	0.835688	1.73397	0.410851	-0.0957273	0.712605	0.660829	1.32238	1.04901	0.276951	1.37152	1.3085	1.22578	0.275897	2.09156	1.26095	-0.797565	1.92216	-0.23954	-1.21852	-0.310348	-1.33388	0.683714	0.96227	-0.461555	0.835866	0.287278	-0.490497	-1.31264	-0.73117	-1.04151	-0.225988	-0.121879	1.42299
line_492	AL	-0.321936	0.42515	0.00491744	0.189621	0.405345	-0.0404296	0.0764152	-0.530129	-0.258308	0.211352	0.143975	0.130869	0.551512	-0.102982	0.129884	0.0160247	0.00423715	0.137014	0.149643	0.305452	0.0675826	0.0193839	0.0808316	0.00789279	0.0604374	0.0419564	-0.0539362	0.00329787	-0.13468	0.0450392	-0.456761	-0.0743771	0.00428808	0.204568	0.15522	0.0809841	0.157119	-0.0294781	0.274218	-0.155469	0.463236	0.10216	0.329136	0.777836	0.0650532	0.0423779	0.220897	0.0216996
line_492	DR	0.292065	0.50621	0.889464	-0.158627	-1.51878	1.65257	0.77183	0.433277	-0.493086	0.701931	-0.129535	-0.32699	-1.60675	1.73089	-0.84284	0.976966	1.92045	0.603585	0.203319	1.03401	0.882413	1.4912	1.24452	0.489819	1.37467	1.45366	1.37136	0.578582	1.92338	1.48402	-0.997919	1.82426	-0.00198049	-0.974213	-0.526536	-1.17312	0.395269	0.881923	-0.34599	0.429538	0.507938	-0.216228	-1.28947	-0.19885	-1.06641	-0.0492776	-0.14398	1.62441
line_502	AL	-0.111	0.0955183	0.130684	-0.0607682	-0.256988	-0.31398	0.0030482	-0.0530891	-0.464293	0.289827	-0.170951	-0.0174729	0.770253	-0.00971027	-0.21021	0.0706908	0.130728	0.114445	0.132634	0.0924832	0.0842333	0.0746892	0.093084	0.0386103	-0.168257	0.0546036	0.0238833	0.171801	0.0232171	0.115002	-0.45114	-0.0503175	0.17125	-0.344269	-0.26287	-0.184395	-0.165122	-0.340401	-0.0657909	-0.0991905	-0.351383	0.109483	-0.156124	0.193216	0.0782567	0.037996	0.00846825	-0.0703232
line_502	DR	0.495267	0.0754761	0.984422	-0.465745	-1.85103	1.34532	0.630975	0.984125	-0.652396	0.524616	-0.213161	-0.403896	-1.91244	1.71518	-0.944308	1.01833	1.93309	0.688022	0.220035	1.06468	0.83775	1.61371	1.34474	0.503154	1.33695	1.47176	1.35879	0.718519	2.06395	1.63669	-0.783013	1.8774	0.177217	-0.951596	-0.826881	-1.40905	0.883853	0.815997	-0.259529	0.616043	-0.0127651	-0.205688	-1.71306	-0.733303	-0.841539	-0.130528	-0.235827	1.65596
line_508	DR	0.397784	0.0932838	0.958096	-0.747604	-1.76487	1.33467	0.206479	0.444851	-0.312088	0.628102	-0.134601	-0.479039	-1.26776	1.76058	-0.704018	0.941363	2.01484	0.584179	0.1488	0.980473	0.812286	1.51927	1.26133	0.484078	1.37949	1.43865	1.30421	0.556186	1.97254	1.52586	-0.678311	1.88832	-0.0737557	-1.12121	-0.833662	-1.12087	1.60924	1.0042	-0.307861	0.480408	0.29185	-0.342911	-1.2252	-0.0734892	-0.982127	-0.0945413	-0.186359	1.62709
line_508	AL	-0.354299	-0.0711957	0.290362	-0.384311	-0.394582	-0.315348	-0.46076	0.0746635	-0.00106548	0.0802583	0.27541	0.158532	0.268405	0.0410609	0.0365321	0.175652	-0.0166803	0.0716761	0.0495905	0.0568107	0.083652	0.0653782	0.069605	0.256806	0.233539	0.073136	0.193768	0.0953986	-0.308791	0.0963322	-0.0176964	-0.0446146	0.0807814	-0.344776	-0.229258	-0.0383214	0.314772	-0.0957012	0.125819	-0.186835	-0.107063	0.181475	0.327264	0.377473	-0.286119	0.134322	0.0549758	-0.162646
line_509	AL	-0.464535	0.316767	-0.0475733	0.233877	0.177972	0.108924	0.307598	-0.282773	-0.17072	-0.450614	0.224933	0.124722	0.0885949	-0.0514823	-0.103144	-0.126957	0.00238817	0.0803694	0.084087	0.135379	0.127075	0.0093819	0.0452797	-0.0354378	0.200932	0.0649706	0.0591324	0.142052	-0.394114	0.0244287	-0.816805	-0.0741801	0.340793	0.401627	0.0785908	-0.122655	0.132292	-0.0349193	0.177811	0.287652	0.0443954	-0.193788	0.332384	0.291605	-0.407288	0.0259088	0.128479	-0.444671
line_509	DR	0.0392607	0.541312	0.568598	-0.373401	-0.96006	1.86459	0.621972	0.93315	-0.105235	-0.112002	-0.165805	-0.31461	-0.892326	1.70871	-0.834979	0.769682	1.77847	0.600403	0.121844	0.976807	0.945199	1.48915	1.22987	0.200046	1.41543	1.52242	1.33195	0.61606	1.83516	1.46033	-0.857992	1.82876	0.393834	-1.17722	-0.34142	-1.29222	0.505427	0.90301	-0.226061	0.895696	0.326961	-0.540405	-1.13141	-0.436025	-1.23033	-0.137667	-0.191233	1.15878
line_531	AL	0.283297	0.2178	0.0865032	-0.239276	0.165815	-0.0440856	-0.220632	-0.373457	-0.279676	-0.00983897	-0.00195119	0.0798253	-0.0275928	0.0342463	-0.176809	0.0335465	0.133258	0.145076	0.120281	0.138294	0.093629	0.0762637	0.102007	0.0733584	-0.0176837	0.0920576	0.0170165	0.134949	-0.0285953	0.102003	-0.0899189	0.025238	0.00555079	-0.538079	-0.105243	-0.299883	0.0854046	0.0674001	-0.00129937	0.362634	-0.171671	0.0308111	-0.249888	0.33255	-0.0672046	0.0473036	-0.0164077	-0.265559
line_531	DR	0.511966	0.221308	0.746231	-0.681835	-1.71093	1.62672	0.192777	0.737901	-0.698219	0.406419	-0.452791	-0.437746	-1.91833	1.82507	-0.937259	0.835624	1.94997	0.403923	-0.107791	0.992556	0.596828	1.42161	1.07933	0.276046	1.17217	1.30713	1.12307	0.409778	2.24929	1.32237	-0.752622	1.94461	-0.31583	-1.33797	-0.697072	-1.37319	0.721064	1.09199	-0.819207	0.79873	0.152799	-0.479163	-1.42952	-0.782728	-0.812996	-0.293362	-0.430531	1.56405
line_535	AL	-0.116741	-0.120707	0.0716875	0.374309	0.380672	-0.0402553	0.455726	-0.0660054	0.337002	-0.102461	0.0547364	0.107328	0.118149	-0.11385	-0.0897536	0.0447201	-0.153542	0.10062	0.122883	0.1105	0.0767502	-0.00822858	0.0806259	0.124335	-0.00826088	-0.0206416	0.0557943	0.162016	-0.10692	0.0225314	-0.26649	-0.0839662	0.280455	-0.20251	0.0367227	-0.0906686	0.123559	-0.118446	0.0885605	0.111602	-0.26094	0.07233	0.173965	0.124927	0.00364778	0.0500973	-0.0070341	-0.0733704
line_535	DR	0.205569	0.151138	0.92495	-0.243001	-0.797725	1.73296	0.752565	0.906678	0.0138406	0.281805	-0.0866466	-0.327444	-1.54216	1.62611	-0.936202	0.977202	1.53055	0.624464	0.195383	1.02855	0.865167	1.51698	1.28864	0.522265	1.41047	1.43973	1.33911	0.653665	1.92338	1.52302	-1.0117	1.80899	0.345845	-0.672107	-0.37203	-1.25638	0.556792	0.844387	-0.189539	0.495075	-0.105647	-0.271768	-1.23398	-0.539871	-0.963794	-0.116327	-0.31612	1.58576
line_563	DR	0.135198	-0.0717054	0.627763	-0.450785	-1.04001	1.81302	0.446102	0.716213	-0.104117	0.457078	-0.413938	-0.330905	-1.43651	1.7637	-0.753622	0.911565	1.3896	0.455253	-0.0196913	0.825379	0.796374	1.42697	1.10657	0.194236	1.23101	1.42419	1.3865	0.417625	1.99597	1.35515	-0.563649	1.92904	-0.181112	-0.413869	-0.478205	-1.16539	0.655232	0.883275	-0.434022	0.145969	0.239653	-0.383135	-1.02123	-0.616743	-1.03551	-0.0741328	-0.244705	2.11566
line_563	AL	-0.0903431	-0.281363	0.0907574	-0.189241	0.494122	-0.26994	-0.264621	-0.195648	0.152127	0.0280246	0.0576928	0.183509	0.19723	-0.0443049	-0.0179325	0.108921	-0.0737425	0.335893	0.337026	0.265625	0.282563	0.147542	0.230505	0.0775043	-0.040897	0.1631	0.131627	0.328219	-0.197883	0.19396	0.122508	0.00914449	0.320111	-0.343912	-0.158562	-0.0254018	0.18527	-0.207851	0.456183	-0.171714	-0.475322	0.198457	0.113768	0.492751	0.0375931	0.101736	-0.0693352	0.00249276
line_584	AL	0.195951	0.304996	0.114199	0.298745	-0.072597	0.0501122	0.254092	-0.453166	-0.0881329	-0.162373	-0.230445	-0.000348814	0.950844	0.0274078	0.00780452	0.0463901	0.163348	0.0481228	0.0580199	0.190667	-0.0480734	0.0452716	0.0192803	0.0693974	-0.201311	-0.0253265	-0.0548623	0.0441848	-0.0269224	0.0371721	-0.27573	-0.0969954	-0.0524632	-0.469994	0.0310287	0.0469844	0.0207008	-0.211643	-0.138146	0.187602	-0.12991	0.0502637	-0.183947	0.27012	-0.145138	-0.00118964	0.143964	-0.033303
line_584	DR	0.608234	0.0672462	0.879221	-0.323444	-0.875099	1.79242	0.637363	0.733062	-0.492183	0.207557	-0.213582	-0.505582	-1.38095	1.84628	-0.727248	0.833488	2.05404	0.448058	-0.0124761	0.75027	0.61256	1.38393	1.03418	0.429053	1.44354	1.31363	1.1519	0.312943	2.11214	1.31444	-1.01998	1.97944	0.0901595	-1.41697	-0.515385	-1.25341	0.906093	0.777567	-0.581811	0.875921	0.0564473	-0.496147	-1.69351	-0.773282	-0.985892	-0.209922	-0.209862	1.59291
line_589	AL	0.0923111	0.285716	0.0827026	0.13756	-0.0682983	0.0131726	0.239633	-0.401735	-0.0524498	0.0480785	-0.0715006	0.0222429	-0.111571	-0.0131596	-0.0821688	0.0212457	-0.0496323	-0.0246863	-0.0108757	0.14836	-0.027432	-0.016888	0.0198831	0.134649	-0.00103861	-0.0486573	-0.0166144	-0.00950201	-0.257079	0.00341326	-0.12974	-0.0702321	-0.0264578	-0.217887	-0.00905439	-0.0901239	0.26378	-0.157969	-0.340652	0.174406	0.13297	-0.0423006	-0.0174818	0.57911	-0.427647	-0.04949	0.0874977	-0.0150434
line_589	DR	0.409778	0.285277	0.663062	-0.108809	-1.15128	1.65318	0.919253	1.17622	-0.431634	0.0583664	-0.361199	-0.485575	-1.02948	1.72354	-0.942829	0.741958	1.85751	0.31637	-0.0954057	0.694123	0.581612	1.31424	1.01047	0.267021	1.23505	1.24991	1.17542	0.326832	1.87891	1.24794	-0.811085	1.81734	0.120488	-0.894483	-0.581851	-1.38083	0.649955	0.899043	-0.692424	0.429566	0.327575	-0.506725	-1.31303	-0.923362	-1.09011	-0.223805	-0.24229	1.66788
line_595	AL	0.00554675	0.138574	0.0538671	0.264177	0.750372	0.0719883	0.325697	-0.692863	-0.4086	0.336494	-0.0212095	-0.00351687	0.198836	-0.0785142	-0.120385	-0.0227443	0.0698275	0.163333	0.164138	0.223894	0.154768	0.0548136	0.111887	0.0762782	-0.0230803	0.0944896	-0.0907315	0.0933652	-0.0844154	0.124785	-0.354065	-0.0343758	0.396085	0.0788286	0.127807	-0.151365	-0.0763363	-0.178022	0.371367	0.33655	0.181683	-0.0391947	-0.0764983	0.285358	-0.113915	-0.125082	0.122598	-0.0533317
line_595	DR	0.228603	0.372604	0.502114	-0.101028	-1.15435	1.88927	0.943995	1.01194	-0.303838	0.748424	-0.99118	-0.385354	-2.0767	1.77942	-1.0137	0.635213	1.45301	0.334452	-0.157921	0.879118	0.670759	1.32244	1.02432	0.0604143	0.612672	1.38219	1.08801	0.336653	1.93286	1.20339	-1.25121	1.82081	0.28646	-0.881766	-0.397033	-1.45043	0.415703	0.958035	-0.507083	0.577977	0.404427	-0.649604	-1.01803	-0.747222	-1.13573	-0.317033	-0.14867	1.63292
line_703	DR	0.0423364	-0.0225244	0.884348	-0.3829	-1.17916	1.56716	0.486708	0.81748	0.369034	0.441222	0.0197924	-0.519126	-1.13602	1.66141	-0.954599	0.950467	1.48486	0.312032	-0.169714	0.836407	0.613607	1.27947	0.989332	0.44211	1.59718	1.27719	1.47518	0.381952	1.99101	1.25353	-0.844888	1.85117	0.0971702	-0.577936	-0.716591	-1.38765	1.21475	0.918484	-0.402313	0.396767	-0.0679182	-0.392393	-1.36068	-0.593026	-1.08273	-0.0927879	-0.323476	1.60595
line_703	AL	-0.0622773	-0.212006	0.29609	-0.104539	0.0684951	-0.44643	0.0988979	0.0758219	0.212688	-0.0555779	0.00155585	0.00342905	-0.126329	-0.069241	-0.159272	0.0949134	0.0379594	0.174704	0.169546	0.127937	0.158914	0.0731814	0.131535	0.244865	-0.0386381	0.0570127	0.0429428	0.186699	-0.128741	0.153606	-0.0405328	-0.0855222	0.250565	-0.30764	-0.268702	-0.224085	0.242123	-0.228114	0.352621	-0.0611381	-0.45358	0.161054	-0.22427	-0.283884	0.00874356	0.101394	-0.0671262	-0.208552
line_716	AL	-0.139562	-0.0550346	-0.102875	-0.0440729	0.216216	-0.016622	-0.139234	0.209907	-0.181996	-0.172113	-0.260736	-0.00869219	-0.34176	0.0799482	-0.0136365	-0.0709024	-0.332049	-0.0150795	-0.0386976	0.395824	-0.0863169	-0.0382563	-0.0655325	-0.181529	-0.215656	-0.0339699	0.086893	-0.187376	0.0295513	-0.17916	-0.685501	-0.00468033	-0.122751	-0.429843	-0.0306584	0.0869171	0.124447	-0.171593	-0.0802844	0.0762489	-0.0665718	-0.00543288	0.285507	-0.274972	0.0103344	-6.91424e-05	0.195873	-0.13873
line_716	DR	0.415418	0.472464	0.725964	-0.433398	-1.57405	1.77508	0.458706	0.651274	-0.307516	0.562869	-0.0285615	-0.515913	-1.95875	1.80157	-0.699917	0.796127	1.8968	0.372024	-0.102102	0.763052	0.572544	1.28348	0.984911	0.265693	1.57959	1.28806	1.25244	0.100289	1.80697	1.07683	-0.956664	1.98229	-0.193254	-0.538938	-0.483307	-1.11711	0.735313	1.04867	-0.696199	0.863567	0.415005	-0.531624	-1.1596	-0.919734	-1.22685	-0.13279	0.0404494	1.45113
line_721	DR	0.397885	-0.0196623	0.88175	-0.175	-1.43058	1.60654	0.803835	1.19509	0.208865	0.528261	-0.122525	-0.341032	-2.1916	1.70497	-0.964708	0.912568	1.87063	0.534301	0.0953338	1.0335	0.77225	1.48621	1.24588	0.461669	1.44535	1.39809	1.22828	0.551217	1.79516	1.46388	-1.20851	1.83845	0.291542	-1.00025	-0.626654	-1.36442	0.366247	1.00994	-0.53345	0.390837	0.144589	-0.343973	-1.23726	-0.555078	-1.14081	-0.241841	-0.15054	1.5357
line_721	AL	-0.00509458	0.122994	-0.0625804	0.291846	-0.0211755	0.0458821	0.355856	-0.134839	0.281393	-0.10594	0.0605772	0.0337263	-0.0491123	-0.0121617	-0.0510105	-0.0739668	-0.0208314	-0.0551034	-0.0261973	0.231688	-0.0668168	-0.0401854	-0.0377509	0.0275707	0.136016	-0.0369364	-0.0497794	-0.0304798	-0.18874	-0.0475065	-0.626582	-0.051522	0.219907	0.128031	-0.0363569	-0.126976	-0.16907	-0.0442696	-0.230354	-0.115429	0.110891	-0.159657	0.0105477	0.198732	-0.26812	-0.0964102	0.324642	-0.104388
line_727	DR	0.017591	0.178279	0.866119	-0.0260035	-1.46414	1.35765	1.12177	0.611436	0.0464754	-0.128728	-0.571603	-0.44431	-1.42186	1.64061	-1.09515	0.867164	1.7255	0.508345	0.0497193	0.990981	0.933548	1.38377	1.18465	0.39479	1.01984	1.45221	1.38198	0.522515	2.02417	1.38251	-0.898803	1.77293	0.559271	-1.0771	-0.921614	-1.51574	0.54501	0.704698	-0.504981	0.742893	0.123168	-0.396766	-1.44209	-0.748933	-0.894081	-0.0970026	-0.335712	1.47899
line_727	AL	-0.0786309	0.022852	0.0605935	0.523496	0.141619	-0.366066	0.574534	-0.445078	0.0292958	-0.227204	-0.289269	-0.0177488	0.0138281	-0.0731865	-0.215195	-0.108195	-0.0157187	0.0415497	0.0180999	0.325401	0.143947	-0.0799745	-0.053056	-0.000867322	-0.299632	0.0678314	0.0329939	-0.0172875	-0.0256562	-0.0352383	-0.4351	-0.0396684	0.360123	0.439971	-0.403089	-0.188202	-0.156092	-0.104026	-0.54291	0.349578	0.172029	-0.0858457	-0.140801	-0.0610324	0.0625373	0.0297158	0.220973	-0.143065
line_737	DR	0.080157	0.120629	0.805551	-0.215958	-1.22145	1.72165	0.652815	1.3987	-0.488678	0.162401	-0.310014	-0.388052	-1.89017	1.56656	-0.932014	0.866585	1.67589	0.574404	0.138379	1.01913	0.792008	1.46592	1.21032	0.426086	1.20301	1.37863	1.37702	0.581236	2.05754	1.46019	-0.478604	1.77981	0.34284	-0.594777	-0.409733	-1.40717	0.905427	0.917408	-0.298718	0.660808	0.0148712	-0.349829	-1.47532	-0.363398	-0.809055	-0.10633	-0.360279	1.48535
line_737	AL	-0.0733485	-0.0868396	0.297984	-0.268839	0.354378	0.000609374	-0.137197	-0.0809695	-0.528076	-0.111917	-0.0247181	-0.0345008	0.211944	-0.00578905	-0.222332	0.0729624	0.0564453	0.188835	0.15016	0.133801	0.140823	0.0975865	0.110026	0.30884	0.00896478	0.0619921	0.119908	0.0933887	0.0293301	0.12716	-0.00628302	-0.0169941	0.224464	-0.490634	-0.0743966	-0.210102	0.154946	-0.196555	0.177493	0.256528	-0.487682	0.0180601	-0.363188	0.0746743	-0.0365184	0.0391422	-0.0925974	-0.108542
line_738	AL	-0.359197	-0.0199508	0.0750693	0.591086	0.471152	-0.403283	0.694815	-0.140886	-0.366586	-0.412157	-0.0941801	0.0849629	-0.492065	0.0198801	-0.159766	0.133923	-0.193627	0.159537	0.13846	0.0683064	0.0969175	0.0737007	0.134522	0.0313224	-0.115952	0.0331033	0.0972757	0.109164	-0.120225	0.056272	-0.321989	-0.117073	0.0211726	-0.220918	-0.36721	-0.0974517	0.255254	-0.271794	-0.0534109	-0.00725404	-0.296625	0.125463	0.35263	-0.0693411	-0.0596049	0.0829934	0.00243271	-0.235942
line_738	DR	0.050949	-0.241194	0.543349	-0.587774	-0.925505	1.69421	0.471469	0.854982	-0.278462	0.513854	-0.448725	-0.336801	-1.95511	1.66072	-0.869539	1.01786	1.34225	0.415869	-0.0378815	0.778861	0.703956	1.36894	1.08745	0.142467	1.14694	1.36569	1.50748	0.505011	2.21528	1.25531	-0.736368	1.94331	-0.23534	-0.698669	-0.658333	-1.26505	0.557805	1.03269	-0.424833	0.704371	0.162148	-0.318402	-1.05355	-0.996155	-0.804501	-0.111705	-0.194029	1.66137
line_748	DR	0.328729	-0.00103704	0.484774	-0.163908	-0.734945	2.01686	0.751448	1.80863	0.218695	0.858249	-0.506864	-0.558203	-2.12605	1.74298	-0.962492	0.622489	1.38265	0.104868	-0.413706	0.445504	0.477702	1.08682	0.731707	0.0672539	1.16945	1.1847	1.40263	0.165352	2.152	0.99475	-0.665785	1.91245	0.0850855	-0.81558	-0.326214	-1.34072	0.851971	0.91239	-0.822657	0.727829	0.0760897	-0.748658	-1.22825	-0.821727	-1.0377	-0.236767	-0.263181	1.84946
line_748	AL	-0.0129903	0.0559339	-0.0133862	0.0619045	0.0206353	0.0420957	0.196777	0.10078	0.241792	0.21515	-0.136921	-0.0577064	-0.41194	-0.0382703	-0.0147836	0.0754364	0.0524139	-0.0488139	-0.0397068	0.0861911	-0.0172121	-0.0221278	-0.019478	0.081173	-0.0896789	-0.0459341	0.045031	-0.0284997	0.100979	0.0227111	-0.032447	-0.0343848	0.21925	-0.591147	0.0362063	-0.0666582	0.0248309	-0.313347	-0.0962849	0.249297	-0.327635	0.0112173	-0.222628	-0.0479555	0.104035	-0.00155721	-0.121875	0.058105
line_757	DR	0.532077	0.488311	0.758439	-0.196715	-1.34206	1.58177	0.827133	0.382678	0.206007	0.450609	-0.0904413	-0.363794	-1.77143	1.6819	-0.772255	0.806861	1.78308	0.43925	0.0176771	0.967835	0.743268	1.39024	1.06639	0.362318	1.37349	1.32535	1.11555	0.401869	1.91977	1.29912	-1.26784	1.74732	-0.788143	-1.15582	-0.502901	-1.20878	0.522984	1.06179	-0.760055	0.829527	0.445202	-0.394712	-1.11439	-0.439201	-0.898378	-0.177123	-0.0197204	1.58927
line_757	AL	-0.0463716	0.160187	-0.396715	0.150171	0.584223	0.198057	0.118197	-0.401285	0.348489	0.0910674	-0.250876	0.148581	-0.0946309	-0.0579219	0.00986888	-0.299967	-0.368252	-0.0553253	-0.0646819	0.225761	0.00485595	-0.124023	-0.139623	-0.358434	-0.321669	0.020536	-0.0573164	-0.255079	0.0144777	-0.280127	-0.564704	-0.0735701	-0.923558	0.341805	0.263939	0.0125989	0.36774	0.252849	-0.185975	-0.11435	0.366013	-0.281982	0.559521	0.517695	0.0990984	-0.0665636	0.453345	0.00367707
line_761	DR	0.26428	-0.167881	0.808684	-0.482804	-0.540379	1.7341	0.40069	1.38413	-0.256001	0.442008	-0.158074	-0.452749	-1.55877	1.76754	-0.919369	0.967256	1.33028	0.284617	-0.219339	0.833164	0.696368	1.29879	0.953311	0.318725	1.46804	1.38645	1.48546	0.280634	2.09298	1.21469	-0.834866	1.93875	-0.0454324	-0.971307	-0.596656	-1.26979	0.852639	0.981122	-0.445056	0.461301	0.157334	-0.313355	-1.38195	-1.00571	-0.915651	-0.120697	-0.20838	1.59135
line_761	AL	0.20833	-0.126904	0.0884947	-0.107958	-0.0985313	0.115088	0.00636068	-0.0128255	-0.209794	-0.174572	0.0780701	-0.0581499	0.248166	0.0170243	-0.019505	0.0251881	0.0568677	-0.0375516	-0.0117782	-0.0518483	0.0147503	-0.0437692	-0.0313546	0.090102	0.0889323	-0.0356213	-0.0353505	-0.0862608	-0.207559	-0.0383409	-0.261255	-0.066519	-0.0515458	-0.294744	0.0476168	-0.1468	0.0887949	-0.111084	-0.229874	0.00531835	0.117203	0.0101211	-0.221071	-0.147832	-0.27799	-0.0924361	0.0522444	-0.100407
line_776	DR	0.0741059	-0.223651	1.09182	-0.775702	-1.12876	1.6494	0.176851	0.577119	-0.220913	0.471758	0.216618	-0.327321	-1.99647	1.69051	-0.949116	1.02707	1.668	0.704342	0.225223	1.04851	0.886132	1.60056	1.34273	0.632142	1.69635	1.52387	1.43001	0.575279	1.76477	1.5551	-0.948171	1.85137	0.131764	-0.833326	-0.539699	-1.23913	0.455063	0.639329	-0.150631	0.450696	0.219973	-0.219457	-1.26213	-0.894319	-1.13905	-0.0688266	-0.206751	1.24979
line_776	AL	0.161604	0.0891758	0.145313	-0.272474	0.224091	0.0285181	-0.286675	-0.283811	-0.026343	-0.0208277	0.0380861	0.0540071	-0.0895347	-0.0362147	-0.0166989	0.144006	0.0885431	0.20798	0.212304	0.258755	0.177566	0.0745441	0.154995	0.192465	-0.0108266	0.0738187	0.0435315	0.170502	-0.239431	0.116673	-0.408629	-0.0177478	0.0967534	-0.304348	0.0841627	-0.0280418	0.0948223	-0.244532	0.344614	0.162657	-0.0962412	0.121781	-0.27519	-0.0623934	-0.174359	0.0394061	0.0120001	-0.31872
line_783	DR	0.325606	0.305481	0.624817	-0.40613	-1.46142	1.60998	0.602588	1.40743	-0.272511	0.449633	-0.412478	-0.252164	-0.62619	1.73823	-0.901289	0.985076	1.76368	0.59804	0.152344	0.981505	0.872	1.513	1.30174	0.312248	1.22167	1.48499	1.23976	0.590648	2.07425	1.51488	-0.872644	1.87537	0.387676	-1.05478	-0.589187	-1.2692	0.946625	0.860205	-0.382687	0.506433	0.296643	-0.381192	-1.36702	-0.398016	-0.917864	-0.224836	-0.255874	1.50422
line_783	AL	-0.0217952	0.267767	-0.0461264	0.0292211	0.254549	0.0792012	0.127736	-0.25902	-0.110636	0.272464	0.0970184	-0.0194501	0.186347	-0.0475227	-0.169983	-0.13933	-0.0207953	-0.0297826	-0.0519337	0.00342981	-0.0377381	-0.0418387	-0.0338469	-0.020062	0.138534	-0.0527875	0.053769	-0.0657138	-0.0798643	-0.038352	-0.555048	-0.0356686	0.139275	0.113248	0.0450812	-0.179015	0.117967	-0.148262	-0.118524	0.185869	-0.136943	-0.172028	-0.113769	0.318595	-0.16845	-0.0407064	0.182161	-0.0402759
line_787	DR	0.217103	0.221738	0.70138	-0.308072	-1.20545	1.61783	0.809103	0.99165	-0.408149	0.386215	-0.498035	-0.37815	-1.55541	1.67453	-0.933615	0.914794	1.7182	0.662797	0.217666	1.02212	0.952455	1.53658	1.30048	0.311328	1.06763	1.50728	1.2632	0.655501	2.00557	1.54176	-0.880749	1.82558	0.39361	-1.01243	-0.50271	-1.29875	1.24305	0.96987	-0.123989	0.680309	0.195183	-0.386812	-1.39915	-0.773629	-0.886134	-0.277556	-0.0872797	1.29789
line_787	AL	-0.465062	0.229336	0.225646	0.321435	0.460879	-0.181681	0.408744	0.0704614	-0.10372	0.218309	0.288216	-0.0174734	-0.586394	-0.0749664	-0.164509	0.0218897	-0.0621298	-0.0145443	-0.0438501	0.0201431	0.012763	-0.0261826	-0.00552901	0.13128	0.233765	-0.0315348	0.0911197	0.0537538	-0.0774803	-0.0142945	0.194735	-0.0905129	0.0709942	0.419293	-0.231445	-0.19327	0.0938425	-0.155253	0.0481376	-0.26939	-0.20609	0.0696343	-0.0121894	0.346199	-0.101918	0.10334	0.105997	-0.228156
line_790	DR	0.299383	0.315776	0.728121	-0.422028	-1.39838	1.76618	0.61604	0.385833	-0.429326	0.311321	-0.434843	-0.293148	-0.873384	1.72431	-0.886336	0.890967	1.8415	0.610509	0.172339	0.943856	0.875533	1.51065	1.24113	0.316542	1.12358	1.48918	1.20944	0.544699	1.92983	1.46385	-1.17827	1.83817	0.156602	-1.07171	-0.421711	-1.28239	0.955463	0.902594	-0.205319	0.673868	0.228578	-0.320864	-1.22427	-0.51967	-1.06661	-0.187892	-0.233741	1.35565
line_790	AL	0.264433	0.476954	-0.277853	0.121437	0.272578	0.0713706	0.0576991	-0.54124	-0.0217279	-0.222609	-0.473422	-0.028036	-0.265513	0.068028	0.00168456	-0.271146	0.0637398	-0.115113	-0.130494	-0.0179178	-0.100112	-0.110941	-0.132177	-0.349151	-0.530423	-0.0514828	-0.264542	-0.174393	-0.0408508	-0.144847	-0.903612	-0.0877491	-0.142268	-0.0214268	0.0483846	0.0715047	0.0601421	0.00634803	-0.377545	-0.0305999	0.283364	-0.247366	0.204737	0.465356	-0.0458901	-0.0896387	0.310488	-0.0594122
line_796	DR	0.64332	-0.207402	0.862224	-0.279837	-1.39308	1.47017	0.643821	0.893949	-0.65064	0.370426	-0.108694	-0.371492	-0.873414	1.72934	-0.857281	0.963314	1.935	0.751042	0.308681	1.10647	0.918395	1.64046	1.39544	0.49925	1.42803	1.52795	1.25242	0.725973	1.69684	1.65615	-0.789656	1.91665	0.434995	-0.785403	-0.691282	-1.3451	1.18938	0.89755	-0.195369	0.751025	0.321537	-0.331276	-1.69144	-0.468077	-1.2417	-0.246208	-0.349259	1.41142
line_796	AL	0.222143	-0.158597	0.260973	-0.23917	-0.750886	-0.0843472	-0.256885	-0.537649	-0.208239	-0.00867365	0.198084	0.0811191	1.34619	0.0143999	-0.0827642	0.110746	0.109743	0.296811	0.296851	0.402829	0.207472	0.185278	0.243243	0.259349	0.125314	0.152774	-0.0832022	0.247674	-0.137365	0.222679	0.031271	9.20854e-05	0.408263	-0.144898	-0.0623644	-0.0315324	0.0155131	-0.221197	0.323732	-0.169912	-0.211294	0.1551	-0.326243	0.123486	-0.0595631	-0.00170106	0.203189	-0.143209
line_801	AL	0.20947	0.0946347	-0.00984969	0.0110419	0.375398	-0.134466	0.105405	-0.331384	-0.0261861	0.387447	-0.151901	-0.0263205	-0.26447	-0.0256681	-0.123433	0.0789955	0.240472	0.058593	0.0778389	0.200541	0.0242772	0.0388071	0.0333745	0.00962158	-0.148778	0.00134983	0.0517011	0.0783387	0.0693119	0.0717809	0.100009	-0.00323945	0.108415	-0.231855	-0.15517	-0.0995352	0.0201393	-0.111312	0.0727831	0.279439	-0.246342	0.0475212	-0.462075	0.16682	0.153166	0.00562218	0.192608	-0.12386
line_801	DR	0.569913	0.384702	0.630765	-0.641813	-1.5976	1.61355	0.194059	1.31956	-0.0723257	0.809034	-0.290478	-0.500542	-1.45697	1.75978	-0.877958	0.809602	1.6371	0.257047	-0.206414	0.691113	0.570039	1.28291	0.992661	0.306178	1.37481	1.23657	1.19264	0.264259	1.99416	1.06096	-0.798346	1.83587	-0.19535	-0.704632	-0.650341	-1.35878	0.940249	0.755123	-0.534926	0.692436	0.47584	-0.58489	-1.41436	-0.056142	-1.17204	-0.307125	-0.1746	1.60255
line_802	DR	0.362244	-0.0827887	0.902456	-0.253218	-1.08075	1.57328	0.819671	1.49731	-0.172525	0.405834	-0.136162	-0.354086	-1.28008	1.76093	-1.04219	0.987156	1.6376	0.527184	0.0366494	0.954742	0.824959	1.48095	1.20037	0.422991	1.43994	1.45682	1.3141	0.499808	1.95572	1.41119	-0.789012	1.83159	0.0255937	-0.988999	-0.64152	-1.47783	0.57356	0.871792	-0.564564	0.621891	0.0982938	-0.314457	-1.31138	-0.733437	-1.05211	-0.201695	-0.246068	1.48538
line_802	AL	0.0376531	0.0232263	0.159981	0.139002	-0.0231416	-0.247174	0.175024	0.107441	0.0400161	0.0816846	0.115689	0.00559595	-0.136065	-0.0435951	-0.242507	0.0315293	0.119087	0.107232	0.0920599	0.263421	0.0856922	0.0327848	0.0600536	0.136894	0.0500442	-0.0212924	0.0776141	0.0842743	-0.221235	0.0551138	-0.159329	-0.105756	-0.0730801	-0.399137	-0.159772	-0.340409	-0.233446	-0.222688	-0.0737063	0.17043	-0.179985	0.0960309	-0.221484	0.0960987	-0.267759	0.105115	0.0866565	-0.333469
line_805	DR	0.729666	-0.116639	0.447058	-0.365776	-1.02892	1.70874	0.60193	1.51883	-0.505768	0.230663	-0.663462	-0.400212	-1.07961	1.76143	-0.806907	0.75105	1.91428	0.408757	-0.0693544	0.769653	0.686843	1.33702	1.00781	0.0570402	0.912965	1.36231	1.12897	0.324504	2.09022	1.20569	-1.01587	1.92217	0.340732	-0.642236	-0.550237	-1.21658	0.722396	0.989888	-0.562151	0.334749	0.0840086	-0.524931	-1.45425	-0.786385	-0.939985	-0.255296	0.15246	1.46805
line_805	AL	0.046052	0.109528	0.103463	-0.139245	0.24894	0.0888254	-0.00232499	-0.367535	-0.239045	-0.0843223	0.0577384	0.0694488	-0.0397398	0.0222236	-0.159178	0.0596661	0.0357407	0.0946461	0.0756332	0.206605	0.10608	0.00983267	0.0280125	0.149135	0.0871558	0.0601193	0.0596097	0.0115444	-0.0416685	0.0174255	-0.101996	-0.0359576	0.256969	-0.124013	0.103747	-0.117933	0.162955	-0.293788	-0.084377	-0.0951437	-0.289018	0.0258706	-0.114159	0.14119	-0.112792	0.00918793	-0.067441	-0.168404
line_808	DR	0.368567	0.398827	1.01082	-0.679843	-1.21862	1.72861	0.400231	0.451064	-0.485814	0.39363	-0.152616	-0.307059	-2.03596	1.75434	-0.828709	1.04623	1.85681	0.744026	0.299833	1.12279	1.01224	1.62425	1.41367	0.612776	1.48414	1.58042	1.17333	0.726608	1.79003	1.64298	-1.05862	1.86681	0.36881	-1.22548	-0.444385	-1.23664	0.384326	0.659059	0.00623737	0.618208	-0.0439078	-0.267323	-1.33989	-0.564048	-1.19622	-0.257302	-0.281655	1.34555
line_808	AL	-0.196267	0.263294	0.084427	0.110645	-0.206117	0.0865211	0.194308	-0.354181	-0.0369878	-0.212043	0.0300944	0.0423075	-0.0667663	-0.00133864	-0.0762177	-0.030021	0.0915205	0.066298	0.0592113	0.088654	0.0478536	0.0346268	0.0459501	0.0441348	0.0429214	0.038892	0.0487537	0.0517044	-0.282665	0.0388901	-0.37809	-0.0358847	0.222786	-0.00385464	0.0517128	-0.022244	0.307502	-0.139385	0.11602	-0.105659	-0.193831	-0.0347237	-0.00324825	0.0395248	-0.322966	0.0257634	0.0249573	-0.230097
line_810	AL	0.213682	-0.162147	0.275335	-0.195798	-0.0742747	-0.0933228	-0.0741641	0.22662	0.0739441	0.152074	0.142367	-0.0381165	0.113668	-0.0195504	0.00233478	0.0894565	-0.164955	0.0790905	0.108932	0.137532	0.097368	0.0630291	0.0892034	0.266987	0.139329	0.0369546	0.0759575	0.12947	-0.0308218	0.113484	-0.175869	-0.00977445	0.105236	-0.439246	-0.0552487	-0.0969621	-0.169321	-0.268083	0.0573756	0.181582	-0.0898734	0.0578286	-0.521137	-0.0586323	-0.00333554	0.00439562	0.0289168	0.0543424
line_810	DR	0.273987	0.264347	0.931031	-0.264888	-1.49843	1.62644	0.673146	1.23433	-0.0702505	0.33782	-0.0385239	-0.307664	-1.37472	1.75518	-0.936632	0.900907	1.5664	0.486706	0.0355998	0.91145	0.775728	1.45278	1.16121	0.485133	1.48084	1.41017	1.38543	0.465595	1.99792	1.39683	-0.904913	1.84598	0.178885	-0.936278	-0.530046	-1.3357	0.735638	0.926768	-0.294211	0.353912	0.0318178	-0.315026	-1.42758	-0.505895	-0.900065	-0.132558	-0.257122	1.70782
line_812	DR	0.521646	0.414454	0.910895	-0.340596	-1.64955	1.87109	0.610993	0.605801	-0.156525	0.310388	-0.248576	-0.385788	-1.28362	1.82258	-0.916905	0.881021	1.94404	0.428289	-0.0460056	0.786936	0.665407	1.4149	1.12216	0.494928	1.35541	1.33611	1.15554	0.387263	2.00087	1.34775	-0.783594	1.86192	0.0819849	-1.23658	-0.428643	-1.30817	0.548092	0.770999	-0.480728	0.714784	0.152776	-0.387226	-1.67761	-0.384389	-1.09994	-0.218809	-0.18077	1.4294
line_812	AL	0.322702	0.134281	0.0164783	-0.148896	0.41949	0.0904063	-0.0862632	-0.666936	0.119599	-0.0998985	-0.0379361	0.151566	-0.0679925	0.013295	-0.126875	-0.0327844	-0.106731	0.0584384	0.0704739	0.109447	-0.0202535	0.00935895	-0.0107353	-0.0060756	-0.0385959	-0.00797839	-0.179939	-0.00102573	-0.113275	-0.00457895	-0.476376	-0.0660632	0.0538044	-0.0496621	0.138624	-0.0589498	-0.0212001	0.0267561	-0.258515	0.0730126	0.127873	0.0578974	-0.0940591	0.293784	-0.0654875	-0.120791	0.331105	-0.239202
line_818	AL	-0.0661156	-0.200268	0.336359	-0.414695	-0.340565	-0.267371	-0.193636	-0.35151	-0.250424	0.240342	0.340295	0.151202	0.224239	-0.096289	-0.0877989	0.225304	0.1092	0.293599	0.350009	0.29808	0.307317	0.0970221	0.209601	0.406039	0.233085	0.130636	0.073678	0.34173	-0.0416622	0.212754	-0.0891606	-0.0259327	0.420067	-0.111394	-0.198651	-0.170646	-0.0275079	-0.285027	0.45017	0.170779	-0.392494	0.177243	-0.0816141	0.302365	0.0832293	0.128797	-0.127285	-0.234501
line_818	DR	0.0933527	-0.268941	1.01459	-0.602925	-1.72214	1.61318	0.403104	0.745232	-0.266479	0.471279	-0.100579	-0.184012	-0.730904	1.68886	-1.00125	1.12357	1.64691	0.821964	0.363986	1.20879	1.08403	1.63023	1.46442	0.659353	1.49076	1.57872	1.46325	0.870297	1.95857	1.68914	-0.732766	1.86983	0.613291	-0.84695	-0.550764	-1.30394	0.752244	0.79593	0.0599447	0.589279	-0.0679733	-0.211231	-1.39549	-0.294459	-1.00423	-0.0810742	-0.421989	1.44411
line_819	AL	-0.114931	-0.453196	0.480594	-0.458062	-0.226451	-0.507021	-0.359089	0.251135	-0.116252	-0.220909	0.498	0.147503	0.350321	-0.0720806	-0.143066	0.268559	-0.0731699	0.308017	0.345904	0.23986	0.235664	0.0963296	0.195389	0.434803	0.303115	0.0893655	0.165839	0.315116	-0.141345	0.145693	0.0104866	-0.0262555	0.209394	-0.417218	-0.306989	-0.0690235	-0.217669	-0.408208	0.594109	-0.0297691	-0.565024	0.345507	0.160982	0.154185	0.120922	0.275418	-0.100322	-0.191319
line_819	DR	0.163788	-0.27307	1.01859	-0.98923	-1.16035	1.32398	0.0902341	0.517872	-0.380714	0.401936	-0.100597	-0.253444	-0.920179	1.63062	-0.737044	1.159	1.56991	0.92059	0.486263	1.22483	1.09194	1.65189	1.50186	0.632199	1.39232	1.58852	1.33767	0.87904	1.97953	1.69087	-0.796689	1.8399	0.597145	-1.03395	-0.78668	-1.15993	1.07021	0.791042	0.367129	0.611031	-0.0124764	-0.099784	-1.18899	-0.815448	-0.869803	-0.109917	-0.481465	1.42458
line_821	AL	-0.273878	-0.305615	0.232982	0.1545	0.518411	-0.0840872	0.249888	-0.32959	0.0322394	0.102578	0.139462	0.0506218	-0.573943	-0.0239366	-0.0860398	0.107308	-0.0351105	0.194954	0.18513	0.2845	0.207373	0.0976875	0.149832	0.233643	0.127819	0.109531	0.166436	0.195072	-0.0958675	0.136865	-0.00607459	-0.015937	0.402595	-0.185822	-0.107338	-0.0753191	-0.100435	-0.288945	0.19892	0.292861	-0.230981	0.0828361	-4.39958e-05	0.065779	-0.0926116	0.144501	-0.0042869	-0.136203
line_821	DR	0.0924371	0.0634484	0.795119	-0.473412	-1.65102	1.63555	0.468059	0.857805	-0.0063361	0.337101	-0.387491	-0.356961	-1.78786	1.81024	-0.919564	0.94142	1.69948	0.581723	0.108151	1.00752	0.833617	1.5888	1.28729	0.343726	1.18247	1.46088	1.51091	0.589263	2.07549	1.55968	-0.626228	1.91694	0.2515	-0.877899	-0.604298	-1.22908	1.06357	0.918334	-0.427904	0.526711	0.286296	-0.381826	-1.05157	-0.631963	-0.915479	-0.0208184	-0.364004	1.68078
line_822	DR	0.549626	-0.150875	0.764778	-0.230085	-1.02181	1.91887	0.757366	1.84804	-0.109518	0.745796	0.0573847	-0.468448	0.25702	1.82155	-0.923861	0.738019	1.63435	0.293419	-0.179433	0.656117	0.612298	1.31025	0.994052	0.421038	1.7048	1.30497	1.40478	0.307588	1.98218	1.1622	-0.48972	1.86386	-0.0356188	-0.616241	-0.391712	-1.39156	0.806875	0.892516	-0.74639	0.405336	0.12533	-0.590468	-1.55402	-0.825698	-1.1849	-0.139809	-0.185678	1.76575
line_822	AL	0.0107681	-0.351504	0.0934165	-0.0131175	0.474609	0.00734697	0.197336	-0.374237	0.0292439	0.160595	-0.000767382	-0.0307764	0.885991	0.0367522	-0.168005	0.089349	-0.0538601	0.167043	0.130596	0.200808	0.0999465	0.0867502	0.101408	0.0892557	0.0674708	0.0929087	0.15465	0.100814	0.0317158	0.12887	-0.29906	0.00965051	0.344873	-0.125361	-0.0261816	-0.182317	0.0878051	-0.115951	0.0837572	-0.215408	-0.319132	0.00148733	-0.271418	-0.021328	-0.217337	0.0399174	0.141441	0.0356082
line_832	AL	-0.642709	0.183552	0.151872	0.470746	-0.0483854	-0.181749	0.551918	-0.164046	0.162006	0.0332091	0.0853873	0.0645999	0.928578	-0.108642	-0.0151107	-0.00710506	-0.00841504	0.0865689	0.117608	0.171792	0.0838797	0.0256086	0.0685078	0.127963	0.0133964	0.027276	0.0163096	0.0990695	-0.0781914	0.0916931	-0.410226	-0.120676	0.220987	0.288059	-0.148576	-0.0867278	0.060694	-0.287236	0.256237	0.00349503	0.0656069	0.012322	0.0483314	0.243715	0.0893144	-0.00704904	-0.0629403	-0.176397
line_832	DR	0.686649	0.343799	0.747548	-0.150073	-0.919285	1.64403	0.723146	1.17456	-0.261782	0.646642	-0.566874	-0.426098	0.45187	1.76865	-0.901083	0.913925	2.03268	0.619646	0.111188	0.944015	0.831101	1.55054	1.27399	0.320129	1.04204	1.48845	1.26645	0.528819	2.08086	1.56306	-1.06215	1.91437	0.259612	-0.954334	-0.700655	-1.38198	1.50992	0.842138	-0.332009	0.625549	0.200909	-0.478996	-1.56332	-0.19643	-0.967379	-0.22905	-0.304351	1.39205
line_837	AL	0.353798	0.401171	-0.230224	0.122845	0.291315	0.259524	0.0954476	-0.3919	-0.0342057	-0.157971	-0.0985159	0.0921104	0.48448	0.0274686	0.0419386	-0.224937	0.104956	-0.0415943	-0.0375022	0.090313	0.0733629	-0.0907755	-0.122175	-0.188254	-0.120412	0.0732779	-0.22766	-0.140246	-0.0169227	-0.0779421	-0.62783	0.02602	0.132236	0.275427	0.293646	0.0420158	-0.0770519	0.0730448	-0.160521	0.297926	0.307679	-0.208356	-0.0346901	0.167631	-0.0712831	-0.162377	0.550803	-0.160467
line_837	DR	-0.0313215	0.448217	0.713073	-0.0039576	-1.09665	1.94048	0.828391	0.703756	-0.476937	0.240774	-0.209674	-0.296403	-2.08642	1.69717	-0.909205	0.833713	1.55989	0.558387	0.130134	0.913583	0.837459	1.49015	1.2203	0.388857	1.34432	1.43561	1.25537	0.561657	1.99994	1.44291	-0.829729	1.8064	0.512684	-0.772621	-0.16418	-1.29871	0.665707	0.802217	-0.188882	0.876029	0.286533	-0.46296	-1.17456	-0.286741	-0.935477	-0.224418	-0.092497	1.35329
line_843	AL	-0.411508	0.208284	0.0747823	0.381364	-0.214289	-0.468936	0.524943	0.082998	-0.128661	-0.229285	-0.0376027	0.0461267	-0.417319	-0.0966443	-0.303202	-0.00791282	-0.162959	0.00398398	-0.00665534	0.110437	0.0364209	-0.0543283	0.0145999	0.010961	-0.0129886	-0.0481032	-0.00477931	0.0317832	0.0807925	-0.00442472	0.3334	-0.153065	0.238677	-0.0262268	-0.406499	-0.283825	0.200159	-0.103431	0.0612591	0.126368	-0.06378	-0.0565085	0.0707037	0.120892	0.21553	-0.0230255	-0.119901	0.0393165
line_843	DR	0.245482	0.134565	0.752171	-0.683664	-1.00913	1.47795	0.499304	1.07187	-0.10949	0.17926	-0.232663	-0.365347	-0.407099	1.72657	-0.825347	0.90334	1.67944	0.578471	0.125778	0.907556	0.870008	1.47309	1.19271	0.326649	1.35562	1.4866	1.34827	0.495743	1.94819	1.44704	-0.613299	1.83301	0.247832	-1.30941	-0.694325	-1.25128	0.673783	0.99292	-0.211998	0.693143	0.282123	-0.394278	-1.23236	-1.04805	-0.922126	-0.117534	-0.281733	1.4392
line_849	DR	0.447375	0.357038	0.786915	-0.507166	-1.33958	1.71014	0.461968	1.94171	-0.149692	0.461268	-0.21002	-0.491569	-1.10002	1.73363	-1.01179	0.864531	1.86577	0.510195	0.0451597	0.846813	0.733193	1.43109	1.1696	0.390169	1.38477	1.36239	1.24173	0.430992	1.91289	1.35294	-0.821328	1.77006	-0.0997453	-1.48419	-0.487747	-1.34352	0.495587	0.698281	-0.48183	0.646429	0.196082	-0.41104	-1.45528	-0.352292	-1.06089	-0.206824	-0.320963	1.53581
line_849	AL	-0.0455093	0.308523	-0.0413825	0.126086	-0.237671	0.0301749	0.142262	-0.043901	0.182701	0.371683	-0.0744414	-0.0160707	0.383826	-0.041794	-0.126463	-0.0694945	0.0977537	-0.0888876	-0.0505114	0.282652	-0.0454887	-0.116607	-0.123854	-0.0250001	-0.0989231	-0.0601392	-0.0176617	-0.148448	-0.0528223	-0.104084	-0.201542	-0.130803	-0.16852	-0.365758	0.0964526	-0.0789779	-0.170002	-0.258943	-0.0580804	0.0104074	0.0207882	-0.0178252	-0.129215	0.592872	0.0083454	-0.00122842	-0.0066661	-0.0734645
line_850	AL	0.160806	-0.0536964	0.0432344	0.44308	0.130883	-0.240628	0.530134	0.43567	-0.198388	0.126363	0.151916	-0.0740822	0.128623	-0.00449275	-0.101376	-0.0158044	-0.113781	-0.0878859	-0.101382	0.0147724	-0.0944119	-0.0624487	-0.0788784	0.00919505	0.143048	-0.0748051	-0.0141251	-0.0245751	-0.126294	-0.0850473	-0.0895421	-0.086317	-0.0693969	-0.473058	-0.179291	-0.105647	-0.00379587	-0.120519	-0.352899	-0.449746	-0.125711	-0.0396594	-0.000478583	-0.0656795	-0.0847454	-0.0122336	0.223981	-0.0779506
line_850	DR	0.0547224	-0.570283	0.914067	-0.809165	-0.92375	1.61336	0.0856359	0.922017	-0.329415	0.630183	-0.101565	-0.387237	-2.25239	1.73746	-0.805807	1.00993	1.36844	0.385719	-0.0823033	0.851817	0.757829	1.41709	1.12287	0.508034	1.57681	1.41681	1.53554	0.405201	2.09384	1.36252	-0.825441	1.92778	-0.0472201	-0.500357	-0.684759	-1.19364	0.683018	0.995409	-0.321275	0.186797	0.221912	-0.383894	-1.15366	-0.93861	-1.00813	-0.107864	-0.139522	1.63726
line_853	AL	-0.0628356	-0.419085	-0.0878036	-0.0354695	0.390919	-0.134112	0.00122507	0.141455	-0.142541	0.128919	-0.275202	-0.0430901	-0.296858	0.0336206	-0.0852379	0.0269992	-0.0842081	0.0263876	0.0133121	0.235955	0.0409752	-0.0136782	0.00923403	-0.123554	-0.242422	0.0449727	0.0768411	0.0409158	0.0772942	-0.00363873	0.111183	-0.0128012	0.123246	-0.158542	-0.201765	-0.187057	0.29826	-0.20907	-0.0482362	-0.074972	-0.200835	0.0308538	0.156218	0.159437	0.0553334	-0.063572	0.0640051	0.0303172
line_853	DR	-1.13598	-0.2465	0.841043	-1.13772	-1.16511	1.59349	0.00444623	0.652022	-0.283401	1.3785	-0.197327	-0.433899	-2.07632	1.78833	-0.787629	0.982067	1.35512	0.268166	-0.269802	0.661729	0.609287	1.22848	0.944847	0.358115	1.40967	1.25685	1.65979	-0.691823	1.95694	1.22883	-0.683963	1.90685	0.0769587	-0.347027	-0.671741	-1.26341	0.954427	0.999096	-0.282635	0.413293	0.31358	-0.282916	-0.945276	-0.503645	-1.07531	0.100294	-0.0603524	1.81013
line_855	AL	0.129196	0.227772	-0.229283	0.369281	0.0502553	0.202905	0.396095	0.0534752	-0.181111	0.343115	-0.34143	-0.0235862	-0.329629	0.0178217	-0.0637006	-0.197561	-0.147805	0.0186148	0.0116193	0.128246	-0.0717009	-0.0818977	-0.09458	-0.195808	-0.35827	-0.0557437	-0.311261	-0.0309532	-0.2323	-0.108217	-0.447641	-0.0673257	0.0394329	-0.133257	0.219556	-0.010901	-0.144553	-0.0628355	-0.329183	0.0456033	0.0399778	-0.179027	0.296201	-0.104532	-0.215236	-0.217962	0.326998	-0.0286808
line_855	DR	0.3208	0.390934	0.877719	-0.59005	-1.048	1.67185	0.514579	0.809361	-0.58532	0.659563	-0.19911	-0.454384	-1.92067	1.80193	-0.918303	0.922627	1.68458	0.515913	0.0155278	0.89688	0.777668	1.49591	1.19969	0.406564	1.38644	1.44656	1.17988	0.472243	1.9153	1.42111	-0.991055	1.8668	0.059027	-1.29747	-0.52913	-1.38962	0.555967	0.970956	-0.357341	0.530193	0.14537	-0.299473	-1.53101	-0.627475	-1.04277	-0.23038	-0.227943	1.67249
line_857	AL	-0.827868	0.0877856	-0.12074	-0.0292567	0.0718154	0.011133	-0.100963	-0.58734	-0.0333341	0.0100923	-0.164781	0.0301773	0.383056	-0.0196336	0.0915474	0.0642317	-0.175232	-0.0228833	-0.0109635	0.215584	-0.101183	-0.0477419	-0.0315545	-0.17133	-0.13054	-0.0814178	0.10404	-0.069618	-0.0096451	-0.109802	-0.097696	-0.0663683	0.075739	-0.525495	0.0222097	-0.0308575	0.241585	-0.129792	0.346117	0.0859836	-0.283223	0.0540598	0.276363	0.232668	0.020582	0.100392	-0.0219029	0.120193
line_857	DR	0.162404	0.361815	0.47229	-0.178978	-1.17056	1.97811	0.667718	1.06102	-0.24348	0.161521	-0.714785	-0.349002	-1.74123	1.77718	-0.923426	0.788051	1.46381	0.349978	-0.123704	0.72439	0.574187	1.35704	1.06817	-0.00550309	0.897588	1.22707	1.18904	0.332293	2.17628	1.25541	-0.832017	1.87609	-0.0971257	-0.91214	-0.300447	-1.23452	0.53292	0.910081	-0.49766	0.486162	0.176586	-0.47366	-1.00155	-0.388339	-1.04535	-0.238295	-0.14441	1.7637
line_861	DR	0.2317	0.420907	0.733306	-0.323096	-1.31264	1.63765	0.513226	0.813736	0.0343983	0.184172	-0.368763	-0.409011	-0.942711	1.83036	-0.83488	0.883662	1.54169	0.404563	-0.0719509	0.840548	0.754074	1.36843	1.08197	0.279683	1.20707	1.39458	1.29762	0.448989	1.98157	1.34335	-0.91583	1.88581	-0.124008	-1.10915	-0.655934	-1.33139	0.751466	0.862517	-0.396545	0.668263	0.196056	-0.358417	-0.994437	-0.435695	-1.00203	-0.187154	-0.144798	1.83116
line_861	AL	-0.145969	0.256332	-0.0887971	0.416559	0.500453	-0.0826809	0.466197	-0.364281	0.0695095	-0.274392	-0.000460826	0.0175061	0.101256	-0.0674459	-0.136986	-0.0697829	-0.171947	-0.0434324	-0.0312258	-0.0355965	0.047558	-0.156498	-0.15328	-0.122944	-0.0170747	-0.00732426	-0.0113944	-0.0341994	-0.0461909	-0.186432	-0.642019	-0.0983306	-0.00102682	0.202633	-0.0858714	-0.0962647	0.00088178	-0.088309	-0.108686	0.354871	0.106099	-0.070998	0.0699112	0.268691	-0.00664225	-0.0146628	0.377108	0.151863
line_879	AL	-0.42894	0.0867947	-0.0112585	0.190717	0.341692	-0.105997	0.230177	-0.509917	-0.207187	-0.320701	-0.0329339	-0.0231522	-0.50653	-0.094236	-0.161125	-0.028854	-0.249056	0.0376624	0.0307928	0.208589	-0.0115974	-0.0211077	-0.0248798	-0.0630045	-0.0509127	-0.0136288	-0.00943351	-0.0132674	-0.00167135	-0.0179165	-0.0882755	-0.163313	0.0715701	0.331412	-0.0341388	-0.114431	0.120153	-0.00523235	0.17412	0.0809751	-0.0612109	0.00784818	0.355602	0.494325	0.074852	-0.000872035	0.044573	-0.131606
line_879	DR	0.0846061	-0.425659	0.818138	-0.801472	-1.57049	1.72669	0.225895	0.70032	-0.250617	0.380828	-0.0341134	-0.376118	-1.05356	1.7017	-0.88476	0.990977	1.38759	0.446882	-0.0324854	0.857937	0.771608	1.4271	1.17148	0.384945	1.54519	1.4571	1.52681	0.4654	1.9962	1.39804	-0.441275	1.84392	-0.0368025	-0.594403	-0.51699	-1.39335	0.620915	0.909208	-0.262951	0.512962	0.209397	-0.332836	-1.20096	-0.676645	-1.02713	-0.0318899	-0.26179	1.61364
line_882	AL	-0.101698	0.0624005	-0.204619	0.135123	-0.291323	-0.0199887	0.21133	0.31859	-0.0786766	0.17046	-0.591912	0.0836068	-0.167553	0.0609276	-0.112519	-0.0624702	-0.0857023	0.0535224	0.023872	0.135529	0.0206596	0.0450571	0.0423449	-0.21865	-0.475871	0.0332246	-0.0425213	-0.00985866	0.0238971	0.0332571	-0.227667	-0.0217929	0.260786	-0.206171	-0.0895116	-0.142635	0.374772	-0.259731	-0.166552	0.146368	-0.199025	-0.144194	0.163828	-0.132398	-0.0933094	-0.148257	-0.179228	-0.18754
line_882	DR	0.561697	0.257541	0.610688	-0.226531	-1.77994	1.71935	0.629724	1.50908	-0.482331	0.493001	-0.598097	-0.393751	-1.49203	1.71984	-0.848317	0.820239	2.06895	0.379737	-0.052403	0.803873	0.581233	1.36727	1.04542	0.212555	1.05187	1.23669	1.17892	0.350718	1.85457	1.28661	-0.778221	1.86235	0.071035	-0.800703	-0.516248	-1.264	0.90689	0.844555	-0.727584	0.678391	0.0346029	-0.438723	-1.26925	-0.84948	-1.16405	-0.222013	-0.246613	1.69742
line_884	AL	-0.124267	-0.372596	0.0633991	-0.031061	0.0995178	-0.19052	-0.0548918	-0.492344	0.0325407	0.119131	0.0630784	0.0535363	-0.613721	-0.0363465	-0.0833194	-0.0950238	-0.0994168	-0.0273031	-0.0223039	0.0342337	0.0530466	-0.0546115	-0.0365998	-0.00424056	0.0476118	0.03368	0.101245	-0.0527274	0.0499656	-0.0671616	-0.467423	-0.0622016	0.0399872	-0.153572	-0.282085	-0.137585	0.106848	-0.0917695	-0.0329173	0.131975	0.104746	-0.0850848	0.102952	0.0162424	0.121297	0.0478007	0.224574	0.0512421
line_884	DR	-0.0451947	-0.245232	0.926731	-0.806072	-1.40686	1.48976	0.224844	0.494555	0.275523	0.292174	-0.000554551	-0.395749	-1.05411	1.65999	-0.867268	0.915726	1.69218	0.580578	0.141145	0.998662	0.855317	1.53633	1.28369	0.480406	1.55896	1.46694	1.47093	0.609522	2.01386	1.47758	-0.997727	1.8505	0.261371	-0.858703	-0.708078	-1.33794	0.706639	1.00287	-0.149542	0.674527	0.144308	-0.398685	-1.29578	-0.613252	-0.91597	-0.097014	-0.28699	1.72122
line_890	DR	0.5047	0.192579	0.647158	-0.164235	-1.70276	1.7442	0.847589	1.39223	-0.425265	0.576285	-0.377018	-0.564265	-1.02184	1.7556	-0.800637	0.816234	1.97291	0.216442	-0.237089	0.581593	0.552699	1.26466	0.940746	0.209238	1.33909	1.27166	1.24422	0.268359	1.90825	1.10807	-0.804598	1.96223	-0.195091	-0.958302	-0.498524	-1.34002	1.26917	0.987348	-0.831775	0.614633	0.182423	-0.584087	-1.54254	-0.320751	-1.29933	-0.28228	-0.220207	1.58734
line_890	AL	-0.0117497	-0.187683	0.0194442	0.253498	0.0609398	-0.283659	0.39619	-0.0759876	-0.294226	0.136663	-0.0386572	-0.0775476	-0.460118	0.0216418	-0.146347	-0.190021	0.253058	-0.10417	-0.100673	-0.00677354	-0.00309679	-0.131852	-0.124022	-0.0351475	0.000252954	0.0164905	0.12502	-0.108641	-0.0524348	-0.129062	-0.0330557	-0.0356433	0.176262	0.245079	-0.338668	-0.102712	-0.108709	-0.0881792	-0.439096	0.00788934	-0.191144	-0.131893	-0.195055	-0.0338955	-0.0707576	0.0975766	0.00255043	-0.199269
line_892	AL	-0.206094	0.176836	-0.102459	0.41624	0.768709	0.0502053	0.558909	-0.403742	-0.332908	-0.373828	-0.0702973	0.159485	-0.569676	-0.0132669	-0.121713	-0.185492	-0.1309	0.166937	0.155922	0.233343	0.0557598	-0.00165275	0.0294072	-0.0939329	-0.0722218	0.0215712	-0.0496827	-0.044247	-0.335155	-0.0309233	-0.892632	-0.0532709	0.00205463	-0.000627796	0.104976	-0.0642603	-0.0622334	-0.0835238	0.0180645	0.20545	0.1231	-0.151896	0.243178	-0.175916	-0.319356	-0.110902	0.562365	-0.368034
line_892	DR	0.257703	0.156064	0.726501	-0.552586	-1.12124	1.76532	0.403325	0.935828	-0.354903	0.247213	-0.359942	-0.268929	-1.79706	1.77114	-0.834024	0.9395	1.5227	0.618939	0.180371	1.08475	0.919805	1.55323	1.31945	0.366926	1.30395	1.52851	1.35921	0.595374	2.03277	1.51897	-0.952619	1.91348	0.027696	-1.38557	-0.499241	-1.28941	0.562497	0.920201	-0.235469	0.720772	0.258058	-0.408181	-1.31257	-0.87152	-1.00719	-0.241194	-0.282308	1.27646
line_897	AL	-0.0746067	0.0600518	-0.0600982	-0.0407151	0.23539	0.0312871	-0.0908302	-0.107429	-0.123517	0.0657742	0.0385804	0.0159534	-0.275975	0.0789273	0.0794125	-0.127457	-0.168274	-0.0323535	-0.00769578	0.13597	0.0317361	-0.0126366	-0.0296096	-0.0925486	0.0809113	0.0273516	-0.0589433	0.00466373	-0.0572401	0.0026584	-0.309733	-0.000487912	0.248956	-0.545451	0.0290531	0.0298492	-0.235115	-0.0701459	-0.05295	-0.231107	0.088458	-0.152835	0.321195	-0.251964	-0.137305	-0.0928124	0.441245	-0.0500101
line_897	DR	0.375934	0.490694	0.820299	-0.346036	-1.11327	1.7586	0.587963	1.46003	-0.38411	0.801854	0.0618689	-0.425791	-1.01631	1.81993	-0.835751	0.756557	1.99219	0.313657	-0.160088	0.685526	0.654144	1.37122	1.03929	0.423095	1.6048	1.32481	1.18535	0.406823	1.97434	1.27855	-1.08283	1.89437	0.0559261	-0.663695	-0.5333	-1.17713	0.3511	0.853003	-0.511228	0.481671	0.335936	-0.46676	-1.26559	-0.553527	-1.07688	-0.168709	-0.185393	1.68467
line_900	AL	-0.0233376	-0.0102702	-0.286889	0.144629	0.338785	0.0998063	0.208072	-0.263592	-0.186274	-0.365611	-0.383436	0.0251005	-0.265333	0.0676141	-0.0973235	-0.201172	-0.0770956	0.00963837	0.0154471	0.138439	-0.0560697	-0.0119762	-0.0127383	-0.289953	-0.339408	-0.0122022	-0.119532	-0.0881462	0.0779152	-0.119753	-0.0935351	-0.0323102	0.29702	0.0473425	0.0202422	-0.125454	0.39605	0.1181	-0.38206	0.266772	-0.0990726	-0.25292	0.165611	-0.269025	-0.0619367	-0.183307	0.0739736	-0.190371
line_900	DR	0.0739849	0.273381	0.532828	-0.453149	-1.32572	1.82138	0.184553	0.954966	-0.159636	0.57248	-0.538582	-0.37245	-1.46177	1.67372	-0.852764	0.870362	1.51852	0.398624	-0.0707711	0.925137	0.742075	1.38845	1.10264	0.157244	1.03912	1.39023	1.47104	0.41262	1.99168	1.32559	-0.597126	1.80573	0.0314923	-0.721624	-0.409504	-1.26707	1.39672	1.08765	-0.291918	0.45878	0.09298	-0.431611	-0.932259	-0.467779	-1.06086	-0.115076	-0.281456	1.50197
line_907	DR	0.203811	-0.153	0.866182	-0.697987	-0.627034	1.61864	0.349022	1.01008	-0.422784	0.503623	-0.135428	-0.377513	-1.96629	1.70001	-1.01301	0.861529	1.5002	0.493144	0.00989755	0.842794	0.805907	1.42016	1.10118	0.457582	1.44042	1.42504	1.39724	0.461469	2.13214	1.38152	-0.731961	1.90048	0.077595	-0.590326	-0.570995	-1.3301	0.879155	1.11717	-0.296836	0.270304	0.241632	-0.466914	-1.16833	-0.833098	-0.880245	-0.1191	-0.208718	1.46834
line_907	AL	-0.0905524	0.0333581	0.231164	-0.158672	0.0189554	-0.27147	-0.0475295	0.117931	-0.131963	0.065822	0.140785	0.0152285	0.446067	-0.0748089	-0.115506	0.0779335	0.109962	0.0885562	0.100728	0.151387	0.133671	0.0414408	0.0757053	0.198339	0.0785857	0.0427961	0.115602	0.177791	0.0427405	0.0819377	-0.115144	-0.0231282	0.12585	-0.502267	-0.21579	-0.157957	0.135603	0.0215465	0.257093	-0.386406	-0.0337316	0.0934241	-0.0320917	0.0438915	0.173103	0.153206	-0.0931342	-0.095436
line_908	AL	-0.0489414	0.0954351	0.139457	0.343793	0.0327115	-0.137716	0.530547	0.0494238	-0.0643843	-0.184418	-0.0994852	-0.0639017	0.431702	-0.0525304	-0.107753	0.0391942	0.122144	0.0729336	0.0896571	0.0550039	0.0923757	0.0208793	0.0679782	0.179407	0.00143902	0.0372732	0.0542193	0.0765201	0.0317147	0.0507514	0.0806818	-0.0603085	0.337373	-0.180372	-0.200472	-0.218194	-0.00900548	-0.244566	-0.0450752	0.136496	-0.167653	-0.0354244	-0.350835	0.0093667	-0.0205942	-0.0379838	0.0348393	0.0312573
line_908	DR	0.361665	-0.110352	0.790863	-0.380107	-1.24028	1.66452	0.654454	1.4967	-0.177645	0.47331	-0.456423	-0.469633	-1.94231	1.70496	-0.992514	0.895101	1.86221	0.478004	0.0132302	0.952738	0.809095	1.47107	1.21685	0.419011	1.27702	1.42953	1.22665	0.4539	2.05119	1.45385	-0.817286	1.83339	0.356472	-1.35163	-0.641084	-1.44935	0.551454	0.802017	-0.418652	0.643555	0.101221	-0.52665	-1.67223	-0.895523	-1.12091	-0.333659	-0.360604	1.677
line_911	DR	0.281428	-0.183179	0.867548	-0.297959	-1.38025	1.52848	0.735381	1.12464	-0.471514	0.32659	-0.152701	-0.245523	-1.14528	1.63776	-0.917918	1.07946	1.71927	0.836985	0.389781	1.1732	1.06022	1.64018	1.47367	0.574914	1.36829	1.54302	1.33631	0.89127	1.89758	1.68992	-1.09551	1.81397	0.724586	-0.707865	-0.592416	-1.37527	0.602397	0.797041	0.121538	0.422257	0.216288	-0.233267	-1.35701	-0.862757	-0.966496	-0.132884	-0.0516171	1.19436
line_911	AL	0.0451813	-0.040077	0.0474494	-0.000808981	0.192936	0.0322228	0.0764453	-0.0437381	-0.187818	-0.0390975	0.0140898	0.0157038	0.148839	-0.0321033	-0.169869	0.0327622	-0.0360182	0.156288	0.139811	0.122152	0.0880487	0.0575353	0.0824798	0.0313884	-0.00375371	0.0459966	0.00425379	0.132196	-0.123097	0.111179	-0.663153	-0.0342617	0.173774	-0.153793	0.10169	-0.104413	0.148645	-0.0890027	0.0124964	0.164017	0.0354	0.0255235	-0.0236132	0.181588	-0.100695	-0.0990316	0.0511045	-0.328816
line_913	DR	0.283055	0.460041	0.559481	-0.321008	-1.09374	1.6929	0.571911	1.56389	-0.228279	0.430961	-0.273976	-0.393659	-1.12555	1.70549	-0.910585	0.986133	1.74998	0.393086	-0.0650526	0.819079	0.767759	1.39288	1.12203	0.218032	1.30999	1.38805	1.22817	0.512584	2.1002	1.37766	-0.879246	1.86152	0.301304	-0.846683	-0.619962	-1.37834	0.750764	0.99545	-0.328731	0.676404	0.20949	-0.351236	-1.4693	-0.537555	-0.971871	-0.22341	-0.398943	1.83381
line_913	AL	-0.0171972	-0.0359644	0.0588531	0.0830601	0.106917	-0.101732	0.206196	0.211793	-0.128389	0.0853132	-0.0565192	-0.0168552	0.306216	-0.0314864	-0.117349	-0.0938473	-0.0348463	0.0321253	0.0359496	0.132982	0.0145503	-0.00266995	0.0229359	0.04121	-0.0720515	-0.0108343	-0.0134233	-0.0146872	-0.148156	0.00385099	-0.289333	-0.0641317	0.0510188	-0.183097	-0.0780112	-0.107934	-0.0547812	-0.111608	-0.0396674	0.20252	-0.167005	-0.0815528	-0.0639544	-0.236466	-0.169104	-0.0658168	0.0359052	-0.127334
line_85	DR	0.149655	-0.284009	0.736921	-0.748732	-1.28405	1.46175	0.404862	0.901263	-0.344433	0.14396	-0.101463	-0.357979	-1.23118	1.80162	-0.89792	1.06452	1.86698	0.453501	-0.0165549	0.802499	0.840501	1.44883	1.1547	0.309956	1.56519	1.52828	1.47163	0.480199	2.24786	1.40528	-0.845279	1.96173	0.329267	-0.935276	-0.973903	-1.38683	0.976149	0.949675	-0.402708	0.350214	0.215591	-0.342355	-1.44843	-0.850368	-0.932583	-0.191071	-0.213554	1.83505
line_85	AL	-0.300657	0.163484	0.074906	0.262488	0.214176	-0.0893199	0.291219	-0.562835	-0.0810624	-0.246914	-0.0687453	0.0952974	-0.129463	-0.0189529	-0.152895	-0.0781107	-0.127103	0.197409	0.170738	0.296066	0.084979	0.0480337	0.0904244	0.0287923	-0.0911579	0.00635996	0.00705606	0.108985	-0.247329	0.066413	-0.148668	-0.0734621	0.279291	0.385154	-0.00638069	-0.0891657	0.152205	-0.34374	0.316798	0.187296	-0.149652	-0.0698701	0.157783	0.0673713	-0.146816	0.0372113	0.196514	-0.292919
line_235	AL	-0.0930241	0.0141247	0.0267074	-0.131531	0.320467	-0.109525	-0.135736	-0.161659	-0.0396192	-0.103322	-0.014573	0.0207538	-0.500652	-0.0686159	-0.0664847	0.0207453	-0.0299595	0.109135	0.117135	0.115604	0.042613	0.0230119	0.0834734	0.0108639	-0.0657879	0.014815	0.020218	0.0706386	-0.0575478	0.000994261	-0.410525	-0.0629059	-0.0186821	-0.493427	-0.0659754	-0.038625	0.325913	-0.108543	0.317856	0.312219	-0.17176	0.049658	0.239165	0.0971987	0.0726302	0.026899	-0.070986	-0.205129
line_235	DR	0.305528	-0.089961	0.843357	-0.517773	-0.99089	1.69167	0.387601	0.740214	-0.314834	0.276726	-0.0465233	-0.395658	-1.9339	1.73118	-0.861589	0.968021	1.74488	0.53738	0.119563	0.953809	0.856968	1.4869	1.23181	0.492116	1.55055	1.45964	1.30427	0.562492	2.07589	1.45695	-0.720865	1.80037	0.0297198	-1.28111	-0.507941	-1.24503	0.414152	0.86245	-0.303643	0.90833	0.160179	-0.320514	-1.40613	-0.834279	-0.912546	-0.216982	-0.29664	1.4866
line_409	DR	0.715139	0.142452	0.695698	-0.436036	-0.620165	1.72352	0.518751	1.52698	-0.469249	0.157912	-0.231797	-0.4617	-1.3798	1.70962	-0.826389	0.837761	1.83111	0.458328	0.0063226	0.700299	0.673008	1.35806	1.09741	0.310215	1.33463	1.30579	1.20878	0.381143	2.14846	1.31003	-0.706417	1.8822	0.123468	-0.970502	-0.516771	-1.26974	0.7206	0.872032	-0.616445	0.538649	0.222011	-0.451956	-1.61374	-0.85428	-0.875328	-0.269377	-0.213214	1.61002
line_409	AL	-0.0587568	-0.0289382	0.239759	-0.296484	0.365632	-0.288184	-0.0897549	0.418402	-0.277226	-0.0519592	0.283661	-0.0698112	-0.0849555	-0.0914874	-0.184682	0.00780309	0.0551365	0.0848834	0.0466492	0.12383	0.114523	-0.0183985	0.0196998	0.221768	0.190828	0.0472029	0.117547	-0.0229606	-0.0260988	0.00735529	-0.429173	-0.048777	0.0268132	-0.468858	-0.257684	-0.106156	0.325572	-0.197036	0.114215	-0.0834094	-0.0291014	0.00907679	0.0583512	0.0368763	0.0692077	0.100861	-0.0329142	-0.0260545
line_887	DR	0.16029	0.182451	0.75776	-0.7638	-1.38893	1.87233	0.229493	0.958337	-0.20371	0.486109	-0.364426	-0.327823	-0.477983	1.7929	-0.887958	0.945269	1.53719	0.63664	0.16063	1.05158	0.885075	1.57473	1.29911	0.343453	1.21978	1.54316	1.4234	0.609585	1.82971	1.54873	-1.17701	1.9216	0.362411	-0.756763	-0.398077	-1.21658	0.899928	0.975136	-0.242368	0.475833	0.0168584	-0.342961	-0.994647	-0.318162	-1.20364	-0.0977847	-0.257814	1.49108
line_887	AL	0.11697	0.301051	0.143147	-0.368358	0.153075	-0.130218	-0.232781	-0.563692	-0.0398891	-0.113929	0.0914368	0.155723	0.258986	-0.0543803	0.0392156	0.107553	0.0925908	0.23011	0.240647	0.156101	0.165078	0.113638	0.19258	0.166136	0.065052	0.0723404	-0.095254	0.233984	-0.342288	0.197151	-0.875966	-0.0195516	0.381257	0.121273	-0.0671844	0.119714	0.195297	-0.128936	0.331757	0.170719	0.108301	0.11092	0.376459	0.2507	-0.215336	-0.114985	0.097012	-0.173584
line_40	DR	0.414993	0.349642	0.615634	-0.347729	-1.25284	1.845	0.627528	1.18175	-0.259908	0.380032	-0.533209	-0.345665	-1.10717	1.82645	-0.924059	0.874399	1.56147	0.505884	0.032218	0.882671	0.82532	1.48181	1.21363	0.297583	1.15904	1.47961	1.20112	0.523953	2.06853	1.4722	-0.633563	1.87852	0.0774178	-1.02796	-0.406561	-1.32733	0.668437	1.01282	-0.376459	0.490461	0.297962	-0.483834	-1.04836	-0.53997	-1.05458	-0.328467	-0.39067	1.65176
line_40	AL	-0.398266	-0.0505026	0.0117261	-0.191447	0.0166717	-0.0653583	-0.156971	-0.118822	-0.0460316	0.445887	-0.0916831	0.0454971	-0.0178223	-0.0475032	-0.132314	-0.0979587	-0.172542	0.106697	0.108137	0.0381074	0.109817	0.0192794	0.082208	-0.0264765	-0.05955	0.0758391	0.0379114	-0.012114	-0.093685	0.0961386	-0.564312	-0.00162976	0.160871	-0.1194	-0.0969523	-0.118777	0.253419	0.0407988	0.2144	-0.153746	-0.252391	-0.12557	0.533915	0.211876	-0.0857377	-0.0513997	-0.207443	-0.122121
line_57	DR	0.305877	0.118624	0.572643	-0.628996	-1.62506	1.86258	0.327902	1.48887	-0.38105	0.283811	-0.650803	-0.409184	-0.780107	1.82872	-0.987645	0.827619	1.56692	0.450423	-0.0267529	0.920473	0.845994	1.48227	1.19651	0.170487	0.951412	1.4998	1.33427	0.468188	2.09495	1.37667	-1.1166	1.89821	0.130474	-1.07227	-0.513028	-1.29621	0.767639	0.929647	-0.495353	0.331948	0.207837	-0.491905	-1.28233	-0.846958	-1.02503	-0.202408	-0.216278	1.69933
line_57	AL	0.0980054	0.0822893	-0.132431	-0.195952	0.150426	0.145524	-0.105072	-0.112705	-0.262585	-0.311069	-0.205991	0.0140472	0.103469	0.00805495	-0.00581167	-0.0529791	-0.0212084	0.209057	0.192371	0.332662	0.172159	0.104793	0.131663	-0.0931089	-0.213211	0.145612	-0.104519	0.129215	-0.0121024	0.128628	-0.705024	0.0245734	0.380405	-0.0842226	0.136018	-0.0410989	0.0349729	-0.122236	0.115171	0.0098033	-0.0893695	-0.0180178	0.100228	-0.0209223	0.0290117	-0.104665	0.239103	-0.24433
line_229	DR	0.394154	0.193829	0.410526	-0.397966	-1.607	1.72846	0.591244	1.80329	0.157788	0.44739	-0.943088	-0.483291	-1.4265	1.84063	-0.732682	0.777067	1.79549	0.332592	-0.152379	0.769762	0.680044	1.38765	1.05468	0.0270593	0.605953	1.37426	1.08868	0.333222	2.12128	1.32662	-0.754471	1.93897	0.0977423	-1.03957	-0.613585	-1.25436	0.885351	0.937878	-0.48681	0.526765	0.00632755	-0.62303	-1.46258	-1.01875	-1.09798	-0.304814	-0.332396	1.85346
line_229	AL	-0.110208	0.219382	-0.127719	0.0713606	-0.272667	-0.0404431	0.0507958	-0.212456	0.0754109	0.117946	-0.338566	0.0660075	-0.145342	0.0637085	0.000875801	-0.0373553	0.0833117	0.0525309	0.0719845	0.114562	0.0192194	-0.0105707	0.0433127	-0.0797415	-0.278413	-0.0102506	0.0201348	-0.0329349	-0.0104909	-0.01789	-0.0499484	-0.0599245	-0.0743335	-0.378171	-0.0211469	0.0620715	0.129374	-0.114476	-0.045878	0.203938	-0.0585243	-0.0604917	0.126952	0.181341	-0.0753393	-0.027341	0.134479	-0.156762
line_320	DR	0.607539	0.161262	0.677997	-0.780581	-1.7036	1.93842	0.284525	1.8141	-0.308388	0.607599	-0.36448	-0.50125	-0.880745	1.87394	-0.97568	0.85625	1.66102	0.385599	-0.0707095	0.753027	0.735921	1.37993	1.06662	0.277966	1.32256	1.40293	1.27603	0.447854	1.85264	1.36325	-0.818744	1.84572	0.54759	-0.806568	-0.399499	-1.30499	0.532523	0.764243	-0.480322	0.520574	-0.0267358	-0.526155	-1.20196	-0.831872	-1.33234	-0.297419	-0.249959	1.73436
line_320	AL	0.0954919	-0.0572531	0.0925778	-0.331709	-0.597388	0.0422791	-0.215362	0.113187	-0.465559	0.14166	0.102718	-0.100379	0.250937	0.0614402	-0.0736888	0.17258	0.26104	0.0940996	0.0854438	0.238952	0.0848218	0.107996	0.0957216	0.116381	0.138387	0.0807428	0.115616	0.133262	-0.185001	0.151264	0.358218	0.0143056	0.510306	-0.0561613	-0.0499725	-0.062987	-0.198646	-0.202891	-0.0214906	0.0671207	-0.329469	0.10879	-0.24349	0.242	-0.304628	-0.0153146	-0.0918075	0.0562939
line_321	DR	0.182837	-0.223214	0.696293	-0.259044	-0.980454	1.77598	0.64442	1.59985	0.19711	0.208767	-0.393654	-0.408925	-1.33853	1.6797	-0.897488	0.799695	1.53331	0.457156	0.00128143	0.834601	0.678556	1.3695	1.0731	0.314744	1.2188	1.32957	1.39874	0.412191	2.07306	1.34497	-0.784084	1.83232	0.117198	-0.773067	-0.410819	-1.23082	0.753914	0.874294	-0.340206	0.655447	0.213284	-0.464926	-1.05257	-0.713121	-0.864685	-0.107984	-0.258049	1.51853
line_321	AL	-0.0434146	-0.257871	-0.0726504	0.267093	0.300203	-0.0466575	0.330934	0.0365323	0.230649	-0.0582146	-0.119022	-0.0950495	-0.348643	-0.0486302	0.0193302	-0.0905729	0.0661879	-0.118734	-0.103172	-0.0589212	-0.180257	-0.105994	-0.116316	-0.0659118	-0.125506	-0.136477	0.102068	-0.127513	0.0961547	-0.126329	-0.00855842	-0.0859613	-0.0376665	-0.16281	0.00506984	0.0376054	0.0806102	-0.0545748	-0.386009	0.231385	0.0700674	-0.0677432	-0.270385	-0.00724557	0.193699	0.0506043	-0.00958755	0.0168258
line_405	DR	0.305493	0.00916015	0.762187	-0.331445	-1.2941	1.87482	0.608402	1.52387	0.256162	0.140774	-0.308422	-0.512463	-1.36025	1.76923	-0.749941	0.74217	1.50371	0.338295	-0.127961	0.670932	0.646988	1.33993	1.03045	0.356378	1.31545	1.31716	1.28322	0.325229	1.94732	1.24336	-0.657529	1.85859	0.248236	-0.941904	-0.40536	-1.28288	0.585612	0.816408	-0.31709	0.518891	0.221082	-0.523066	-1.17171	-1.10955	-1.15103	-0.194107	-0.28438	1.51383
line_405	AL	0.0264574	0.0581235	0.0255042	0.350537	-0.122839	0.0848782	0.500628	-0.326301	0.205412	-0.294728	-0.275088	0.0449428	0.61944	0.00225568	-0.044075	-0.0847452	-0.130343	0.0032608	-0.0110223	0.109397	-7.52313e-05	0.00695664	6.63555e-05	-0.0154657	-0.230117	0.00949685	-0.178687	0.000262618	-0.0290316	0.0104718	0.0126893	0.00305369	0.302207	-0.0728981	0.00422394	-0.123515	-0.0594441	-0.0676938	-0.28435	0.05927	-0.107715	-0.118029	-0.0525613	-0.0397827	-0.0486925	-0.178514	0.198068	-0.105356
line_406	AL	-0.223991	0.268272	0.0367141	0.0568026	0.183303	0.161405	0.0804631	-0.494596	0.203703	-0.0432614	-0.0417091	-0.0225924	-0.244349	-0.0493576	-0.0553974	0.000438982	-0.0920614	0.118882	0.10508	0.097168	0.0628727	0.0552439	0.0763722	0.0445598	-0.0274864	0.0670381	-0.046119	0.0559592	0.0142353	0.0739553	-0.207405	0.00944293	0.344934	0.337483	0.178069	-0.0266812	0.288992	-0.0478674	0.3429	0.189787	-0.254122	0.0057177	0.247852	0.113242	0.0301308	-0.023458	0.0452351	-0.0727321
line_406	DR	0.202667	-0.346494	0.914309	-0.71409	-1.09107	1.69594	0.305288	0.696649	0.192762	0.292531	-0.221285	-0.307808	-1.47103	1.62451	-0.873781	1.07451	1.57972	0.783291	0.360533	1.09251	1.04734	1.62298	1.43563	0.607705	1.32425	1.58341	1.35396	0.811433	1.98297	1.65326	-0.678482	1.90079	0.743115	-0.483387	-0.471346	-1.23842	0.744096	0.781168	0.334666	0.417135	0.104767	-0.247682	-1.24942	-0.719985	-0.97402	-0.140385	-0.39692	1.46605
line_439	DR	0.41768	0.270547	0.673798	-0.231147	-1.46443	1.61661	0.844867	1.91282	-0.390123	0.510874	-0.3126	-0.487086	-1.01744	1.78147	-0.946274	0.837989	1.83208	0.292931	-0.118912	0.665559	0.808603	1.28938	1.00175	0.35745	1.36498	1.36565	1.20969	0.339213	2.05837	1.20844	-0.811106	1.81392	0.0994029	-1.00566	-0.641612	-1.31702	1.06841	0.703117	-0.696157	0.689347	0.183676	-0.540899	-1.41827	-0.89558	-0.913595	-0.326507	-0.326562	1.55921
line_439	AL	0.407038	0.253564	-0.173499	0.330882	-0.204651	-0.0599719	0.385138	0.41358	-0.317406	0.0864877	-0.0560492	-0.0893527	0.36102	0.0517821	-0.102808	-0.203639	0.0757326	-0.0986997	-0.101379	0.0107276	-0.149382	-0.0827573	-0.104658	-0.156593	-0.0257134	-0.119441	-0.127987	-0.215885	0.0186622	-0.130709	-0.40912	-0.0520372	-0.139947	-0.0579261	-0.157073	0.0192506	-0.0460777	-0.138172	-0.677921	0.108834	-0.0586669	-0.181837	-0.180743	-0.207355	0.0118237	-0.126457	0.384997	0.0365951
line_513	DR	0.475145	-0.11602	0.892529	-0.761602	-0.771583	1.64512	0.19434	1.17704	0.224205	0.0705348	-0.270656	-0.38597	-1.01523	1.75493	-0.763323	0.959965	1.68858	0.696979	0.203957	0.965805	0.892377	1.56895	1.27748	0.486567	1.25411	1.47984	1.30046	0.618687	1.99085	1.54223	-0.887977	1.94706	0.406342	-1.11013	-0.528957	-1.23273	0.572495	0.840516	-0.0247395	0.522552	-0.149496	-0.316257	-1.31467	-0.820816	-0.927043	-0.087219	-0.316076	1.82633
line_513	AL	0.0664201	0.122666	-0.00994554	0.28226	0.192273	0.106197	0.280281	-0.299926	0.182495	-0.436502	-0.157779	-0.00891304	0.13022	0.0405263	-0.0665575	-0.0569202	-0.0244094	0.0414612	0.022351	0.0595841	-0.0126724	0.0384538	0.0204283	-0.0227371	-0.130248	0.0349545	-0.0613935	0.0159221	-0.0239594	0.0113032	-0.49783	0.0237415	0.305224	-0.168299	0.0769438	-0.00918345	0.102544	-0.111921	-0.108548	0.0645298	-0.27163	-0.0686814	0.185909	-0.0172597	-0.0209219	-0.140318	0.124834	0.331982
line_530	DR	0.204865	-0.0153522	0.756444	-0.63019	-0.826415	1.90968	0.36223	1.16888	0.27332	0.0914591	-0.132508	-0.398673	-0.929146	1.8251	-0.736394	0.885922	1.56357	0.355862	-0.145635	0.714181	0.552905	1.21181	0.965189	0.382266	1.5291	1.28565	1.46685	0.25183	1.87011	1.08864	-1.18397	1.94958	0.111139	-0.410368	-0.418255	-1.09475	0.606933	0.868843	-0.484919	0.705465	0.168714	-0.485759	-1.30814	-0.817523	-1.2204	-0.0484953	-0.321353	1.27876
line_530	AL	-0.0532083	-0.121205	-0.0483337	0.228105	-0.104592	-0.0168593	0.303971	0.355065	0.261317	-0.265803	-0.0658416	-0.0404338	0.0606651	0.0854529	0.0235412	-0.0836598	-0.127125	-0.0909008	-0.108834	0.0122865	-0.111849	-0.0797021	-0.167092	-0.108492	0.0434354	-0.0423702	0.0684675	-0.175645	0.00472055	-0.178259	-0.667649	-0.00521588	0.11354	-0.091256	-0.145533	-0.00936248	0.0842222	-0.052644	-0.419392	0.0479137	-0.0713534	-0.131349	-0.18881	-0.329285	-0.102222	-0.0455807	0.0366754	-0.0856961
line_306	AL	-0.175879	0.103654	0.0338379	0.469889	0.609291	0.0949593	0.555887	-0.522239	0.127828	-0.354323	-0.0271313	0.0858923	0.246233	-0.124901	-0.121614	-0.0368641	-0.130265	0.0953051	0.069355	0.111181	0.0554993	-0.0118138	0.0418801	0.0404003	-0.0418695	-0.0109748	-0.0852713	0.0612529	-0.084905	-0.00721783	-0.156009	-0.0556185	0.297879	0.642467	0.171445	-0.118922	-0.0461998	-0.0947142	-0.125385	0.298812	0.0110694	-0.0525986	0.236275	0.0414252	0.00711977	-0.0159245	0.114658	-0.18275
line_306	DR	0.211459	0.0895108	0.768643	0.10367	-0.69217	1.77332	1.14875	0.949194	0.032476	-0.15624	-0.29202	-0.423397	-1.3713	1.66994	-1.01641	0.839698	1.56522	0.542938	0.0718392	0.958505	0.836594	1.42063	1.15705	0.385211	1.24931	1.43098	1.32204	0.516797	1.93135	1.3922	-1.08786	1.78001	0.503353	-0.879879	-0.465692	-1.38112	0.527785	0.704475	-0.50796	0.775639	0.114067	-0.461773	-1.25466	-0.876728	-1.26785	-0.192773	-0.277415	1.31571
[truncated: 57 more columns]

## Sheet: within_diet
DGRP_line	diet	Pyruvate	Lactate	Oxaloacetate	PEP	D-GA3P	Glucose	2-Phosphoglyceric Acid	G1P, G6P, F6P, F1P	3-Hydroxybutyric Acid	Succinate	Alpha-Ketoglutaric Acid	Glycine	Sarcosine	Alanine	Cadaverine	Serine	Proline	5-Aminovalerate	Valine	Threonine	Pipecolate	Leucine	Iso-Leucine	Asparagine	Glutamine	Lysine	Glutamic acid	Methionine	Histidine	Phenylalanine	1/3-Methylhistidine	Arginine	Tyrosine	Cystine	isoValeric Acid	Aminoisobutyrate	Betaine	Taurine	Aspartic Acid	Carnitine	Epinephrine	Glycerate	N-AcetylGlycine	D-Leucic Acid	Anthranilate	2-Hydroxyglutarate	Homogentisate	Xanthurenate
line_208	AL	-0.0186586	0.241282	-0.178277	0.120131	-0.197757	0.244394	0.0623405	0.240784	0.0648205	-0.0392108	-0.101973	-0.173616	0.381721	0.099643	-0.0163874	-0.0947428	-0.0694251	-0.229164	-0.269354	0.0121379	-0.262904	-0.0572358	-0.153958	-0.230133	0.0008125	-0.102066	0.0239571	-0.248175	0.255737	-0.10123	0.118298	0.026761	-0.0589667	0.155656	0.127632	0.0325882	0.252567	0.0408089	-0.366015	-0.250388	-0.178042	-0.129344	-0.10105	0.118899	0.115482	-0.0707179	-0.280644	-0.0131949
line_208	DR	-0.978635	0.177073	-0.0844613	0.216234	-0.0249867	0.177321	0.0794628	0.685796	0.200472	0.946641	-0.0213993	-0.0503827	0.166953	0.0501274	0.129213	-0.0430637	-0.0478719	-0.150428	-0.169356	-0.10544	-0.205377	-0.0633307	-0.121784	-0.132985	-0.00946531	-0.138106	0.034559	-0.740341	-0.0528551	-0.0915262	0.0545593	-0.00422361	-0.124683	0.270024	0.181726	-0.0318746	0.199638	0.0349112	-0.19623	-0.217565	-0.0527999	-0.00900139	0.350674	0.0993959	-0.0269264	-0.000817598	0.0437224	-0.0750472
line_301	DR	0.173839	-0.534479	-0.0870076	-0.285917	-0.097647	-0.011341	-0.213676	-0.322102	0.066894	0.00579618	-0.289459	-0.0619356	0.127062	0.0440654	-0.0156213	0.0029447	-0.119036	-0.150973	-0.162162	-0.0922875	-0.0795967	-0.00276285	-0.0788569	-0.0839152	-0.0483926	0.0177764	0.0176406	0.0188357	0.261954	-0.0276301	0.099156	0.105687	-0.213751	0.044589	-0.165099	0.0152552	0.624008	0.10757	-0.0255474	0.0726661	0.199477	-0.148688	-0.128955	-0.307318	0.0715819	-0.107083	-0.27476	0.141095
line_301	AL	-0.244457	0.157846	0.0379463	-0.0210273	0.191673	-0.0145584	-0.00824809	0.00268995	0.128778	-0.324345	-0.0166071	0.0377908	0.0322918	-0.040316	0.0107152	0.0243276	-0.0421673	0.0399737	0.0250574	0.0869848	0.0275574	0.0372041	0.0583978	0.02333	-0.0392632	0.00132408	-0.0479873	0.0602272	0.0508671	0.049222	0.121087	0.00107652	0.0265204	-0.205209	0.0195278	-0.0493313	0.164732	-0.059353	0.303632	-0.0923976	-0.149496	0.0420347	0.201174	-0.0402734	0.11987	-0.0286334	-0.0107978	0.0407328
line_303	DR	0.0234214	0.253173	-0.447572	-0.0947075	-0.0690217	0.140776	-0.0749478	0.595929	0.31667	0.176782	-0.218544	-0.0951355	0.835007	-0.00357811	-0.00110676	-0.239209	0.0851197	-0.201751	-0.234985	-0.231248	-0.124658	-0.173633	-0.17602	-0.370834	-0.157765	-0.0667688	-0.135517	-0.203349	0.168482	-0.178751	0.149157	0.0254333	0.0352846	0.113273	0.0400011	-0.037452	0.613248	0.109519	-0.001013	0.0305476	-0.113577	-0.282278	0.00480445	-0.257915	0.0362995	-0.150069	0.0234566	0.0605082
line_303	AL	0.122264	0.0691518	-0.275033	0.095838	-0.249802	0.0912042	0.145947	0.117096	0.203527	-0.0629872	-0.0580498	-0.122348	0.0407939	0.00391439	-0.104158	-0.226478	0.0170285	-0.257564	-0.249533	-0.232505	-0.200633	-0.161745	-0.187228	-0.23556	0.0492249	-0.121962	-0.0985756	-0.247301	0.161555	-0.177703	0.478563	-0.0227106	-0.000938923	0.187946	-0.0298144	-0.0857836	0.234593	0.0185784	-0.214571	0.0971151	-0.0757364	-0.319765	-0.10783	-0.622571	0.032723	-0.171055	-0.0208472	0.0909985
line_304	DR	0.0610741	0.043161	-0.0753524	-0.189836	0.0950102	0.13102	-0.294594	-0.364722	-0.228935	0.0383431	-0.0338498	0.0157027	-0.252012	0.0431218	0.0362689	-0.0482935	0.0730982	-0.210865	-0.190666	-0.273165	-0.234511	-0.157736	-0.212772	-0.0960338	-0.0296573	-0.182843	-0.00787785	-0.249335	0.0256124	-0.227376	0.241791	-0.0399067	-0.580083	-0.49654	0.168641	0.0398369	-0.0689298	0.191084	-0.16895	0.186079	0.079227	-0.000366048	0.0413892	-0.0495965	0.0185686	-0.0335639	0.179434	0.308924
line_304	AL	0.136578	-0.0683752	-0.0160382	-0.34639	0.672996	0.164049	-0.406568	-0.192435	-0.291446	0.134795	-0.0262247	0.0674093	0.378623	0.00924525	0.0212211	0.0830392	0.045194	0.0802715	0.0616092	-0.013263	0.04136	0.0211356	0.0143264	0.0177526	-0.0551108	0.0190591	0.0435876	0.0127021	-0.0554498	0.0252416	-0.0180523	0.0272032	-0.335991	-0.586249	0.241201	0.031229	-0.199738	0.0977359	0.12947	0.323169	-0.0239397	0.0603599	0.0437783	0.120755	0.0539669	0.0784712	0.0112826	0.0638473
line_307	AL	-0.345164	-0.195515	0.263679	0.208485	-0.212324	-0.166739	0.188096	-0.100335	-0.0134463	0.0695551	0.343925	0.0297796	-0.0788694	-0.0464635	0.0230737	0.0380048	0.0511293	0.0224898	0.024373	-0.0747735	0.0295181	-0.0013349	0.00984924	0.276393	0.199045	0.00534395	0.113173	0.0288764	-0.197308	-0.00586331	-0.277296	-0.0394276	-0.00414672	0.74015	-0.123781	-0.0403149	-0.110728	-0.0219142	0.0895974	0.0306074	-0.00552436	0.0718547	-0.0486987	-0.0834291	-0.159239	0.255561	-0.0829386	-0.131244
line_307	DR	0.0942585	0.0924685	0.164965	0.366665	0.329101	-0.11925	0.269858	0.267123	0.0461085	-0.291936	0.142905	0.0666275	-0.00913503	-0.134585	-0.122311	0.0487628	-0.0309561	0.148561	0.179283	0.157529	0.0575912	-0.0215989	0.075665	0.204057	-0.0039442	-0.019276	-0.0591474	0.255233	-0.128408	0.0276336	-0.0359519	-0.171385	0.224985	0.240179	0.100017	-0.14481	-0.255415	-0.177877	0.267919	-0.179923	-0.0364075	0.140872	-0.0369377	0.0850439	0.109988	0.0585139	-0.143774	-0.219294
line_313	DR	0.620863	-0.0326245	-0.180902	0.21191	0.185052	0.174367	0.178804	0.648787	-0.0486192	-0.160318	-0.0892885	-0.113478	-0.00672939	0.0368442	0.0826681	-0.115919	0.157272	-0.0791385	-0.097833	-0.160896	-0.118786	-0.0603513	-0.0924358	-0.12489	-0.0892426	-0.102393	-0.135017	-0.0544576	-0.074068	-0.0931383	0.0197913	-0.0123172	-0.0363324	-0.243561	0.146151	0.0505721	-0.124732	-0.0333724	-0.315949	0.161316	-0.0650809	-0.189231	-0.212374	-0.146584	-0.196129	-0.130845	0.0837644	0.00960994
line_313	AL	0.441809	0.0235075	-0.158522	0.0224772	-0.226478	0.0195263	0.0490484	-0.080984	-0.0256046	0.328692	-0.235196	-0.109065	0.130867	0.0802164	0.0556251	-0.0489013	0.164207	-0.101679	-0.111101	-0.0363911	-0.0540233	-0.0254122	-0.0509777	-0.161047	-0.098001	-0.0143579	0.026246	-0.138594	-0.0969253	-0.0378633	-0.0201023	-0.00272513	-0.075377	-0.323372	-0.00522964	0.115121	0.0521623	-0.00827407	-0.426981	0.247302	0.127984	-0.129264	-0.126238	0.105539	-0.17727	-0.0867876	0.0918941	0.125611
line_315	DR	0.0928575	0.105809	-0.0863757	0.190758	0.31796	0.165856	0.23822	-0.19763	-0.187947	-0.483396	0.023851	0.0977413	-0.384318	-0.00308666	-0.0655204	-0.0284286	-0.00331434	0.0123691	0.0028508	-0.040696	0.018882	-0.0360194	-0.0483221	-0.000736682	-0.0235189	-0.00252201	-0.014149	0.0370747	-0.0189177	-0.0421741	-0.42536	-0.0132172	0.0905644	-0.15653	0.246644	0.0286103	-0.152211	0.0567549	-0.120187	0.206426	0.168048	-0.0591348	0.132643	-0.000279906	0.00291617	-0.0585286	0.26596	0.011586
line_315	AL	-0.06738	0.101941	-0.184878	0.0931404	0.140095	0.233507	0.0333088	0.104223	-0.0438242	-0.204174	-0.157135	0.00766378	-0.0747526	0.020003	0.0256785	-0.166747	-0.0227119	-0.151798	-0.151085	-0.162448	-0.155726	-0.0487301	-0.111335	-0.213549	-0.0784358	-0.0712779	-0.0685091	-0.214434	0.0828578	-0.0943755	-0.226645	-0.0352116	-0.10784	-0.105356	0.180539	-0.0247437	0.0400844	0.152083	-0.282068	-0.0277054	0.292905	-0.160755	0.0687921	-0.028984	-0.0332117	-0.110136	0.153279	0.182683
line_324	DR	-0.182714	-0.176591	-0.0259062	-0.61591	-0.549201	-0.139361	-0.534311	-0.432436	-0.0150156	-0.0784024	-0.023847	-0.0201681	0.235495	0.0688341	0.105578	0.0126171	0.00947139	0.0101001	-0.00586964	0.0269027	0.0577711	0.102341	0.0421089	-0.0409167	0.131852	0.128611	0.213342	0.0108139	0.232542	0.0887463	0.012986	0.178882	-0.117596	-0.052242	-0.3753	0.0767091	0.0358113	0.190715	0.0815713	-0.0173669	0.183793	-0.0441172	-0.193284	0.0170335	0.0102841	0.0577906	-0.00199105	-0.0214758
line_324	AL	-0.452013	-0.2879	0.178649	-0.363445	-0.297464	-0.305786	-0.267971	-0.325547	-0.115895	0.178957	0.206912	0.170976	-0.173537	-0.0945881	-0.00403693	0.18554	-0.0399998	0.262611	0.315568	0.221174	0.234499	0.0672117	0.148974	0.230662	0.0665791	0.108835	0.0223763	0.326139	0.00419957	0.115123	-0.265369	0.00362686	0.319234	0.59824	-0.191888	0.0186625	-0.126527	-0.143073	0.63555	-0.179494	-0.0826272	0.268273	0.019084	0.0149295	0.132999	0.160539	-0.280332	-0.309828
line_335	DR	0.0839337	0.129621	0.0796145	0.00348839	-0.119245	-0.0284747	0.0450814	0.172012	0.40532	0.200157	0.065381	0.0247937	-0.33269	0.0606188	-0.0150354	0.0141984	0.170199	0.0841034	0.126831	0.194855	0.0412536	0.105396	0.095408	0.0937783	0.0745696	0.0633864	0.0139943	0.0959096	-0.166892	0.0972883	-0.0595715	-0.0274099	0.23764	-0.40469	-0.0305459	0.0618544	-0.492531	-0.0741983	0.024179	0.224787	-0.00708731	0.0133623	-0.108749	-0.00606554	-0.156008	-0.028136	0.0327539	-0.366135
line_335	AL	0.28539	0.190581	-0.132097	-0.0799944	0.185501	0.140159	-0.0529482	-0.182611	0.267315	0.204681	-0.186556	0.0359184	-0.402314	0.0388833	0.0101112	-0.0633364	0.0760945	0.0528998	0.0239304	0.205102	0.0156592	0.0254403	-0.0119517	-0.158468	-0.157328	0.0270829	-0.0563573	0.0512352	-0.180908	0.0416035	-0.581543	0.0200883	0.0701378	0.0663537	0.104893	0.0321431	-0.317373	0.0601337	0.0373466	0.193502	0.139045	-0.0744246	-0.122669	-0.138682	-0.216458	-0.0277055	0.0615709	-0.26262
line_357	DR	0.0339505	-0.407675	0.0521626	-0.375166	0.200813	0.0214422	-0.396016	-0.685286	-0.283622	-0.153132	-0.0630007	-0.0178287	0.266951	-0.0198325	0.0116814	0.0319288	-0.0153331	0.161935	0.178086	0.449393	0.0763649	0.11453	0.0976432	0.0488059	-0.0255309	0.0468564	-0.0283651	0.0401356	0.00425193	0.109677	0.301428	-0.0042742	-0.16709	-0.151112	0.0508984	-0.0459423	-0.0205089	0.1099	0.185323	0.270108	-0.335224	0.0254051	-0.113019	0.124143	0.152619	-0.0247614	0.0189816	-0.143737
line_357	AL	0.00243467	-0.216474	0.0928218	-0.520404	0.349943	-0.0693561	-0.504132	-0.182234	-0.187598	0.341389	-0.0568069	0.0787282	0.00150009	0.0277022	0.0268591	0.123268	0.00835516	0.184	0.205153	0.349214	0.173888	0.0943461	0.142044	0.108847	-0.0562106	0.0869899	0.0566626	0.17436	-0.0437493	0.122064	-0.238536	0.011305	-0.207388	-0.532586	-0.00294669	0.0891264	-0.163982	0.08485	0.402054	0.234388	-0.119021	0.156273	0.00824032	0.241963	0.0684522	0.0477332	-0.158662	-0.0491357
line_358	DR	0.179891	0.126049	0.214516	-0.126477	-0.231621	-0.0995203	0.0266283	-0.33295	-0.127226	-0.00983973	0.105859	0.0594268	-0.176672	-0.00595464	-0.0649407	0.122913	0.00493661	0.181693	0.187747	0.17865	0.24028	0.0795759	0.167893	0.163021	0.0195199	0.121501	-0.0474699	0.340315	-0.199646	0.125639	-0.0397248	-0.0341374	0.211828	-0.226504	-0.0824202	0.0388177	-0.33343	-0.16521	0.267846	-0.220834	-0.254982	0.171995	-0.139594	0.133363	-0.1113	0.0594679	-0.0505295	0.0937523
line_358	AL	0.30464	-0.0197518	-0.0189512	0.042663	-0.0423369	0.0390502	0.0772792	0.085407	-0.0806422	-0.0546031	-0.0625186	-0.0485183	-0.113688	0.0238042	-0.0743275	-0.00422765	0.00233337	0.0591878	0.034359	-0.027937	0.0638958	0.0335988	0.0407331	-0.0342774	-0.056455	0.0503196	-0.0303406	0.0387067	0.00905912	0.0528657	0.109501	0.0487565	0.010768	-0.174228	0.0165887	-0.0352054	-0.0256077	0.0538227	-0.0885484	0.0379927	-0.0597607	-0.04453	-0.126962	0.0539156	0.0197414	-0.115137	0.217635	0.0210726
line_360	DR	-0.000358721	0.242294	0.0851712	0.0427367	0.0713417	-0.148072	-0.0449863	-0.316589	0.0653344	0.0714546	0.151378	0.0221692	0.0473448	-0.0562448	-0.0490666	0.000174104	0.0294983	0.0278155	0.0653406	0.0362368	0.0292356	0.00214614	0.0557319	0.0163649	0.0231916	-0.0055911	-0.00975801	0.132526	-0.0206014	0.0124497	0.314544	-0.0492884	-0.0350154	0.124046	-0.0517187	-0.0332801	0.00633031	-0.013491	0.0405766	0.195281	-0.142048	0.137306	0.227827	0.119346	0.139585	0.121502	0.0776073	0.0597734
line_360	AL	0.381224	-0.0214105	0.0603539	-0.102425	0.644591	-0.0493947	-0.133854	0.0737618	0.0858137	0.0451296	0.0225927	0.0849894	-0.104033	-0.042299	-0.0203406	0.0667464	-0.0433654	0.0983783	0.132182	-0.0187464	0.117183	-0.00530162	0.0583171	0.108622	0.00571803	0.0218791	-0.0389153	0.147253	-0.108487	0.0221222	0.440525	-0.00285656	-0.110192	-0.685882	-0.0233899	-0.0167764	-0.246684	-0.0141001	0.134833	0.234083	0.0545601	0.0817304	0.113899	-0.140597	-0.0183716	-0.00468779	0.191904	0.084167
line_362	DR	-0.0818567	-0.0352628	0.132697	0.141336	0.214586	0.0325251	0.199446	0.0618034	0.0890216	-0.177973	0.168578	0.0143712	-0.0146539	-0.0721144	-0.0796999	0.039662	-0.14502	0.145593	0.140005	0.106404	0.120222	0.10881	0.147692	0.133437	0.0633589	0.0691642	0.0456776	0.191847	-0.21187	0.143451	0.140137	-0.0298996	0.322277	0.400231	0.112204	0.0650382	-0.253216	-0.126393	0.402249	-0.263498	-0.219717	0.069541	0.15369	-0.0272758	-0.129251	0.0754834	-0.0860946	-0.314698
line_362	AL	0.146049	0.0328471	0.046573	0.285303	0.19751	0.151012	0.289904	-0.0465268	0.178236	-0.122282	0.0625322	-0.0595862	-0.810269	-0.00479217	0.0344202	-0.0588279	-0.0691091	-0.0673092	-0.0723497	-0.00703427	-0.0389146	-0.0230178	-0.0419914	0.0297035	0.0241782	-0.0225146	-0.00753644	-0.0440533	-0.0696716	-0.0229498	0.341732	-0.0314268	0.0971681	0.371286	0.148108	0.00192073	-0.132604	0.0674964	-0.143704	-0.131438	-0.0137365	-0.0550474	0.123921	-0.265801	-0.0369719	-0.0243526	0.0322125	-0.245105
line_375	AL	-0.0297637	0.106262	-0.128888	0.313847	-0.0118022	0.174727	0.291056	-0.188404	0.271361	-0.131327	-0.0528268	0.0496546	-0.0825215	-0.0563171	-0.0142374	-0.129987	-0.0823421	-0.0968834	-0.0926334	-0.0752182	-0.155768	-0.11986	-0.130175	-0.139548	-0.0372912	-0.119042	-0.0600338	-0.218601	0.043776	-0.13416	-0.537194	-0.0774019	0.0325076	0.774937	0.243142	0.0157165	0.190433	0.209172	-0.298225	0.0378912	0.283599	-0.0966328	0.209616	0.130766	0.11499	-0.0319436	0.119043	0.0109013
line_375	DR	-0.143202	0.0631568	-0.214661	0.0319695	0.296426	0.178336	0.0258485	-0.121662	0.353874	0.194163	-0.138583	0.00794036	-0.0986292	-0.0188936	0.0188019	-0.0269046	-0.0719582	-0.129922	-0.134397	-0.0686572	-0.122779	-0.0925522	-0.140553	-0.175929	-0.0984522	-0.0929684	0.0342705	-0.161	0.0553989	-0.115625	-0.060387	-0.0254163	0.0947481	0.256435	0.162364	0.040549	0.410926	0.0693168	0.108304	0.109939	0.14789	-0.0593009	-0.0906717	-0.121156	-0.0198158	-0.0354246	-0.115449	-0.167863
line_379	DR	0.0750935	-0.0328873	0.151303	-0.131098	-0.0364028	-0.113246	-0.126043	-0.161485	0.16748	-0.102873	0.0496442	0.0392075	-0.130776	-0.0486481	-0.101298	0.0650426	-0.0114297	0.217544	0.208889	0.16752	0.153672	0.141585	0.197061	0.107227	-0.00247955	0.116511	-0.0110057	0.239959	-0.00503325	0.186967	-0.0242534	-0.0282717	0.348674	-0.293928	-0.0677114	-0.167943	-0.00926805	-0.00627024	0.44146	-0.121388	-0.282178	0.10788	-0.0943213	0.0937512	0.103468	0.0350315	-0.018526	-0.00271276
line_379	AL	0.1842	-0.238113	0.314213	-0.353121	-0.301586	-0.16507	-0.233066	0.0326157	-0.206227	0.109693	0.228501	0.106004	0.316109	-0.059859	-0.0652653	0.214757	0.00299407	0.276468	0.306455	0.0870396	0.241387	0.0947905	0.183484	0.332079	0.114022	0.0902678	0.0243296	0.368837	-0.0974546	0.153785	-0.187741	0.0223905	0.329132	-0.167407	-0.048389	-0.0101416	-0.12718	-0.0531859	0.56176	-0.0494608	-0.233819	0.288921	-0.0808712	-0.311112	0.00982398	0.145776	-0.116638	-0.0566916
line_380	DR	-0.113861	-0.129563	-0.0549457	0.0534261	0.115016	-0.100584	0.013104	0.194985	-0.102121	-0.117103	-0.224928	0.0105266	-0.533315	0.0449725	0.145891	-0.0493504	0.0201275	-0.0593582	-0.102582	-0.0863608	-0.0869124	-0.0394939	-0.0751848	-0.0786206	-0.127384	-0.01935	0.155676	-0.104295	0.0548366	-0.0799325	0.0836167	0.0649471	0.0629707	0.258645	-0.0842495	0.114101	-0.178191	0.116241	-0.0275377	-0.107041	0.152534	-0.0657564	0.00734298	-0.282874	0.0174511	0.0826997	0.0181821	-0.04471
line_380	AL	-0.0696035	-0.172018	-0.0450821	0.138883	-0.349824	-0.21583	0.0329121	0.529262	0.010338	-0.0645018	-0.252026	-0.0754142	-0.0549731	0.0597839	0.026044	-0.0939793	0.0762128	-0.141857	-0.17066	-0.130579	-0.176674	-0.0391103	-0.0938319	-0.12731	-0.191106	-0.0582329	0.0940008	-0.0748778	0.00226509	-0.0808076	0.108068	-0.00874935	-0.141097	-0.226037	-0.273139	0.179662	-0.0363927	0.148081	-0.219216	-0.302998	0.119172	-0.0620717	-0.0930555	-0.315011	0.0459827	0.107469	-0.0828331	0.021585
line_391	DR	-0.0339819	0.0736199	-0.000723823	0.036124	0.275626	0.12054	-0.0425416	-0.506539	-0.00369623	0.313431	-0.0125374	0.0267145	0.32342	-0.00616334	-0.0048679	-0.0264121	-0.0761578	0.0567091	0.0599777	0.0221444	0.0192083	0.0495571	0.0357832	-0.0106198	-0.0345246	0.0403584	-0.0276687	0.0495815	0.0694833	0.0351339	-0.410653	0.00855486	-0.0212334	0.144765	0.104016	0.0708963	-0.256297	0.0760218	-0.0315514	0.154807	0.0627631	-0.00600133	-0.0160272	-0.285516	0.0575337	-0.0329636	0.0138407	0.279674
line_391	AL	0.20219	-0.133158	-0.321033	0.0166057	0.037191	0.195595	-0.141911	-0.162594	0.141418	0.190718	-0.164494	0.0482072	0.259952	-0.0500194	0.193045	-0.142752	-0.0921911	-0.0796464	-0.0681392	-0.151025	-0.0504716	-0.068584	-0.127079	-0.261033	-0.1079	-0.0176906	-0.0703857	-0.140104	0.0228049	-0.164594	-0.521944	-0.00751067	-0.366874	0.723629	0.241508	0.208222	-0.063414	0.232184	-0.176927	0.14699	0.491813	-0.151157	0.021847	-0.175476	0.0213395	-0.0324118	0.343038	0.326536
line_399	AL	-0.274415	0.135275	-0.085072	0.228283	-0.215854	-0.0329809	0.205139	-0.234912	-0.00820538	0.0311476	0.0731482	0.0283252	-0.0235732	-0.0554614	-0.0158173	0.00585707	0.0356402	-0.0159467	0.0201295	-0.0435367	-0.0143539	-0.0055106	0.000841412	-0.0234892	0.094596	-0.0365102	-0.052038	-0.00387001	0.0888643	0.00317738	0.0210313	-0.0338716	0.0751232	0.565351	0.00790175	-0.0355754	0.177775	0.051293	0.0878068	0.0998173	0.217287	-0.0817463	-0.0159482	-0.0571777	0.0645839	-0.102379	0.12686	-0.0436569
line_399	DR	0.136087	-0.0459777	-0.0995263	-0.127983	-0.322201	-0.0467005	-0.0876754	0.719563	-0.358945	0.139596	0.0183426	-0.110738	0.722016	-0.0108915	0.00651145	-0.112971	0.0789018	-0.134165	-0.126728	-0.17027	-0.145134	-0.0855138	-0.123715	-0.0900798	0.0595223	-0.118371	-0.116909	-0.144624	-0.0364797	-0.149001	0.149968	0.00375342	-0.160505	0.091916	-0.0827906	0.0665919	0.0537619	0.152392	-0.263825	-0.036588	0.180374	-0.124985	-0.0179166	-0.244333	-0.101294	-0.104341	0.00991135	-0.0238449
line_427	DR	0.143073	0.0173736	0.0965864	-0.034886	-0.266649	-0.0313103	-0.124822	-0.0955993	-0.207178	-0.00512825	0.248856	0.0412307	0.178244	-0.00290023	0.060642	0.082185	-0.0284777	-0.0745767	-0.0858713	-0.0227368	-0.106708	-0.0375607	-0.0882627	0.0580658	0.272606	-0.0572155	-0.229313	-0.0897277	0.113186	-0.0281804	0.101703	0.0638336	-0.555072	-0.0771427	-0.053923	0.0179305	0.0168815	0.176155	-0.184239	0.123835	0.113404	0.0539134	-0.0485407	0.35059	0.118149	-0.0906053	-0.0333696	0.119109
line_427	AL	0.0562848	-0.0763335	0.0210328	-0.345079	0.189739	-0.0773826	-0.289433	0.46217	-0.346952	0.227435	0.0158335	-0.0452123	0.0152669	0.00656146	-0.0152304	0.0875951	-0.00804179	-0.00644612	-0.0236788	-0.0593801	0.0246722	0.0166062	0.0295738	0.0532324	0.0453957	0.000347432	0.00972287	0.0350499	0.166758	0.0424511	0.396257	0.0241703	-0.232875	-0.510488	-0.0364585	-0.0546777	-0.0702274	0.0271443	0.122329	0.10256	-0.0583947	0.0544295	-0.127252	0.324368	0.144013	-0.0414299	-0.079411	-0.027097
line_437	AL	0.0979749	0.18932	-0.0530996	0.366125	-0.215282	0.0550482	0.289075	0.0556582	0.059899	0.175909	0.0318972	-0.0815418	0.0451123	0.0119883	0.0165772	-0.143876	-0.141632	-0.103908	-0.121925	0.0634663	-0.175189	-0.085545	-0.111474	-0.121213	0.00806614	-0.113594	-0.0915139	-0.105152	-0.0526647	-0.163737	-0.125468	-0.0911486	-0.202371	-0.00151852	0.114496	0.0262562	-0.207627	0.149477	-0.431663	-0.0643643	0.0577035	-0.0870545	0.0267718	-0.0808485	0.035016	-0.0282207	-0.0421633	0.109815
line_437	DR	0.0908261	-0.132456	-0.0219081	0.277703	-0.0817775	0.0879708	0.233502	0.233524	0.0705372	-0.0879593	0.0752174	-0.0479525	0.312327	-0.0573981	0.115573	-0.106006	-0.195215	-0.0478489	-0.134681	-0.157053	-0.192812	-0.103223	-0.144877	-0.0606966	0.0648199	-0.150051	-0.0726639	-0.192383	0.0589142	-0.164335	0.119547	0.0155908	-0.403642	0.00692932	0.0707099	0.138435	0.186642	0.139141	-0.294137	-0.187285	0.172274	-0.040589	-0.00985554	-0.0850237	0.0399008	-0.00276307	-0.0490694	0.113163
line_486	AL	-0.0625227	0.132981	0.114225	0.228441	-0.14582	0.108685	0.264237	-0.107155	-0.208873	-0.146413	0.213471	0.00272511	-0.390728	-0.136701	-0.0637718	0.0908732	-0.102691	0.10647	0.132423	-0.0218763	0.10298	0.00421985	0.0710347	0.180033	0.115383	-0.000356911	-0.100576	0.136086	0.0961332	0.0486116	0.207399	-0.0711741	0.299665	0.322476	0.21414	-0.0652021	-0.178773	-0.00566181	0.285811	-0.0803882	0.0525852	0.13821	-0.0511758	0.189629	0.271248	0.00363958	-0.0640408	0.0330343
line_486	DR	0.0172173	-0.0183707	-0.0054536	0.169881	0.210206	-0.0501174	0.160226	-0.0681632	-0.416449	-0.0485726	0.0281493	0.00602766	-0.118949	-0.102544	0.0121625	0.0123984	-0.100988	0.00957931	0.0363754	0.0399955	0.0104388	-0.0190006	0.0153825	0.0321893	-0.0480816	-0.0361353	-0.0924965	0.0342966	0.113365	0.0151106	0.150251	-0.110367	0.151452	0.329563	0.0732746	0.0119473	0.396766	0.107851	0.150417	-0.103082	0.069814	0.110978	-0.160659	-0.129642	0.304427	-0.124262	-0.124453	0.049365
line_517	AL	-0.10205	0.340458	-0.00597103	-0.0175883	-0.06681	0.12117	-0.220826	-0.132477	-0.250155	0.110273	0.106943	0.00283465	0.276313	0.00540078	0.0886438	0.047513	-0.0108897	-0.0304991	-0.00233997	0.0960842	-0.0481504	-0.0238742	-0.0325509	0.0567718	0.018481	-0.0517482	-0.0760009	-0.0506631	0.101367	-0.0238527	0.249812	-0.0623514	-0.619067	-0.685007	0.188194	0.120131	-0.0444113	-0.029044	0.161387	-0.0372363	-0.10655	0.0963127	0.0261033	-0.178211	0.204882	0.0381068	-0.0541392	-0.404827
line_517	DR	-0.114495	0.274614	0.112146	0.24031	0.0369079	0.0256477	0.0287558	-0.317869	-0.230804	0.119713	0.230069	0.0924422	-0.0239203	-0.00208536	0.0040137	0.0614506	-0.031761	0.0651051	0.030055	0.0478016	0.0295798	0.0460445	0.0651699	0.147537	0.165274	-0.00180312	-0.111684	0.0465835	0.00358659	0.0531494	0.162225	-0.0336374	-0.376671	-0.438845	0.0663814	0.101144	-0.209492	-0.094925	-0.0161764	-0.0360222	-0.0728824	0.106812	-0.0175907	0.21463	-0.0577027	-0.000772279	-0.0168753	-0.515091
line_555	DR	0.001277	-0.277548	0.312047	-0.387316	0.429602	-0.115125	-0.403591	-0.529192	-0.275541	0.0296234	0.346516	0.117758	-0.283104	-0.0827473	-0.00664566	0.191403	-0.029689	0.350675	0.338661	0.19918	0.190107	0.210232	0.266406	0.263953	0.182122	0.126518	0.124401	0.263476	0.0265605	0.26042	0.107599	0.0308418	0.128591	0.0422789	-0.0614351	0.0115112	-0.0767004	0.00549302	0.290703	0.148677	-0.148963	0.244546	0.0931953	0.016419	0.204746	0.103756	-0.0262048	0.0352141
line_555	AL	-0.0896698	0.232426	0.0600001	-0.054094	-0.317458	-0.0588552	-0.14779	-0.333907	-0.0833	-0.121366	-0.0542339	0.0603579	-0.0801404	0.0291868	0.0509689	0.0775956	0.00740978	0.0453383	0.0640523	0.00428832	0.030023	0.0593977	0.0516242	0.0259324	-0.140471	0.028036	-0.0282299	0.0570531	-0.0476498	0.0596921	0.0749874	-0.0173496	-0.321143	-0.341907	-0.0136284	-0.0448124	-0.247688	0.109803	0.0109744	-0.0329723	0.0978184	0.155464	-0.211473	0.180922	-0.123041	0.0699719	0.159407	0.175607
line_639	AL	-0.513815	-0.0323498	0.206775	0.139927	-0.0948389	-0.0756894	0.113664	-0.214142	-0.441481	-0.396987	0.179643	0.0824983	0.27105	-0.031811	0.0303664	0.168308	0.0362413	0.188915	0.185054	-0.0139461	0.10569	0.119737	0.165602	0.193149	0.14149	0.0911565	0.0991958	0.167139	0.0119453	0.150719	-0.13682	0.0896888	0.304484	0.229712	-0.0571259	0.0579888	0.155974	-0.945719	0.600901	-0.0579478	-0.16685	0.196323	0.164442	0.0995317	0.0473943	0.100835	-0.185303	-0.280649
line_639	DR	-0.253798	0.0688136	0.0749488	-0.119968	-0.159188	-0.0633001	-0.0968783	-0.420735	0.326446	-0.183959	0.0180307	-0.0208188	0.952204	0.015683	0.0295114	0.0650471	0.153991	0.0426527	0.0571706	0.0412712	0.0178395	0.107711	0.0774154	0.000765501	0.0385584	0.103376	0.177645	0.00257357	-0.00634592	0.123086	-0.359492	0.0600361	0.024303	-0.155305	-0.105197	0.0663544	0.121289	-1.11058	0.199399	-0.19149	-0.0948641	0.0854528	-0.0186894	-0.00480459	-0.0345279	0.121416	0.0597105	-0.205577
line_707	AL	-0.122969	-0.310339	-0.0567887	-0.000600589	0.113107	-0.0216727	0.0297307	-0.0478208	-0.125652	0.0272266	0.105204	-0.0315072	0.357223	-0.0611422	0.0316517	-0.132807	0.00946428	-6.33162e-05	-0.0372367	-0.0315583	0.00859615	0.00171513	-0.0227617	-0.0233441	0.131897	0.0273067	0.0859503	-0.128145	0.00232915	-0.0375639	-0.656459	0.0155172	0.228905	0.575395	-0.0661393	0.0219808	0.169055	0.118705	0.0851639	0.0247473	0.176545	-0.186419	-0.0350203	0.116543	-0.073118	0.000755239	0.198051	-0.0315696
line_707	DR	0.0419051	-0.0341191	0.037367	-0.19464	0.241833	0.0294988	0.141833	-0.112846	-0.281899	0.0624995	0.078465	-0.147188	0.126354	-0.0155129	0.0637605	-0.0166151	0.0177917	0.0204683	0.0750978	0.0824203	0.128284	0.0395054	0.047224	0.0670401	0.0818451	0.118025	0.0725202	-0.0120541	0.0255246	0.0568757	-0.416112	-0.00446129	0.2603	0.346181	0.0424215	0.0181329	-0.073947	0.101373	-0.0518988	-0.0135242	0.134602	-0.0691879	-0.121729	0.195836	0.0527184	0.0462133	0.0475621	-0.0391888
line_712	AL	-0.0406149	-0.30709	0.342018	-0.252478	-0.000778065	-0.224183	-0.141375	-0.0811544	-0.276176	-0.192166	0.189964	0.114604	0.0305793	-0.0606029	-0.179391	0.261994	-0.00764243	0.39414	0.388231	0.141045	0.310481	0.181134	0.282698	0.393275	0.114189	0.16426	0.100719	0.365325	-0.0793962	0.243294	0.03381	0.0917565	0.415963	-0.192171	-0.21163	-0.133879	0.002962	-0.308522	0.612813	0.049108	-0.265895	0.265339	-0.192852	0.263625	0.0186814	0.10902	-0.241746	-0.227811
line_712	DR	0.126989	-0.110548	0.266359	-0.179087	-0.187934	-0.318898	-0.0589077	-0.257501	-0.349843	-0.308148	0.0935832	0.0561168	-0.347062	-0.113023	-0.229009	0.186223	-0.0372465	0.444397	0.400565	0.310907	0.253529	0.203471	0.330397	0.274068	0.0070227	0.120658	-0.0400839	0.371349	-0.124814	0.278771	0.0227257	-0.0343913	0.59137	0.0619069	-0.185264	-0.164061	-0.0333376	-0.147999	0.557175	-0.086481	-0.155895	0.199929	-0.0843476	0.171398	0.00793868	-0.0404554	-0.0704582	-0.0643642
line_730	DR	0.177956	0.0364976	-0.295713	0.255267	-0.447881	0.071628	-0.0238574	-0.202685	-0.289727	0.185502	-0.131997	-0.0212498	0.686357	0.0695009	0.0483619	-0.0646457	0.132073	-0.230888	-0.231883	-0.162779	-0.154643	-0.174394	-0.183205	-0.254824	-0.110595	-0.0766831	-0.0273872	-0.272455	0.0646997	-0.296915	-0.430353	-0.010981	-0.100078	0.352695	0.0328003	-0.0119472	0.0136598	0.0669083	-0.33014	-0.325597	0.0362767	-0.110762	-0.00158522	0.118155	-0.176748	-0.0358013	0.059958	0.232258
line_730	AL	0.104272	0.136533	-0.135141	-0.34993	-0.558524	-0.0553835	-0.33975	-0.00341132	-0.119501	0.250495	-0.0115195	-0.00830636	0.37432	0.0467128	-0.0519004	-0.087234	0.0629277	-0.122899	-0.12615	0.018203	-0.165297	-0.0491259	-0.0820126	-0.120631	-0.00407113	-0.0652871	0.0518752	-0.145025	-0.122575	-0.139764	-0.45343	-0.0586095	-0.0228797	0.001955	-0.0669068	0.0105956	0.209696	0.0328074	-0.0873051	-0.521517	-0.0669575	-0.0604325	0.0897752	0.218988	-0.262875	0.0619012	0.180924	0.172132
line_732	AL	0.0500937	-0.429104	0.0927456	-0.35924	0.147537	0.0185823	-0.348682	-0.264045	0.0507776	-0.0708387	0.169613	0.0239437	0.134473	-0.0373666	-0.075406	0.0758137	-0.0549026	0.0499787	0.0626816	0.1113	0.0427908	0.0301493	0.049323	0.0813453	0.145472	0.0373239	0.0675225	0.11655	-0.0573159	0.0675297	-0.0273229	-0.0220118	0.115347	-0.0513909	0.0441017	-0.107927	-0.00407447	-0.0350634	0.0748105	-0.0646024	0.12168	0.0765854	-0.0220058	0.0705691	-0.0351494	0.0456293	0.0490996	-0.036852
line_732	DR	-0.020285	-0.191699	-0.0893391	-0.300464	-0.147414	0.175607	-0.354066	-0.570014	0.124115	-0.153941	-0.0324931	0.0316504	0.171368	-0.070736	0.0570253	0.0167456	-0.231901	0.00452746	-0.0256818	-0.0272389	0.0981599	-0.0271392	-0.0520524	-0.0813498	0.0350933	0.0855681	0.0840657	-0.000240312	0.0365746	-0.0217572	0.0679677	0.0232504	0.0664965	0.107318	0.208677	0.0798346	0.398512	0.0712828	-0.019057	-0.0470441	0.178065	0.0169729	-0.00611597	-0.0589595	-0.00458706	0.0472578	0.0284566	0.0331769
line_765	AL	-0.171673	-0.134594	0.20488	-0.284094	0.126309	-0.168717	-0.403939	-0.177165	-0.0839921	0.233565	0.397191	0.173272	-0.0107791	-0.0599547	0.03967	0.212903	0.0478297	0.265059	0.298541	0.131156	0.237172	0.129842	0.221694	0.214317	0.237963	0.133115	0.111345	0.234688	-0.0336003	0.163814	0.0331844	0.0258538	-0.540594	-0.492756	-0.0375065	0.0472803	0.190027	-0.04708	0.613743	-0.407287	-0.109001	0.285764	0.111217	0.260923	0.0795668	0.219978	-0.130964	-0.253431
line_765	DR	-0.239902	0.619324	0.0303554	0.247717	0.179597	-0.268816	0.274338	-0.0466566	-0.370941	-0.102772	-0.0175516	0.055289	-0.367046	-0.0481214	-0.0721597	0.0139324	0.0994141	0.0560007	0.0661129	0.199555	0.0343551	0.0141018	0.0596384	0.00369551	-0.0717811	0.0373666	0.0266404	0.0432184	-0.010033	0.0802892	-0.679801	-0.0469623	-0.435616	-0.368384	-0.0865628	-0.0758835	0.0168295	0.0580564	-0.0218796	-0.402428	-0.0637345	0.0607169	0.740332	1.20585	0.156403	0.0728762	0.0902642	-0.188437
line_774	AL	-0.344864	-0.135703	0.000913223	0.410601	-0.0138707	-0.135388	0.447924	0.120088	-0.0109576	0.334232	0.0819535	-0.118898	-0.242573	-0.0559967	-0.0494253	-0.00241811	-0.13752	-0.223324	-0.207856	-0.125199	-0.213058	-0.0917936	-0.123913	-0.0228156	0.0687509	-0.133737	0.0751067	-0.192633	0.0868672	-0.117643	0.127571	-0.0420624	0.00266843	0.169089	-0.251324	-0.0741295	-0.0429969	0.0613572	-0.134221	-0.190342	-0.0556766	-0.0123655	-0.0669255	0.125039	0.042234	0.101456	-0.188703	0.229261
line_774	DR	-0.00300119	-0.0185461	-0.00866314	-0.080211	0.218705	-0.0948662	-0.080789	0.0161378	-0.0415859	0.0713812	0.00657483	0.093699	0.183653	0.0177683	0.00305689	-0.0663422	-0.096086	-0.0522212	-0.130305	-0.114522	-0.115154	-0.0258436	-0.0823696	-0.0647286	0.0481224	-0.0387894	0.0557946	-0.115203	0.0994032	-0.0238391	0.167144	0.0518825	-0.00709453	0.421246	-0.196186	-0.052871	0.0604616	0.130184	-0.223099	-0.22172	0.114782	-0.0963247	-0.135302	0.17379	-0.0240903	0.0534627	-0.0144359	0.172315
line_786	AL	0.742682	0.0643432	-0.0697387	-0.44179	0.868924	0.145627	-0.528026	0.0600933	0.124126	0.234459	-0.0434111	-0.0352243	0.585264	0.0934861	0.0926822	-0.061	0.123008	-0.0203303	-0.0552885	-0.0413747	-0.0160202	0.0324175	-0.023989	-0.0520061	-0.0533105	0.0400785	-0.0638343	-0.0373647	0.0296685	0.0254771	-0.0388772	0.0976068	-0.26495	-0.315834	0.111401	0.0553942	-0.125395	0.0142071	-0.0650859	-0.220459	-0.263805	-0.0486932	-0.0927886	-0.366363	0.01167	-0.0865283	0.055063	0.061594
line_786	DR	0.331781	-0.0153002	-0.0139291	-0.0570349	-0.172835	0.143996	-0.165339	0.337347	-0.0918982	-0.103238	0.0992381	-0.031531	-0.305318	0.0274073	0.168226	-0.0971073	0.199864	-0.152018	-0.143055	-0.209858	-0.230999	-0.111801	-0.148273	-0.0104182	0.159567	-0.212578	-0.148289	-0.174492	-0.154041	-0.173487	-0.00824671	0.0828753	-0.323428	0.247297	0.0738245	0.129534	0.0134192	0.092261	-0.280575	0.0397314	-0.116865	-0.075044	-0.0463474	-0.319982	-0.216682	-0.0225002	0.127921	0.210938
line_799	DR	-0.00427186	0.0339985	0.0872489	-0.0560102	-0.30986	-0.180274	-0.132538	-0.051359	-0.145749	-0.077296	-0.0153975	0.0434381	-0.595712	0.00168721	-0.0675557	0.0325891	0.0449896	0.0224119	0.00574266	0.0494549	0.0185152	0.0141404	0.0374426	0.0901116	-0.0575119	0.0205801	0.0246617	0.0685657	0.142996	0.0387965	0.10572	-0.0205508	-0.00450064	-0.292164	-0.186143	-0.0437472	0.124238	-0.133764	-0.0375576	-0.0620903	-0.0383386	0.0603315	0.0414736	0.250841	0.182435	0.0261943	0.0224647	0.0337289
line_799	AL	-0.233471	0.242169	0.130964	-0.0986807	-0.216335	-0.106924	-0.205737	-0.0930324	-0.0608022	-0.178281	-0.0183343	0.121303	-0.924293	-0.0511754	-0.0291426	0.102226	-0.0172305	0.0856594	0.120439	0.051951	0.0979881	0.000187776	0.0746761	0.119922	-0.0643197	-0.00591621	-0.000524397	0.132233	0.0938913	0.0452025	0.461295	-0.0463641	0.119555	-0.283721	-0.0557846	-0.00918479	0.0192668	-0.19274	0.160356	0.0961721	-0.220143	0.137247	0.0266383	0.456607	0.234126	0.103954	-0.188897	-0.0495607
line_852	AL	0.206692	0.127005	-0.178261	0.00423139	0.136723	0.265914	-0.0824772	0.0851274	0.014979	-0.167063	-0.0424159	-0.0342307	-0.20337	0.0453674	0.106867	-0.090047	0.125031	-0.280176	-0.235428	-0.1965	-0.145456	-0.173541	-0.223776	-0.14739	-0.0471255	-0.101093	-0.0531664	-0.258389	-0.0218084	-0.182845	-0.160706	-0.0538038	-0.624098	-0.582038	0.286121	0.0716263	0.120315	0.00590696	-0.229711	0.129117	-0.0486063	-0.0754559	-0.0300548	-0.00390022	-0.307871	-0.0502079	0.0982828	0.22266
line_852	DR	0.294824	-0.0587318	-0.20362	-0.220084	0.0050805	0.235875	-0.334222	-0.0553648	0.0693943	0.148198	0.0320754	-0.00325683	0.490443	0.110064	0.122911	-0.0641333	0.172903	-0.648673	-0.346089	-0.35877	-0.0523027	-0.250769	-0.312086	-0.117108	0.101692	-0.0304445	0.0219029	-0.247959	0.120815	-0.234649	0.091545	0.00599838	-0.639449	0.111663	0.204376	0.0572419	-0.122161	0.111656	-0.31494	0.318519	0.0253377	-0.164514	-0.124906	-0.14952	0.0056065	-0.0715173	0.012289	0.191435
line_859	AL	0.133884	0.118113	-0.0960553	-0.304899	0.159325	0.0689937	-0.263904	0.0470215	-0.0272672	-0.0938324	-0.123076	-0.000703125	0.687488	0.0593361	0.0524518	0.0491494	0.0358506	-0.0632212	-0.053382	0.0944595	0.034494	-0.00628556	-0.0302492	-0.114079	-0.0648197	0.0187108	-0.0212542	0.00966806	0.102627	-0.000426638	0.0451259	0.0399714	-0.120814	-0.483865	0.0351	-0.00578045	-0.1299	-0.0211509	-0.0516525	0.209061	-0.106667	0.0321855	0.00704426	0.289463	0.0589906	-0.0630766	0.0492352	0.0119091
line_859	DR	0.231463	0.205875	-0.0793945	0.399424	-0.00424002	0.176373	0.244107	0.164226	-0.0260258	-0.160144	0.0153214	-0.10755	1.03861	-0.00583018	-0.120627	-0.0276524	0.0184332	-0.161706	-0.158497	-0.0962288	-0.092121	-0.099671	-0.147725	-0.0805175	6.31616e-06	-0.0843175	-0.201247	-0.0172188	0.11025	-0.100744	-0.000925442	-0.0379469	-0.280316	-0.364522	0.139451	-0.186895	-0.170759	0.00169948	-0.295041	0.154842	-0.0430213	-0.0183252	-0.0800159	0.183405	0.061128	-0.120352	-0.0340174	0.017675
line_365	AL	0.0211905	-0.142146	-0.100935	0.113883	-0.117763	-0.0896368	0.00781056	-0.0589947	0.0427553	-0.0358619	0.0843878	-0.0777281	-0.0537276	0.0471788	0.011657	-0.0904599	-0.0663794	-0.132968	-0.141714	0.247476	-0.137696	-0.0634495	-0.11985	-0.16495	0.0832159	-0.0593253	0.0927784	-0.0938073	0.0421263	-0.147877	-0.228743	-0.0133826	-0.323603	-0.66505	-0.175108	0.0257765	-0.00328789	-0.0568674	-0.257059	-0.00306741	0.150903	-0.0626935	-0.062715	0.210448	-0.0607505	-0.00077536	-0.0634239	0.40308
line_365	DR	-0.176343	-0.175901	-0.014504	-0.31703	-0.0833653	0.0318231	-0.428071	-0.40051	0.129423	0.0791341	0.258883	-0.085623	-0.320067	-0.0400565	0.06907	-0.0542133	-0.156073	-0.117763	-0.107194	-0.141772	-0.0485473	-0.0866599	-0.0898675	-0.00615104	0.240408	0.011835	0.12196	-0.157003	0.106153	-0.0798235	0.216951	0.0235579	-0.456925	0.0559648	-0.0215553	0.0142938	0.11764	-0.0279819	-0.148276	0.0202787	0.0526995	-0.070342	0.186447	0.0935417	0.0468816	0.0896754	-0.184354	0.420492
line_705	DR	0.00681737	-0.2209	0.0918478	-0.150835	0.0594307	0.0201909	-0.106483	-0.318005	0.294428	0.0433784	0.137708	0.0604021	-0.0757883	0.0305065	-0.00672159	0.160985	-0.00237575	0.107709	0.132695	0.157596	0.185462	0.0851703	0.143461	0.104894	0.138634	0.134686	0.00774156	0.0551063	-0.0555639	0.101877	0.0829371	0.000293318	-0.0854961	-0.193278	-0.00624819	-0.0103587	-0.0523377	-0.126944	-0.00136716	0.253194	0.117745	0.0904205	0.105907	-0.0673128	-0.0303859	-0.0369772	-0.110464	0.0772143
line_705	AL	0.17562	0.0850796	-0.0371422	-0.151161	-0.217788	0.13053	-0.0288804	-0.0340712	0.0634474	-0.170621	-0.0824751	0.024151	0.14412	0.0917935	0.0291832	0.048683	0.0758583	0.108348	0.100874	0.0925491	0.143271	0.061108	0.0708041	-0.00264391	-0.0157152	0.108703	-0.0499477	-0.0151492	-0.288097	0.0413495	-0.121392	0.0512132	-0.177756	-0.144405	0.125067	-0.072823	0.104475	-0.0164948	-0.238625	0.196215	0.134104	-0.00375056	0.102434	0.0781406	-0.477147	-0.107536	0.0696022	0.124512
line_714	AL	-0.332806	0.198972	0.10665	0.0938499	-0.0693863	0.00933075	-0.000577382	-0.151925	-0.0887123	-0.204089	0.225198	0.0229938	-0.639563	-0.0312913	0.00452687	0.077393	-0.0467941	0.074305	0.0863351	-0.0239355	0.036493	0.038712	0.0576343	0.113564	0.11724	-0.00525739	-0.0548961	0.145338	-0.0790824	0.060975	0.191198	-0.0557357	-0.167392	-0.614337	0.0759816	0.0245321	-0.0752599	-0.267338	0.220106	-0.00497701	-0.131568	0.183065	0.106472	0.334707	0.0345279	0.0169884	-0.101183	-0.00582712
line_714	DR	-0.455508	0.254508	-0.0238964	0.211135	0.118456	-0.0664376	0.171749	-0.51226	-0.00257495	0.0418197	-0.108352	0.0718866	-0.149463	-0.028313	-0.0258253	0.109431	-0.0848965	0.186034	0.215277	0.200893	0.175814	0.0769916	0.156296	0.0473255	-0.1268	0.0844932	0.0161182	0.199647	-0.0331562	0.122048	-0.212195	-0.0460145	-0.0180231	-0.555814	0.0187115	0.0301366	-0.158004	-0.14784	0.271724	0.158456	-0.0729967	0.112423	0.187789	0.417837	0.0334081	-0.00981128	0.097729	-0.0517225
line_21	AL	-0.0426355	-0.0497213	0.0126893	0.254765	-0.393535	-0.353688	0.332394	-0.250967	-0.069198	-0.427739	-0.134742	-0.0256542	-0.605354	-0.00878136	-0.0658924	-0.0347149	-0.0461229	0.00448676	0.00405538	-0.0836906	0.0322243	-0.00101998	-0.00940497	-0.0673938	-0.126806	-0.00143186	0.0103276	0.0436749	0.104125	-0.00519137	-0.153783	-0.0238752	0.179772	0.129153	-0.414633	-0.186033	-0.025743	-0.123242	-0.10616	-0.0255485	0.0472049	0.0181029	0.0562844	-0.0576108	0.18213	-0.0417145	-0.0296622	0.0447714
line_21	DR	-0.240978	0.0343221	0.124908	-0.20941	-0.133132	-0.140016	-0.117518	-0.175498	0.0241619	-0.0794885	-0.187323	0.00949003	-0.073331	0.0432868	-0.078413	0.0686805	0.00896548	0.150694	0.131066	0.157108	0.110178	0.136987	0.16376	0.0435081	-0.173408	0.10505	-0.0269598	0.152521	0.0298949	0.164248	0.00496827	-0.0158072	0.224575	-0.17604	-0.14824	-0.190694	-0.0265568	-0.163865	0.183447	-0.0535501	-0.225771	0.120851	0.102444	-0.0853157	0.032321	-0.0834753	-0.0584825	0.0384021
line_26	AL	-0.115594	0.195855	0.0522136	0.381135	0.201327	-0.0832021	0.407414	-0.172341	-0.27941	-0.205254	-0.060239	0.0660716	-0.17679	-0.0526723	0.0174267	-0.00874763	0.0103355	0.0112224	0.032196	-0.0246237	-0.0253537	-0.0588339	-0.0252043	-0.018739	-0.104696	-0.0506389	-0.0297976	0.0263758	-0.0703407	-0.0183439	-0.421349	-0.101458	0.150653	0.226332	-0.0344131	0.00433495	0.1998	-0.0397503	-0.0748782	-0.0418487	0.17168	0.0372756	0.137715	0.31952	0.0677498	0.0206406	0.246903	1.71288e-05
line_26	DR	-0.15952	0.0902008	0.207621	0.061097	-0.0815765	-0.154324	0.071289	-0.282652	0.163546	-0.227039	0.0309269	-0.0110608	0.254342	-0.0479575	-0.0567882	0.0661685	0.103444	0.206445	0.218692	0.146615	0.11131	0.132849	0.181418	0.11388	0.00608355	0.0876379	0.0172529	0.174235	-0.136428	0.175205	0.00327567	-0.010158	0.310479	-0.465679	-0.0441265	-0.136799	0.233515	-0.167667	0.211647	-0.155239	-0.13997	0.135268	-0.173031	0.0691397	-0.0276127	0.0863279	-0.010005	-0.163197
line_28	DR	-0.101322	0.248716	0.125729	-0.0596678	-0.141713	-0.151372	-0.0254638	-0.613265	0.145405	0.0546385	0.0743916	0.0591211	-0.182159	-0.089456	0.0193066	0.117524	-0.0266978	0.223653	0.257667	0.14167	0.220477	0.103162	0.191505	0.10943	-0.025181	0.0946851	-0.0574979	0.225183	-0.146593	0.170663	-0.22215	-0.02656	0.116746	0.0820231	0.0073525	0.0170918	-0.333084	-0.0077153	0.484323	0.424592	0.0133542	0.212907	0.0702595	0.275552	0.0506779	-0.0192567	0.113817	-0.127599
line_28	AL	0.00420935	0.0927359	0.100631	-0.103704	0.32944	-0.0708617	-0.15926	-0.219351	0.155316	-0.00456698	0.135404	0.0915917	0.0403429	-0.0833548	-0.082709	0.0757585	-0.0671061	0.110175	0.12348	0.0208058	0.148803	0.0238109	0.0873589	0.101687	0.0650692	0.0303477	-0.0557189	0.11545	-0.0527606	0.0591871	0.0730252	-0.018424	0.0740768	0.259586	0.03153	-0.0335725	-0.102466	0.0954812	0.318558	0.339284	0.167926	0.14905	0.074079	0.198566	0.1157	0.00295549	0.224782	-0.102468
line_38	AL	0.0254578	-0.126888	-0.0805465	-0.120514	0.0575802	-0.00235491	-0.0364749	0.00761179	-0.119684	0.228176	-0.204387	-0.0310995	0.687563	0.0716359	-0.0970722	-0.0190451	-0.0060325	0.0841538	0.0551738	0.152437	0.0525595	0.0566472	0.0794713	-0.0900328	-0.124122	0.0961438	0.0306774	0.0586181	0.0840179	0.0635843	0.245643	0.0689129	-0.0130513	-0.220451	-0.0519267	-0.0915713	0.00872486	-0.119402	0.0355374	0.235771	0.0947084	-0.0946915	-0.191516	-0.215801	-0.0296928	-0.0605832	0.0281871	-0.0273521
line_38	DR	-0.0214454	-0.0249815	-0.00544783	-0.0394793	-0.418915	0.0211892	-0.0972192	-0.216444	0.145994	0.18579	-0.0866127	0.0555351	-0.166975	0.0778619	-0.00452063	-0.0107673	0.0316586	-0.0103705	0.0178564	-0.0183901	0.0111281	-0.0113278	-0.0113562	-0.0497408	-0.138428	0.0229149	0.0649903	-0.0262381	0.00773442	-0.00738761	-0.00740323	-0.0111906	-0.209606	-0.322244	0.0743523	-0.00226952	0.232917	-0.122257	-0.0428359	0.109687	-0.0748108	0.0683276	0.0901016	-0.252526	0.0709098	0.0103214	0.0552165	0.132869
line_41	DR	-0.0401337	0.0848022	0.179285	-0.00176601	0.184858	-0.0707083	0.0887617	-0.115091	-0.0145232	-0.0185196	0.00493571	0.0884417	0.0181403	-0.0573233	-0.111772	0.0898604	-0.0514459	0.173818	0.198349	0.193806	0.136506	0.0952866	0.178467	0.171167	-0.0617764	0.0943083	-0.0507833	0.197068	0.00167761	0.146951	-0.0519394	-0.0317248	0.200317	-0.313597	-0.0235449	-0.143993	-0.230639	-0.126061	0.294023	0.0940751	-0.0556825	0.188411	0.00686867	-0.0792286	0.087174	0.0356667	-0.157006	-0.105122
line_41	AL	0.022711	-0.0192635	0.207397	-0.355759	0.272837	-0.111892	-0.332589	-0.0191301	0.0109971	0.089929	0.170545	0.0365676	-0.322083	-0.0561575	-0.040408	0.151027	-0.0755067	0.189955	0.198173	0.0558106	0.18772	0.0888212	0.141511	0.203818	0.0986217	0.0968772	-0.031398	0.253469	0.0979662	0.131713	-0.0103536	0.0386529	0.330981	0.185021	-0.0910654	0.00103219	-0.0722683	-0.0794477	0.489659	0.0417377	-0.0312409	0.174223	-0.149569	-0.00280605	0.204187	0.0351764	-0.115277	-0.0127842
line_42	DR	0.15483	-0.292816	-0.0250474	-0.325441	-0.090334	0.113782	-0.157338	-0.136186	-0.065341	0.0434859	-0.0915554	-0.0606746	-0.205859	0.0323909	-0.0201097	0.0473936	0.164781	-0.0231714	-0.0104725	-0.000519079	0.0402033	0.027415	0.00634219	-0.00911736	0.0189434	0.0582551	0.008951	-0.0485504	-0.00784229	0.0253599	-0.11829	0.0370878	-0.0640425	0.292099	0.0286683	0.0192337	0.222466	-0.132672	-0.0267909	-0.311881	-0.223921	0.00383699	-0.285322	-0.265038	-0.113764	-0.0849801	-0.0767658	-0.00869071
line_42	AL	-0.0748823	-0.0745121	0.0253433	-0.124414	-0.0138409	-0.199821	-0.247466	0.0054969	0.122777	-0.0572895	0.00762026	-0.0709821	0.295951	0.0866602	0.131425	0.0228007	0.145489	-0.111784	-0.122327	0.0547707	-0.0368012	-0.0403896	-0.0906765	0.00121045	0.0292595	0.0290553	0.107884	-0.145077	0.0314286	-0.0447787	-0.0913712	0.0687484	-0.360808	-0.618537	-0.207246	0.0352921	0.0739124	-0.0875231	-0.00547232	-0.482041	-0.478663	0.0673902	-0.0530125	0.0890568	0.078119	0.109211	-0.180295	-0.0272229
line_45	DR	0.112014	-0.02231	0.0303695	0.126351	-0.155719	-0.0334216	0.116288	0.862467	0.0575031	-0.17382	0.423893	-0.180751	0.0442481	-0.0660177	0.137169	-0.0634191	0.0522117	-0.179972	-0.159935	-0.329726	-0.262157	-0.162894	-0.181689	-0.00828716	0.358742	-0.191561	-0.175266	-0.236432	-0.115622	-0.23968	0.0928526	-0.050763	-0.146887	0.0800665	0.0683319	0.18527	0.0870139	-0.145913	-0.258204	0.164927	0.182168	-0.035167	0.013287	-0.178242	-0.0520685	-0.03031	-0.0231177	0.0651979
line_45	AL	0.138679	-0.350981	0.170556	-0.475644	0.145141	-0.0299639	-0.322019	0.0539097	0.063492	-0.106502	0.316403	-0.118425	0.224865	-0.030821	0.0425611	0.075889	0.0175724	-0.0128642	0.0100209	-0.0158155	-0.0416815	0.0238534	0.0452016	0.167419	0.29901	-0.0134657	0.0294473	-0.0186631	-0.0431068	0.0303638	0.201458	0.016937	0.0174838	-0.40158	-0.0802449	0.0773609	-0.0613974	-0.120665	0.107353	0.238785	-0.0588635	0.0708262	-0.0407236	-0.284891	-0.0280787	-0.00897709	-0.172372	0.0332881
line_59	AL	0.234518	0.0198827	0.270718	0.216377	-0.114702	-0.236695	0.218548	0.0165215	-0.232568	-0.0422867	0.247006	-0.00951415	0.69249	-0.0301953	-0.0442865	0.110303	0.16506	0.0236887	0.0365618	0.314721	0.0842323	0.0350771	0.0081656	0.248061	0.149488	0.0644697	0.0550485	0.184194	-0.0275687	0.0728989	0.143484	-0.0425115	-0.14377	-0.354539	-0.17934	-0.0906877	-0.364443	-0.0492551	0.0417233	-0.11439	-0.106107	0.180281	-0.378722	0.181679	0.140479	0.0913817	-0.232699	-0.0274329
line_59	DR	0.291302	0.0624282	0.0215592	0.399226	0.250202	-0.121884	0.391469	0.40541	-0.304169	-0.137441	-0.0378476	-0.108829	-0.041602	-0.0244531	-0.0596944	-0.0583089	0.271499	-0.0826184	-0.0902521	0.196804	0.0133219	-0.0823975	-0.114544	0.00730274	-0.0438358	0.013061	-0.0707459	-0.0724436	0.0465447	-0.0637751	0.155583	-0.0211263	-0.0840671	0.0011735	-0.140524	0.0155244	-0.170228	0.0473584	-0.172125	0.338062	0.0501655	-0.0160223	-0.282576	0.263579	0.113765	-0.052865	-0.0870227	-0.00492338
line_69	DR	-0.519328	0.247912	0.000581744	0.184085	0.174554	-0.0263192	0.187683	-0.185749	0.254289	-0.00498211	-0.126534	-0.0464513	-0.221078	0.0260322	0.0078337	-0.0445113	0.00218502	0.123548	0.0177223	0.147535	-0.0389772	0.0701066	0.0832426	-0.086165	-0.140736	0.016665	0.063493	0.0426692	-0.0434333	0.0606421	-0.00271173	-0.003365	0.254823	0.218362	-0.071349	-0.0151954	0.00515098	-0.0786508	0.0872064	0.0929066	-0.129138	0.00455322	0.105802	-0.0985065	-0.0163888	0.0904466	0.104048	-0.143745
line_69	AL	-0.100418	-0.0642886	-0.0352196	-0.156509	0.238472	-0.0101994	-0.156564	-0.250071	0.0897158	0.109824	-0.111106	-0.000899932	0.323964	0.0263976	0.00608307	0.05791	0.0418371	0.0748721	0.0599879	-0.00558982	0.0358006	0.0824132	0.0698682	-0.0351798	-0.0619972	0.0524262	0.0612356	0.0409224	0.000762008	0.108105	0.254028	0.0544763	0.203246	0.42761	-0.0574684	0.0150632	-0.0499682	0.00441037	0.0899317	0.054909	-0.129237	-0.0226957	-0.0365452	-0.242911	0.0136553	0.00067298	0.216252	-0.109533
line_73	DR	0.196285	-0.0791067	-0.188405	0.226981	0.186646	-0.0766816	0.270698	0.984797	0.12341	-0.0514787	-0.184306	-0.0544693	-0.818049	-0.0305114	-0.0130284	-0.118482	0.112413	-0.0592826	-0.0673394	-0.0321321	-0.0329627	-0.0135042	-0.0416182	-0.167833	-0.194161	-0.0469363	-0.19235	-0.0127599	0.136869	0.0184272	0.0738908	0.0370571	0.167712	0.248952	-0.131158	0.0364625	0.303272	0.10622	-0.0195068	-0.0749911	-0.142735	-0.128857	-0.263028	0.0880651	0.142074	-0.148571	-0.00585238	0.20877
line_73	AL	-0.0201366	0.0618824	0.071064	0.022571	-0.0735904	-0.254059	0.0451037	-0.191073	0.223576	0.113154	0.0731039	-0.0243209	-0.106472	0.0585469	-0.0698053	0.0448934	0.120842	-0.0147461	-0.0132842	-0.0755976	-0.0252596	0.0350822	-0.00267951	-0.0341168	0.0852609	0.0168035	0.0757287	0.0119354	0.0224872	0.022359	0.29691	0.0400648	0.0541884	0.356064	-0.262649	-0.0279902	0.172929	0.112383	-0.00249455	-0.219077	0.0115608	0.0419121	0.025401	0.203806	-0.0284402	0.0582268	-0.127767	0.257989
line_75	DR	0.21336	-0.184244	-0.178692	0.107974	0.325496	0.193136	0.02728	0.306822	-0.01059	0.0268096	-0.134135	-0.0663116	0.239205	0.0597747	-7.56648e-05	-0.143134	-0.00604048	-0.11483	-0.137119	0.0903598	-0.0713656	-0.116393	-0.156212	-0.168267	-0.113614	-0.0281993	0.0495789	-0.163636	0.166714	-0.179412	-0.114587	0.0693688	-0.0192037	-0.0361363	0.117584	-0.0765765	0.18936	0.158224	-0.147813	0.165559	-0.453253	-0.154022	0.0130808	-0.174884	0.105848	-0.041191	0.131388	0.130192
line_75	AL	0.0439942	0.16506	-0.207645	0.167051	-0.0903794	0.160108	0.152661	0.214364	-0.0609366	0.22807	-0.106128	-0.0445291	-0.276755	0.00339205	0.0391548	-0.0748357	-0.00369	-0.0584716	-0.0519563	-0.0150234	-0.0452956	-0.0573053	-0.089789	-0.132491	-0.0810172	-0.0492066	-0.0534611	-0.0819843	0.125515	-0.0688746	0.0897697	-0.0182132	-0.0916774	-0.30511	0.149929	0.0124219	0.063432	0.0410603	-0.191333	0.239495	-0.269438	-0.0863505	-0.00328811	0.0422675	0.129781	-0.0789146	-0.0316137	0.0917454
line_83	DR	-0.544738	-0.269704	0.242382	-0.209028	0.709093	-0.344927	-0.093291	-0.442472	0.0928896	-0.0113393	0.282234	0.164071	0.645811	-0.114818	-0.0935138	0.238839	0.0104848	0.412903	0.419109	0.273676	0.334685	0.183228	0.303392	0.223339	0.164008	0.18974	0.0737413	0.332602	-0.152463	0.259627	-0.323545	0.0429673	0.340115	-0.580616	-0.315449	0.0318273	-0.218856	-0.0534597	0.749318	-0.0570563	-0.141977	0.296137	0.150669	0.533264	0.00100286	0.0903606	0.0750392	-0.552535
line_83	AL	-0.0964014	-0.280646	0.316615	-0.964437	0.344731	-0.242255	-0.865168	-0.199651	0.155178	0.0476682	0.301962	0.136654	0.396843	-0.0444546	-0.0539836	0.275763	0.0473751	0.334457	0.34364	0.152078	0.296738	0.146227	0.234376	0.31779	0.206222	0.149042	0.0292947	0.336688	-0.00849358	0.211612	0.330328	0.0411346	0.112401	-0.82646	-0.152705	-0.0349123	0.129303	-0.171123	0.701072	-0.248712	-0.460579	0.297405	0.0977875	0.378418	0.0695043	0.0660623	-0.148542	-0.65921
line_88	DR	0.0170649	-0.22219	-0.128801	-0.355015	0.323817	-0.0331354	-0.409098	0.0047568	-0.21358	-0.0673979	-0.00480535	0.016379	0.0144327	0.0732035	0.0153832	-0.0964855	0.0434075	-0.0805775	-0.122129	-0.212163	-0.063647	-0.0144297	-0.0879785	-0.140745	0.0196894	-0.0209577	0.167016	-0.118849	0.100918	-0.0460519	0.133861	0.0871174	-0.23695	0.230586	-0.162628	0.0392773	0.541942	-0.00558224	-0.392043	0.110055	0.290474	-0.175198	0.0502446	0.183877	-0.0366803	0.101874	0.0404477	0.0634942
line_88	AL	-0.037736	0.0201083	-0.26592	0.117021	-0.122765	0.000436605	0.173792	-0.124631	-0.0310695	0.246083	-0.294574	-0.0555416	0.484025	0.103757	-0.0049187	-0.143143	0.0753385	-0.194276	-0.214296	-0.0261196	-0.201284	-0.0751297	-0.138108	-0.346544	-0.188089	-0.0764521	0.0917777	-0.182314	-0.0292974	-0.138567	-0.0505854	0.0216774	-0.435353	-0.0910871	-0.134341	-0.0368308	-0.0110316	-0.00345002	-0.556692	0.194406	0.299128	-0.177697	-0.213779	0.136861	-0.179798	-0.0197893	0.0174245	0.180994
line_91	DR	-0.14895	-0.0852435	0.0343268	0.0318454	-0.0416631	0.0117042	-0.0361111	0.342194	0.0637867	-0.102272	0.0795072	-0.0558384	-0.401998	-0.0336443	-0.0147072	-0.067332	-0.0671847	-0.155504	-0.137725	-0.15261	-0.0769351	-0.123459	-0.117444	0.0418305	0.0761211	-0.0591748	0.0254639	-0.123335	-0.044898	-0.107688	0.0734921	-0.0421309	-0.0743017	0.356186	-0.0526369	-0.0066845	0.119069	0.0158106	0.0744652	0.00572799	0.158909	-0.0238171	-0.0915621	-0.0352111	-0.0747044	-0.0547421	-0.179011	0.374885
line_91	AL	-0.07518	-0.248432	-0.0126417	0.0836392	-0.0522793	-0.0404856	0.128455	0.217485	-0.099002	-0.145262	-0.119809	-0.0535593	-0.391042	0.0422333	-0.0685043	0.0146536	-0.00941803	-0.0804802	-0.0897705	-0.0990681	-0.00605644	0.00162031	-0.0342537	-0.0115641	-0.0598351	0.0217395	0.0444825	-0.085415	0.0994942	-0.0139507	0.402447	0.0574423	-0.0303184	-0.0306396	-0.157354	-0.0399604	-0.00258557	0.0253933	-0.0273876	0.0445123	-0.070316	-0.0472815	-0.112793	-0.150539	0.0149999	-0.00149119	-0.310306	0.313588
line_93	DR	-0.222724	0.201763	3.65046e-05	0.0401234	-0.425483	-0.0832243	-0.0226824	0.173437	0.182298	0.0371385	-0.0100404	0.0495357	0.420297	0.0539249	0.0106599	-0.0238546	-0.0110939	-0.0942474	-0.108712	-0.025067	-0.0781987	0.0108006	-0.0513314	-0.0508251	-1.99678e-05	-0.0204339	0.0965717	-0.0393077	-0.0462646	-0.0150464	0.00166178	0.0247079	-0.191657	0.14657	-0.191381	-0.0269224	0.0186809	0.117013	-0.14847	0.071366	-0.133808	0.00214201	0.163903	0.129725	-0.114072	0.0682102	0.15908	0.201124
line_93	AL	-0.124792	-0.16404	0.047182	0.230003	-0.289514	-0.15348	0.274529	0.325383	0.0239218	-0.0727454	0.0300278	-0.00279488	0.217733	-0.0285602	-0.0795053	-0.00610378	-0.0069617	-0.055177	-0.0766821	-0.0830972	0.000514713	-0.00869376	-0.00408636	0.0241647	0.0528491	-0.0162674	0.072757	-0.0153957	0.0286482	-0.00243259	0.222502	0.0228178	0.00376212	0.00980913	-0.171059	-0.116279	0.320571	0.0152374	-0.186409	0.077944	-0.0180083	-0.0309996	-0.0448488	-0.0374021	-0.013403	0.0815948	0.0094899	0.0761538
line_101	DR	0.0631678	-0.268322	-0.00470059	-0.0882616	-0.499997	-0.148607	-0.145876	0.233009	0.0143539	0.205549	0.0332617	-0.0188739	-0.508284	0.0421759	0.095195	0.0502585	-0.0112178	-0.0362582	-0.038979	-0.0282817	-0.0469137	0.0225637	-0.00208697	0.00840421	0.0616373	-0.0130753	-0.0413099	0.02422	0.158445	0.0484807	0.305521	0.0472965	-0.214137	0.302412	-0.201746	0.0212833	0.182136	0.153122	-0.0597366	0.136123	0.164789	-0.0413733	0.0316699	-0.107692	0.105085	-0.0187558	-0.0776217	0.100487
line_101	AL	0.0371442	-0.227029	0.104686	-0.157736	-0.358875	-0.0409937	0.0181138	-0.0855	-0.224626	0.062044	0.051046	0.0474893	-0.316318	0.0823939	-0.0147111	0.0698211	0.0796407	0.0967368	0.0973415	0.0343957	0.0719026	0.0755614	0.0717224	0.136715	0.0638183	0.0669702	0.108401	0.107646	-0.0486822	0.081552	0.585788	0.0810201	0.0643091	0.247408	-0.104144	-0.0650913	-0.156002	-0.0157023	-0.158686	0.301021	-0.220349	-0.0150056	-0.251381	-0.153971	-0.15365	0.0421051	-0.0836011	-0.0953657
line_105	AL	-0.163633	0.0550533	-0.0754376	0.0386296	-0.159136	-0.0865792	0.0913409	0.19044	0.111583	0.0734961	-0.0683392	0.00206857	-0.196285	-0.0231503	0.0498644	-0.0859811	-0.0175936	-0.0849285	-0.0908656	-0.0024208	-0.0256375	-0.0044613	-0.0173164	-0.0894924	-0.0131323	-0.00199839	-0.0172748	-0.0427065	0.153107	-0.00481636	-0.00166403	-0.00128045	0.207261	0.348117	-0.131519	0.0209331	0.134318	0.148728	-0.0413706	-0.16877	0.386035	-0.0801331	0.23268	0.0640349	0.240518	-0.0312641	-0.0306249	0.00486784
line_105	DR	0.00668945	0.0538236	-0.0414121	-0.0626165	0.0900771	0.0213711	-0.0280548	0.265091	-0.0443771	0.252891	-0.0743418	0.0415437	-0.23463	0.0343256	-0.0173086	0.0284276	0.0573728	0.128577	0.0624823	0.0573813	0.0305626	0.0804136	0.0433239	-0.0100988	-0.032799	0.0431732	0.0273519	0.0263242	-0.0114818	0.0595718	-0.231106	0.0161671	0.196898	-0.398861	-0.0184731	-0.0164205	-0.0362948	-0.0241474	-0.0353038	-0.13766	0.0874209	0.000620707	0.113307	0.161653	-0.0370571	0.0242893	0.00319017	-0.096489
line_109	DR	-0.113299	0.102422	-0.0581452	0.557133	-0.181071	-0.0100824	0.58504	-0.00876071	-0.0838603	-0.185488	-0.217742	-0.0480554	-0.542856	-0.0210267	-0.0624816	-0.0864433	-0.0927444	-0.128685	-0.14784	-0.170251	-0.0403113	-0.0981049	-0.103225	-0.0901489	-0.18283	-0.0424282	-0.0127482	-0.0861892	-0.179627	-0.11476	-0.21208	-0.0618676	0.0716616	0.284893	0.029871	-0.178462	0.291409	0.217372	-0.236531	-0.0213379	0.081151	-0.0828051	-0.0133227	-0.327528	-0.302531	-0.00994485	-0.119924	0.204247
line_109	AL	0.209861	-0.120269	-0.104362	0.522797	0.450914	0.0588171	0.474861	0.293554	-0.0884191	-0.171677	-0.227397	-0.00885044	0.0397839	-0.0183804	0.0171405	-0.16463	-0.0809146	-0.107051	-0.124351	-0.109599	-0.058033	-0.108794	-0.127796	-0.0916063	-0.192696	-0.0341354	-0.00389652	-0.13169	-0.178943	-0.115482	-0.0337731	0.000979991	0.0759203	0.58215	0.00835703	0.0236012	-0.253502	0.233976	-0.464945	0.0515569	0.0633202	-0.162458	-0.249328	-0.403967	-0.422356	-0.103233	0.202332	0.0892569
line_129	DR	-0.125536	0.090707	0.147711	0.411093	0.377632	-0.243697	0.451951	0.324453	-0.196064	-0.0168398	0.399066	-0.107187	0.15219	-0.0750625	-0.179717	-0.0380987	0.130766	-0.0168529	0.0187624	0.0524343	-0.0520337	-0.0170428	0.00483344	0.133136	0.390745	-0.0638426	0.0462093	-0.0229585	-0.087087	-0.00627618	-0.181931	-0.0453324	0.0777569	0.211175	-0.252271	-0.118025	-0.362356	-0.0590237	0.0709121	-0.00469138	-0.138718	0.020351	0.00679946	0.0269089	0.0450946	0.00907264	-0.0173329	-0.0384953
line_129	AL	0.0470385	0.14609	0.164461	0.283064	0.277903	-0.0441342	0.372418	0.105619	-0.219783	-0.0221416	0.212126	-0.0194304	-0.0795684	-0.00719506	-0.0512708	-0.0131622	0.00316209	0.0286408	-0.000922367	-0.0455227	0.000573999	0.0292005	0.00506215	0.128111	0.195078	-0.000531401	-0.0168758	-0.00128447	-0.00387466	0.00973746	-0.237171	0.0223735	0.128894	0.36352	-0.0754494	-0.0846027	-0.130014	-0.00987082	-0.0300021	0.0065929	-0.123746	-0.00770591	-0.113766	-0.107845	0.0410278	-0.0245141	-0.0826794	-4.28866e-05
line_136	DR	0.170697	-0.163551	0.261811	-0.299248	-0.621593	-0.216877	-0.303405	-0.100353	-0.126616	-0.0170513	0.278397	0.0495671	0.0522407	0.0436255	0.0423163	0.0920861	0.253461	0.104924	0.124685	0.0157	0.0901796	0.0987191	0.129186	0.292325	0.280666	0.0425604	0.0219086	0.138242	-0.0654542	0.132006	0.0094206	-0.00974186	0.065108	-0.41105	-0.281705	0.034234	-0.225787	-0.0945741	0.0360491	0.106809	0.184667	0.0723577	-0.233591	0.0763973	-0.0648997	0.00233718	0.121018	-0.0948427
line_136	AL	0.35826	-0.292629	-0.103143	-0.630486	-0.145303	0.143908	-0.69207	0.329444	0.243181	0.177474	-0.0886318	-0.0560735	0.294738	0.144364	-0.0245971	0.0133879	-0.0978724	-0.103084	-0.128508	-0.0988881	0.0418077	0.02434	-0.0503753	-0.124968	0.0493391	0.0860727	0.176716	0.00518582	0.205768	0.0136157	0.351909	0.136502	-0.0416593	-0.397436	0.0739298	0.0344658	0.105855	-0.0540857	0.111231	0.0530705	-0.209355	-0.0824755	-0.0557881	-0.167776	0.0243955	0.0545997	-0.0865873	-0.0913833
line_138	AL	-0.128527	0.236868	-0.0875516	0.336057	0.17766	0.164432	0.330044	-0.122743	-0.0010713	-0.190927	-0.265394	0.00403583	-0.279687	-0.0867577	-0.122095	-0.0953577	-0.116582	-0.0485605	-0.0478196	-0.142025	-0.0904031	-0.0480303	-0.0419921	-0.109865	-0.263114	-0.0808457	-0.152773	-0.000373802	0.028477	-0.0518134	-0.187079	-0.191144	0.227032	0.330702	0.254053	-0.0348482	-0.0642469	0.12192	0.272356	-0.0133722	0.239288	-0.103567	0.537887	-0.0203294	0.00925737	-0.110708	0.119812	0.00565736
line_138	DR	-0.215157	-0.0407422	0.0104467	0.333882	0.200152	0.0322699	0.449103	-0.510202	-0.220058	-0.0897996	-0.223304	0.0393334	-0.0258708	-0.0916878	-0.136639	0.0292115	-0.144291	0.0978539	0.0991203	0.189514	0.106777	0.0073018	0.0502684	0.0396921	-0.209142	0.0238134	0.0774676	0.120556	-0.0219132	0.0280315	0.0835818	-0.0767472	0.359092	-0.438918	0.0948955	-0.0635761	-0.366462	-0.00593884	0.29092	0.283286	0.107748	0.0057176	-0.0782904	-0.12512	0.0716932	0.0661175	-0.103661	-0.110511
line_142	DR	0.243567	-0.177001	0.14792	0.0398391	0.00838682	-0.156082	0.107356	0.652078	-0.15058	-0.159973	0.301875	-0.00247365	-0.151472	-0.119945	-0.0799938	0.0601513	-0.0301523	0.121768	0.122992	0.156428	0.0137713	0.0445803	0.0886784	0.146252	0.199246	-0.00980015	-0.115749	0.143948	-0.033616	0.0597806	0.0200886	-0.0788782	0.137481	-0.0377158	-0.0523701	-0.0724352	-0.154477	-0.0324847	0.0824954	-0.0328992	-0.0638369	0.0936331	-0.127544	-0.0701594	0.163484	-0.0788317	-0.0822104	0.0805452
line_142	AL	0.0959503	0.0943022	0.081197	0.276361	0.101968	-0.010756	0.287258	-0.249795	0.0141636	-0.144455	0.186064	-0.00808525	-0.533271	-0.0814326	-0.0241434	0.0150527	-0.0443439	0.0220603	0.0164335	-0.066601	-0.0255551	-0.0181484	-0.000363272	0.0474323	0.0717157	-0.0650862	-0.0378221	0.0184405	-0.0117432	-0.00566461	-0.0556211	-0.0615871	0.0112355	0.086089	0.0720034	-0.00435246	-0.0793261	-0.0177589	-0.0506233	-0.098064	0.117727	0.0438081	-0.0860563	-0.0156775	0.107493	0.016636	0.00621829	0.121869
line_149	AL	0.0699468	-0.0418494	0.0431593	0.234466	0.0935749	0.0762491	0.332843	-0.146915	-0.142361	-0.150327	-0.0203568	-0.0181059	0.314851	0.015372	-0.0511847	-0.000286304	0.0501437	0.0215168	0.0193065	0.017673	0.0215956	0.00429222	0.0215656	0.0562069	-0.0106935	0.016327	-0.00377401	0.0288304	-0.0429616	0.0139967	0.140245	0.0269389	0.100829	0.204621	0.0434596	-0.0349298	-0.00458537	0.180343	-0.0969073	0.127273	0.107627	-0.0385488	-0.336092	-0.130786	-0.0340505	-0.0316268	-0.0823178	-0.126067
line_149	DR	0.0915779	-0.00394726	0.130192	0.214048	-0.0240749	-0.0580015	0.344691	-0.178076	-0.0525758	0.044144	0.0917081	0.0433635	-0.500861	-0.0392053	0.0132013	0.101993	-0.0237093	0.167144	0.219621	0.0757788	0.155007	0.0732586	0.128991	0.191185	0.0311985	0.0654167	0.0268062	0.1889	-0.154643	0.111836	0.17182	-0.020068	0.32832	-0.0715943	0.0360735	0.134663	-0.263366	0.0745712	0.258197	0.159933	0.0731173	0.104294	-0.0550661	0.128672	-0.0466625	0.0372805	-0.0556258	-0.204416
line_153	AL	0.359528	0.366172	-0.0782815	-0.313393	-0.429474	0.0399246	-0.226273	0.0965578	-0.00989873	-0.00661353	-0.208118	-0.0404767	0.334797	0.106781	-0.136898	0.0341401	0.0843488	-0.0198869	-0.0380757	0.0878657	-0.0604407	0.0285901	0.0160921	-0.106288	-0.155735	-0.0071514	-0.112698	0.00377329	0.0703342	0.0168991	0.148871	0.00826267	-0.555051	-0.46209	0.107992	-0.226537	0.0369591	0.0504044	-0.459872	0.168834	-0.131302	0.0451842	0.0850517	0.278187	0.0276782	-0.167613	-0.0370868	0.114958
line_153	DR	0.186896	0.185345	-0.00107433	-0.292847	-0.468276	-0.163488	-0.130899	0.495076	0.123454	-0.238546	-0.183753	0.0372329	-0.779351	0.050443	-0.0262053	0.0247535	0.0898469	-0.0958463	-0.0631182	0.153956	-0.0517213	-0.030883	-0.0519974	-0.0421313	-0.0968968	-0.0233965	-0.178439	-0.0597278	0.0833281	-0.0392139	0.146926	-0.00848106	-0.318764	-0.474083	-0.13878	0.0041846	-0.127036	0.131297	-0.243856	0.356516	0.0100307	-0.0242981	-0.0240772	0.160217	0.0630749	-0.152469	-0.0852008	0.136583
line_158	AL	0.141264	-0.0218691	-0.070445	0.31412	0.150975	0.206064	0.191663	0.175746	-0.0386601	-0.254117	-0.0291313	0.0365576	-0.0441128	-0.071805	0.0947762	-0.0292912	-0.0762435	0.0824331	0.0855001	0.0593477	0.0173889	-0.004048	0.0297882	0.0305475	-0.0358585	-0.00536385	-0.0691562	0.0365056	-0.00266253	0.0133898	-0.438685	0.0030368	0.319167	0.47115	0.281841	0.027428	0.0623665	0.0747877	-0.021144	-0.389742	0.176205	-0.0202261	-0.0342859	-0.043952	0.0301255	-0.0424096	-0.0846584	-0.0842138
line_158	DR	0.0439522	0.00770681	-0.0769619	0.0774844	0.113742	0.0882287	-0.0233454	-0.204183	0.154633	0.0505675	-0.064812	0.017937	0.400606	-0.021967	0.0584683	0.0188307	-0.0185467	0.0379016	0.035292	0.041203	-0.0148024	0.022346	0.0295349	0.052535	-0.0306566	-0.0273703	0.00999139	0.0213399	0.0395768	0.0308225	0.0644928	-0.0426336	0.118608	0.111211	0.142537	0.0361191	0.063387	0.0837426	0.00700561	-0.810905	0.162888	-0.0335964	-0.0249982	0.173435	0.0500651	0.0126028	-0.023208	-0.0988
line_161	DR	-0.0250516	0.487637	0.0683366	0.144336	0.165182	0.0930512	0.102371	-0.0015655	-0.0301019	-0.0686526	-0.00783003	0.0558631	-0.214756	0.0649818	-0.0675848	-0.0261852	0.00893387	-0.00417008	-0.0130809	-0.0607955	0.0331209	0.00484167	0.0231806	-0.00398649	-0.0186225	0.030536	-0.0847199	0.0184089	-0.129097	0.0298806	-0.175005	-0.0371499	0.0781145	-0.456316	0.11993	-0.00720716	-0.374801	-0.0882191	-0.0432151	-0.327198	-0.0547559	0.0263421	0.039297	0.167615	-0.153959	-0.0899776	0.0166471	-0.109772
line_161	AL	-0.0220642	0.342923	-0.0242342	0.0530057	-0.200678	0.0759721	-0.0794673	-0.203544	-0.0201399	0.0600204	-0.0158182	0.0760303	-0.0239611	0.0812535	0.0364299	-0.046565	0.0280497	0.0018344	-0.00143314	0.0569503	-0.0108631	0.0215499	-0.0109305	-0.076662	-0.0405488	0.0183509	-0.0477587	-0.0692622	-0.135525	-0.00973968	-0.394469	-0.0251091	-0.148973	-0.0873609	0.070749	0.133086	-0.05287	-0.0416985	-0.0681894	-0.547518	0.194017	-0.0276426	0.178922	0.0766004	-0.19224	-0.0102436	0.296309	-0.0657837
line_176	AL	-0.0436316	0.331334	0.0896262	-0.469879	-0.087119	0.10022	-0.530543	-0.0331717	0.0452845	-0.0544407	0.0772391	0.0467574	0.531542	0.0395064	0.0522883	0.161533	0.0703669	0.159159	0.14939	0.0343035	0.152789	0.114263	0.140251	0.114032	0.076618	0.0902527	-0.043809	0.206289	-0.0053913	0.134001	0.232202	0.0373199	0.163331	-0.347877	0.106314	-0.0203155	0.123538	-0.0239006	0.366431	-0.298531	-0.179118	0.188623	0.284341	0.186332	0.0123131	0.003718	0.0158121	-0.0588306
line_176	DR	0.135763	0.277295	-0.0213675	-0.199616	-0.133405	0.117341	-0.367968	-0.289428	0.222296	0.188176	-0.13255	0.0340103	1.1661	0.124186	0.114367	0.0456735	0.0604445	-0.0517136	-0.0369068	0.0768979	-0.0213178	0.0296535	0.0188381	0.0183522	-0.0189838	-0.0133284	-0.300533	-0.0749338	0.0515726	0.00202829	0.155331	0.00368075	-0.320221	-0.576463	0.0590575	0.0804416	0.143858	0.082644	-0.113558	-0.453429	-0.0104739	-0.00508695	0.242586	0.165875	-0.00983381	-0.119736	0.112026	0.0620264
line_177	AL	0.0726359	0.283096	-0.165096	0.1558	-0.0906202	0.119719	0.0883351	-0.152703	0.151255	0.575361	0.112766	-0.0103859	-0.00200626	-0.0405204	-0.00615338	-0.349635	0.00935311	-0.176753	-0.182348	0.0622993	-0.232154	-0.156586	-0.189481	-0.230402	0.111287	-0.165996	-0.0590353	-0.420331	-0.0365681	-0.265648	-0.679591	-0.146583	-0.54533	0.686224	0.0987683	0.0475144	0.208421	0.112004	-0.275713	0.00994413	0.175505	-0.248551	0.534724	0.404784	-0.0544302	0.0703986	0.287983	0.110719
line_177	DR	0.082217	0.00395885	0.0273518	-0.161912	0.0371974	0.0346823	-0.165836	-0.595618	0.00179514	0.248034	0.181518	0.0394884	-0.212526	-0.0758224	-0.0222013	0.0480585	-0.0541696	0.0653614	0.0914471	0.10055	0.0609209	0.0385571	0.0795086	0.0473934	0.102532	0.0146924	0.020064	0.0997386	0.0641006	0.0815892	-0.224817	-0.0356299	-0.111542	0.228342	0.0800658	-0.00708954	-0.182061	0.0468703	0.12585	-0.0212106	-0.092892	0.100355	0.0689666	0.371997	0.152523	0.0308892	-0.0249721	0.112813
line_181	AL	-0.256954	-0.233673	-0.0678825	-0.205757	-0.243052	-0.0935961	-0.347946	0.0218289	0.141527	-0.0892207	-0.0626865	0.00810294	-0.24541	0.00522515	0.134884	-0.00935662	-0.0371523	-0.0548273	-0.0196182	0.0297856	0.00118379	0.0167356	-0.0162751	-0.0186659	-0.0348498	0.0130738	0.072636	-0.0306539	0.124727	0.0161398	-0.23002	0.0314851	0.0838746	0.526309	-0.0689175	0.122973	0.0940326	0.345516	0.0871438	-0.126685	-0.0434886	-0.0254425	0.0982232	0.0659473	0.151985	0.0565243	0.0246535	0.280922
line_181	DR	-0.140195	-0.0374043	-0.130499	-0.101478	-0.221461	0.0535956	-0.185875	-0.153451	0.174854	-0.178909	-0.209934	0.0629648	0.0537197	0.0600023	0.152122	-0.062945	-0.127056	-0.0707674	-0.0846011	-0.0375581	-0.0125174	-0.0593641	-0.0973774	-0.157545	-0.141713	0.0162157	0.116398	-0.0927867	0.153104	-0.07701	0.216755	0.122526	0.0422821	0.351001	-0.00790279	0.146995	0.275458	0.420999	-0.0804647	-0.127503	-0.00938776	-0.0814579	0.152429	0.149186	0.163198	0.106435	0.156557	0.303673
line_189	DR	0.382289	-0.12522	-0.0974915	-0.044164	0.425715	0.0229611	-0.0362586	0.541517	-0.132736	0.257918	-0.00737281	-0.0851439	-0.381114	0.0630145	-0.0259264	-0.066552	0.157758	-0.0795169	-0.103914	-0.0846977	-0.0944891	-0.0243537	-0.0882147	-0.114118	0.0476183	-0.0732168	-0.034094	-0.0419459	-0.180143	-0.0255553	0.152059	0.0868059	-0.0677674	-0.421208	-0.17325	0.0271439	-0.0981628	0.252776	-0.16791	0.181311	-0.140983	-0.135233	-0.26925	0.0822688	-0.317444	-0.07599	-0.0101662	-0.029139
line_189	AL	0.169295	-0.0831323	-0.0641572	-0.0905511	-0.486028	-0.04599	-0.0718864	0.456802	0.0646891	0.305	-0.0733544	-0.118559	-0.600574	0.0609347	0.0207358	0.00547928	-0.0431029	-0.166209	-0.170658	-0.125445	-0.0683557	-0.0186707	-0.0802184	-0.0612966	0.0600244	-0.00496197	0.0629194	-0.0660356	-0.110821	-0.0344111	0.477707	0.0363169	-0.0707088	-0.0221226	-0.185877	-0.0241186	0.102577	0.254858	-0.167727	0.0131808	0.00547048	-0.0861293	-0.144321	-0.242204	-0.324464	-0.0673968	-0.0663875	0.0955816
line_195	AL	-0.107803	-0.12927	0.202351	-0.0942731	0.492332	-0.0957074	0.00858853	-0.323345	-0.0265665	0.146205	0.383145	0.144932	-0.0521675	-0.0980582	0.0335716	0.214453	-0.0517724	0.235945	0.282038	0.158767	0.227373	0.0849988	0.141486	0.280192	0.199457	0.104671	0.0406	0.349652	-0.0150002	0.148939	-0.797818	0.0086083	0.381817	-0.247244	0.0494525	0.0553816	-0.167934	-1.1336	0.641284	-0.0745653	0.0159056	0.244322	-0.0270959	0.260672	0.164899	0.202091	0.152996	-1.53411
line_195	DR	-0.0123196	0.269108	0.188827	0.235067	0.194007	0.0315026	0.327083	0.297115	-0.16541	0.160178	0.159859	-0.00877728	0.0183673	0.0106496	-0.0530738	0.101999	0.0464468	0.154047	0.145981	0.123953	0.111702	0.126639	0.152256	0.154792	0.134528	0.100126	0.0760307	0.241339	-0.021995	0.188417	-0.417528	0.0387652	0.370158	-0.136223	0.0350624	-0.0780133	-0.369699	-1.49535	0.274064	-0.108313	-0.0572225	0.127306	-0.069662	-0.0790987	-0.122168	0.0731944	0.178748	-1.52136
line_217	AL	-0.172423	-0.104381	-0.04054	-0.0236384	-0.210469	-0.153945	-0.0543191	-0.23115	0.0249519	-0.0369377	-0.0291167	0.1315	-0.983768	-0.0398136	0.0241169	0.00901183	-0.0405008	0.051651	0.0766478	-0.0318476	-0.00700669	-0.0345864	0.0155395	-0.0551446	-0.0585066	-0.0341493	-0.0102233	-0.0097442	0.115412	0.0102961	-0.156133	-0.0288815	0.40448	-0.411638	-0.105094	0.0430879	-0.168771	0.0614526	-0.0510113	0.175216	0.272338	0.0278283	0.173862	-0.272803	0.308472	0.00862236	0.132855	0.118337
line_217	DR	-0.128264	-0.0200974	-0.127094	0.00519945	-0.02691	0.13333	-0.0177846	-0.250243	-0.0750176	0.0304943	-0.125369	0.0786776	-0.322923	0.0615888	0.0614138	-0.0941237	0.0445734	0.0494858	-0.00167424	-0.0900842	-0.0478351	-0.0258258	-0.0302277	-0.0819428	-0.138575	0.00438329	0.113205	-0.136567	0.140487	-0.0802288	-0.162876	0.0158421	-0.00599645	0.296266	0.11429	-0.0556061	-0.020855	0.101825	-0.234633	0.176273	0.120334	-0.114938	0.15252	-0.435071	0.155459	0.0122429	0.148426	0.0573734
line_223	AL	-0.173495	-0.0957079	0.047644	0.196326	0.375468	-0.0318019	0.23551	0.0112905	0.115085	-0.376378	-0.16231	0.000691025	0.38125	0.00686603	0.0536004	0.142552	-0.0596403	0.0875825	0.0726537	0.00238602	0.077529	0.0748499	0.0556759	-0.0168407	-0.0885541	0.0556354	0.00914753	0.0983597	0.0603643	0.0885888	0.296443	0.0784063	0.278894	0.499401	-0.0578453	-0.00195506	-0.0664021	0.0843273	0.238787	0.211331	-0.112394	0.0816812	-0.0595546	-0.167319	-0.00668444	-0.0354546	-0.111415	-0.0497175
line_223	DR	-0.400278	-0.0947448	0.0407933	0.146005	0.109741	-0.0195432	0.136298	-0.0728951	0.269512	-0.0731546	-0.0348185	0.0285285	-0.493366	-0.10842	0.0784418	0.127401	-0.161413	0.13042	0.17146	0.139014	0.158833	0.0997574	0.14327	0.128152	-0.0252514	0.0633375	0.0543594	0.160025	-0.16477	0.123495	0.271053	-0.024454	0.295443	0.293604	0.0869977	0.0140847	-0.257597	-0.0570085	0.475668	0.142902	-0.084029	0.0768724	0.166994	0.144351	-0.129083	0.0799362	-0.136496	-0.141273
line_227	AL	-0.241246	0.188987	-0.249146	0.0481869	-0.0695548	0.0858974	0.11271	-0.122937	-0.030362	-0.603144	-0.257068	0.0373609	-0.55032	0.0638022	-0.069496	-0.244498	-0.116263	-0.226759	-0.255518	0.0670593	-0.178182	-0.0979209	-0.140268	-0.305226	-0.249801	-0.0932834	-0.0785341	-0.152055	0.0875646	-0.150713	-0.226827	0.0328716	-0.129858	0.519468	-0.0105267	-0.0372605	-0.130563	0.16653	-0.213353	0.0133813	0.32474	-0.206232	0.162058	-0.221043	0.069936	-0.0919638	0.242379	0.0754059
line_227	DR	-0.308315	-0.0883173	-0.0823343	0.142908	0.57051	0.0976508	0.230396	-0.370326	-0.142891	-0.532414	-0.157552	0.0570266	-0.106177	0.0119499	-0.0963677	-0.139176	-0.141758	-0.0888271	-0.133604	0.111293	-0.0459519	-0.102526	-0.129941	-0.0804874	-0.0858419	-0.0273599	0.032636	-0.100076	0.0915211	-0.0846332	0.020473	-0.0210773	0.134494	0.292305	0.0659597	-0.079019	0.314148	-0.0389226	0.0346072	0.180358	-0.0735704	-0.188852	0.117274	-0.251083	0.0763404	-0.00917232	0.0465131	-0.0371249
line_228	DR	0.0257372	-0.0416179	0.0823797	-0.0485235	0.174442	0.0806412	-0.161113	-0.282821	0.155256	-0.15996	-0.00529444	0.0134725	-0.252904	-0.0137889	0.0898701	0.0666784	0.11956	0.219909	0.228484	0.0844913	0.06953	0.152767	0.182509	0.0863008	-0.0310664	0.0620276	-0.0371561	0.119741	-0.291476	0.172346	0.215652	-0.0123438	0.160617	0.136352	0.132134	0.039615	-0.0801406	-0.074015	0.395067	-0.150157	-0.0382966	0.0866357	-0.107837	-0.097492	-0.299938	-0.00600398	-0.00535291	-0.171465
line_228	AL	-0.0312728	0.0115424	0.205141	-0.0984747	0.094392	-0.0428851	-0.121824	-0.119208	0.142747	-0.341192	0.0188639	0.0583267	-0.0110194	-0.0105843	0.0497932	0.146095	0.137982	0.203397	0.236417	0.119414	0.118795	0.105368	0.204643	0.215785	-0.0302086	0.083999	-0.0123261	0.255474	-0.136478	0.179401	0.361118	0.0317605	0.246263	-0.359176	-0.0258249	0.0518619	-0.133468	-0.10295	0.438396	-0.0262916	-0.0636241	0.188862	-0.160956	-0.0738866	-0.0756346	0.0473948	-0.0934922	-0.134971
line_233	AL	0.526759	-0.357655	-0.0363665	-0.344943	0.0622688	0.0297977	-0.369315	0.0300027	0.133402	0.475353	-0.25086	0.0129395	0.173905	0.00162505	-0.0590274	-0.14671	0.0234449	-0.0567756	-0.0727266	-0.051244	-0.0107092	-0.0189451	-0.00392164	-0.0888547	-0.216783	0.00480438	-0.00728809	-0.0760022	-0.113452	-0.0409934	-0.158497	-0.000605514	-0.0410393	0.0383649	-0.0744243	-0.0592021	0.175327	0.0331035	-0.154295	0.0889684	0.14169	-0.17659	-0.182516	-0.0566366	-0.19156	-0.0925596	0.269701	0.18101
line_233	DR	-0.0371609	-0.234696	0.0535456	-0.0412444	0.209171	0.114392	-0.0226947	0.195416	0.115625	0.901787	0.0272778	-0.0196845	0.0174289	-0.0120802	-0.0310883	0.0195918	0.0894375	0.0593646	0.0840749	0.0125363	0.076054	0.065014	0.0788372	0.0835861	0.0223146	0.0555262	0.0497193	0.0744864	-0.233427	0.0776995	-0.122473	-0.00771613	0.133062	0.273813	0.120615	-0.0115672	-0.0911945	-0.0848383	0.0311923	0.195376	-0.0207718	0.00960545	-0.186429	-0.0667621	-0.3308	-0.0228542	-0.103834	0.190392
line_237	AL	-1.10468	0.147644	0.258478	-0.0129944	0.30414	0.0766227	0.0190788	-0.0047546	-0.0123418	0.456811	0.310627	0.121603	-0.467819	-0.0949683	-0.0712074	0.169525	-0.0739409	0.234665	0.269215	0.119003	0.180092	0.0485325	0.14734	0.285216	0.134691	0.0446748	-0.0472638	0.153877	-0.208193	0.132324	0.195249	-0.0628184	0.27115	0.193096	0.223661	-0.0690055	-0.249574	-0.212164	0.463219	-0.170223	-0.333347	0.293142	0.257574	0.117036	0.0208639	0.0712358	-0.177204	-0.143464
line_237	DR	-0.0217267	0.039074	0.141732	0.123562	0.182655	0.063441	0.206961	0.529055	0.044386	-0.423835	0.116131	0.0758581	-0.182257	-0.0459391	-0.0903458	0.0760222	-0.0742583	0.161615	0.159989	0.112755	0.101001	0.101077	0.12323	0.155013	0.0457595	0.0335447	-0.0103493	0.16358	-0.112796	0.139151	-0.0440241	-0.07437	0.331446	0.287285	0.136538	-0.101296	-0.350846	-0.191381	0.269795	-0.33837	-0.27142	0.0735721	0.156634	0.0549348	-0.0133842	-0.0289533	-0.0679585	-0.0739939
line_239	AL	0.600594	-0.0109552	-0.195846	-0.439079	-0.212686	0.384206	-0.520477	-0.0112855	0.246038	0.0796634	-0.408874	-0.0280652	0.369416	0.101491	0.0401379	-0.135932	-0.036863	-0.08939	-0.09184	0.102134	-0.100513	-0.00781938	-0.0183075	-0.202952	-0.378445	-0.0370399	-0.277256	-0.0728863	-0.0752423	-0.0304114	-0.112806	0.048854	-0.239257	-0.0678002	0.365606	0.0166142	0.0325682	0.027688	-0.112278	-0.187965	0.185754	-0.156776	0.233426	-0.128804	-0.220164	-0.204095	0.107948	0.215422
line_239	DR	0.249179	-0.120825	0.102441	-0.19304	-0.572797	0.0302508	-0.191685	-0.190737	-0.0594376	-0.0528206	0.0788227	-0.00727285	-0.0807726	0.0173357	0.0637363	0.0260022	0.215004	0.0222275	0.0670425	0.0680978	0.0132709	0.0419235	0.0219725	0.176659	0.122391	-0.0127027	-0.0935376	0.0687423	-0.166113	0.0265575	0.0739723	-0.0518032	0.0223687	-0.375923	0.0788783	0.114199	-0.215669	-0.127949	-0.0467408	0.122125	0.0583098	-0.0357498	-0.269548	-0.213995	-0.192027	-0.0505714	-0.00604683	0.0429229
line_256	DR	-0.187436	0.0796902	-0.308104	0.35235	0.184204	0.0690628	0.365974	-0.324533	0.042288	-0.290777	-0.185827	-0.0399019	0.477166	0.013018	0.121556	-0.0627045	-0.223298	-0.309184	-0.306689	-0.379399	-0.13916	-0.304599	-0.337965	-0.297103	-0.206499	-0.0904446	0.0138681	-0.292893	0.113334	-0.318466	-0.269359	-0.0229894	-0.124683	0.392426	0.101719	-0.0540259	0.411412	0.304756	-0.220938	-0.00859911	0.213668	-0.0560626	0.0272597	-0.0387227	0.0946041	0.0437196	0.0749753	0.242587
line_256	AL	0.273938	0.115081	-0.174971	0.138722	-0.0192285	0.100106	0.146881	-0.193679	0.0448946	-0.328276	-0.250703	0.0322566	-0.0260744	0.00376206	0.0585979	-0.151808	-0.155136	-0.0818409	-0.0926095	0.0726017	-0.0828094	-0.0812825	-0.0978114	-0.159073	-0.260777	-0.0872589	-0.0298027	-0.200914	-0.00906048	-0.168388	-0.284879	-0.0791481	-0.0927501	0.3822	0.084359	-0.0478469	0.126397	0.259733	-0.57742	0.117488	0.173641	-0.0748434	0.255387	0.0136726	0.00881459	-0.0223155	0.332856	0.212405
line_280	AL	0.447325	-0.125625	-0.12365	-0.010648	0.140422	0.0292357	0.11016	0.112231	-0.0956205	-0.289881	-0.340329	-0.0312277	0.509091	0.126387	-0.0388125	-0.0633973	0.0287783	0.0434252	0.0158332	0.0971254	0.0378138	0.0843667	0.0469741	-0.14286	-0.234056	0.11128	-0.00580168	0.00372958	0.0807818	0.0775595	-0.066028	0.136779	0.227332	0.0878909	-0.156924	-0.125993	0.21809	0.052918	-0.274057	0.304726	-0.227765	-0.155501	0.0726349	-0.162067	-0.0351424	-0.137792	0.0533581	0.079047
line_280	DR	0.0196247	0.245149	-0.112696	-0.107363	-0.111164	0.221223	-0.00344029	0.152048	0.169159	-0.070051	-0.336428	-0.0459547	1.22765	0.0977938	-0.185436	-0.0789158	-0.0853966	-0.15591	-0.192121	0.0135978	-0.154752	-0.0812111	-0.133588	-0.157734	-0.303512	-0.0747145	-0.0274652	-0.158323	0.0676535	-0.133726	0.0565249	0.0338583	-0.0624545	0.359047	0.127697	-0.141727	0.252031	-0.0163189	-0.244382	0.156773	-0.220563	-0.124204	0.297867	0.0437554	-0.0319923	-0.0505657	0.0696398	0.160894
line_287	AL	0.0923655	0.0540872	-0.277883	-0.0808117	-0.0929648	0.120758	-0.00323644	-0.0620175	-0.00378894	-0.145986	-0.413491	0.0323693	-0.622356	0.0706897	0.0366614	-0.00729594	-0.103257	-0.0592616	-0.0577498	-0.15889	-0.000780474	0.0150393	-0.0212496	-0.202983	-0.286983	0.0137432	-0.0808319	-0.0190339	0.180928	0.020208	-0.0641025	0.0188573	0.232359	-0.212355	-0.00134776	-0.0436485	0.351458	0.0692772	-0.0418353	0.141603	0.314084	-0.126692	0.119512	0.0391781	-0.0489216	-0.172655	-0.0214285	-0.247691
line_287	DR	-0.0901518	0.0152243	-0.0541124	0.0470813	-0.0120251	0.116689	0.103844	0.201338	-0.0990063	-0.0858748	-0.0436675	0.024249	-0.30044	-0.00208224	-0.050974	0.00849332	-0.108209	0.0141499	-0.00390558	-0.0163073	-0.0104435	0.0592475	0.0719804	-0.0505606	0.0226943	-0.00167161	0.00347642	0.0357723	-0.0207872	0.0621259	-0.0135676	-0.0192897	0.145515	-0.0292366	0.0550611	-0.061755	0.149376	-0.0256816	-0.0886238	-0.173138	0.239411	-0.0115744	0.244283	0.0196031	-0.0826796	-0.052777	0.0568105	-0.110523
line_309	AL	-0.101325	-0.013251	-0.0701677	-0.0416179	-0.124702	0.000975513	-0.0170908	-0.337234	0.340761	0.056148	-0.178084	0.0121487	-0.703369	0.0669176	0.0787453	-0.108792	0.127542	-0.0452447	-0.0564385	0.0339637	-0.0333282	-0.00388766	-0.00292763	-0.12825	-0.125977	0.00944138	0.0736356	-0.0235299	-0.0932593	0.0256356	-0.416749	-0.0390225	0.155187	0.415203	-0.0216731	0.0326228	-0.342848	0.0176513	-0.0949195	0.0486029	0.0845735	-0.105435	-0.0107933	0.107544	-0.128535	0.0561553	0.106092	-0.260259
line_309	DR	0.0947186	-0.1736	0.0747409	-0.0521714	-0.4321	-0.0967923	-0.0095694	0.16354	0.389411	-0.0704735	0.125628	0.0261381	-0.531644	0.0115789	-0.0128064	0.00823119	0.189476	-0.00795185	0.0136917	-0.0689278	-0.0411336	0.00320642	-0.0121062	0.0764018	0.13082	-0.0515227	-0.0215114	0.0047524	-0.0306464	0.0101514	0.0979233	-0.072996	0.0365939	-0.384195	-0.0659032	0.036465	-0.401267	-0.0824188	-0.129301	0.080522	-0.0545314	0.000297953	-0.209172	0.0605182	-0.0192512	-0.00801581	-0.151392	-0.0596417
line_317	DR	0.319823	0.0215207	0.160189	-0.199942	-0.348118	-0.070414	-0.128247	0.00944236	-0.100842	0.141166	-0.116882	0.0306828	0.61641	0.0566733	-0.139498	0.0823832	0.218808	0.116808	0.122111	0.210658	0.0716541	0.120063	0.138245	0.131006	-0.100164	0.0894003	-0.0276031	0.16524	0.0597134	0.156875	-0.21796	-0.00206487	0.284148	-0.543275	-0.0963453	-0.0762443	-0.00624168	0.0350913	0.144044	0.102688	-0.112949	0.0719673	-0.315164	-0.244963	0.0322079	0.00594457	-0.0234634	-0.19814
line_317	AL	-0.287485	-0.0963246	0.260808	0.0301488	0.156643	-0.205865	0.0874059	-0.235486	-0.089948	-0.308833	0.215388	0.118462	-0.356824	-0.0429341	-0.0578232	0.168577	-0.0325862	0.169637	0.161787	0.0756018	0.121562	0.0933922	0.170626	0.175927	0.127622	0.0730218	0.0288879	0.260014	0.00330853	0.152231	-0.129899	-0.00673052	0.359051	0.372119	-0.116799	-0.000631006	-0.446162	-0.0815194	0.332322	-0.0279997	-0.104189	0.231002	0.129657	0.139364	0.177099	0.11721	0.120559	-0.260704
line_318	AL	-0.177984	-0.0165099	0.256976	0.154731	0.0187347	-0.0762226	0.152561	-0.111806	0.0745545	-0.0333211	0.251016	0.0374344	-0.0998735	0.000338483	-0.0481912	0.126235	0.0117698	0.119159	0.120041	-0.0643878	0.101465	0.11339	0.149446	0.20702	0.171264	0.0557118	0.0833169	0.245781	0.00370112	0.156227	0.299638	0.030106	0.337028	0.463766	0.00242332	0.0449835	-0.287687	-0.0444506	0.25406	-0.45757	-0.210034	0.175884	0.113827	-0.110085	0.106754	0.156664	-0.0946187	-0.134044
line_318	DR	-0.186631	0.0250995	-0.00596947	-0.143158	-0.16162	0.0850538	-0.267054	-0.296262	0.0831569	0.167664	-0.0416504	-0.0684496	0.392547	0.0279063	-0.0372735	0.000211137	-0.0511425	0.0689664	0.0577683	0.0837202	0.043598	0.118545	0.127538	-0.0375341	0.010363	0.0759788	0.0868949	0.10917	0.0891021	0.149666	-0.0258819	0.0454182	0.0904001	-0.082171	0.0426997	0.0546327	0.0123434	0.063302	-0.00988168	-0.239995	-0.057299	-0.00570296	0.253815	0.268443	-0.0288897	0.0692418	-0.00321719	-0.175825
line_325	DR	-0.0135726	0.0405552	0.187715	-0.244216	-0.0250294	-0.20725	-0.0173379	-0.458618	0.0611246	0.353453	0.136532	0.12822	-0.24622	-0.0571525	-0.163494	0.122512	-0.00445955	0.0829252	0.0561262	0.141996	0.0772344	0.0239367	0.0652505	0.169685	0.0703637	0.0167361	0.0701319	0.0618405	-0.0700703	0.0469719	0.0405021	-0.0254289	0.0812657	-0.118256	-0.180873	-0.137431	-0.125414	0.130472	0.0621623	0.172732	0.283721	0.108607	-0.0282212	-0.347591	0.039154	0.0577128	0.0377299	-0.325229
line_325	AL	0.171768	-0.141955	0.031441	-0.0562336	-0.167504	0.00563568	0.0667179	0.0876682	0.244423	0.279625	-0.101536	0.0524375	-0.2535	-0.0108307	-0.0313838	-0.0558242	-0.0687847	-0.0946719	-0.103142	-0.0729819	-0.0855724	-0.0815048	-0.0804617	-0.0111205	-0.0596301	-0.0775025	-0.0552144	-0.117019	0.0192807	-0.127714	0.11707	0.0150579	-0.433216	-0.16996	-0.0200728	-0.177834	0.220544	0.112646	-0.661386	0.0240287	0.290815	-0.0579064	-0.125889	-0.398949	-0.0122399	-0.12569	0.240872	-0.0801996
line_332	DR	0.299339	0.112641	-0.0402511	-0.0676056	-0.0608961	0.128124	0.0304213	-0.0995701	-0.18092	0.0119017	-0.272902	0.0617228	0.0669355	-0.00143801	-0.00353706	-0.0253254	0.174091	0.105656	0.126024	0.0735832	0.0729688	0.0514879	0.0866734	0.0168253	-0.265342	0.043945	-0.0752911	0.022929	-0.00644484	0.0408805	-0.219904	-0.0663629	-0.00904259	-0.257601	0.168853	0.0955721	-0.189284	0.0940688	-0.0731415	0.102207	0.385668	-0.0347727	-0.0896436	-0.259324	0.0262049	-0.0574477	0.0857992	-0.0340253
line_332	AL	0.362379	0.252768	-0.166617	0.0869407	-0.0453949	0.214655	0.0648978	0.207136	-0.128715	-0.0529992	-0.203483	-0.0265861	0.0643028	-0.026816	0.00158537	-0.195091	0.0987467	-0.147096	-0.114484	-0.286162	-0.0546136	-0.143034	-0.157711	-0.146932	-0.247703	-0.037513	-0.108997	-0.230444	-0.0201586	-0.155518	-0.328642	-0.0935047	-0.650256	-0.307172	0.313885	0.00709227	-0.129282	0.178035	-0.54948	-0.156831	0.539129	-0.171777	-0.115243	-0.0486611	-0.0764772	-0.0497089	0.0766282	0.0826157
line_336	DR	0.282579	0.114897	-0.201443	0.334004	0.498908	-0.0235817	0.338529	-0.20953	-0.155361	0.906175	-0.179593	-0.0635474	-0.222665	-0.0391656	0.117698	-0.136713	0.175088	0.00979111	-0.00906042	-0.12303	-0.043989	-0.00756424	-0.0656274	-0.17139	-0.191047	-0.0237106	-0.0611406	-0.0716478	-0.05712	-0.0212342	-0.0531576	0.0347293	0.0579405	-0.0571658	0.0560573	0.0647969	0.359779	-0.250919	-0.0402733	0.274696	0.010288	-0.0890143	-0.268629	0.258452	0.0146577	-0.0221413	-0.0034377	-0.058839
line_336	AL	-0.224795	-0.0697964	0.00342036	-0.0289804	-0.0600012	0.0783757	-0.154102	-0.0679322	0.0168955	0.553534	0.170103	0.013455	0.0818579	-0.121488	0.0364899	-0.0598893	-0.100659	0.0797402	0.103207	-0.136109	0.0418825	-0.00393378	0.0342111	0.0566888	0.173055	-0.0166943	0.00457447	0.0262013	-0.105905	-0.0133658	-0.127373	-0.0147012	0.0749944	-0.449503	0.16559	0.188686	0.243635	-0.163965	0.240125	0.0705709	0.0193506	-0.024032	0.157802	0.296655	-0.0439008	0.122187	-0.122356	0.0550784
line_338	AL	-0.229247	-0.122338	0.00745293	-0.120514	0.438099	0.168024	-0.145357	-0.205086	0.0194331	-0.322661	0.0442652	0.0122923	0.0343204	-0.0466991	0.0513262	0.0381324	-0.0162069	0.130909	0.12369	0.0399393	0.0889262	0.0405911	0.0781721	0.0488807	0.0281122	0.0439868	-0.00311488	0.0850352	0.0259061	0.0422308	0.415753	0.023857	0.0947216	-0.327353	0.247428	0.0268428	0.137618	-0.0121607	0.427275	0.0166442	-0.12785	0.0574814	-0.0188213	0.0385855	0.096529	-0.0241578	-0.0509651	0.0808561
line_338	DR	-0.29477	-0.176959	-0.114772	0.114843	0.342294	0.0794337	-0.00938952	-0.418378	0.0851642	-0.0151658	0.162386	-0.0090302	-0.0229903	-0.103723	0.00268702	-0.0153761	-0.0880934	-0.0304582	-0.034019	-0.128517	-0.0548613	-0.0536031	-0.0435371	-0.10172	0.0549619	-0.0790061	0.105315	-0.0471759	-0.0394257	-0.0927791	0.147466	-0.110928	-0.0854221	0.0383112	0.294041	0.0174385	0.292244	0.0730147	0.115388	-0.00738234	0.116053	0.062228	0.103246	-0.101268	0.0684543	0.165478	0.0158249	0.0386111
line_340	DR	-0.0417238	0.318254	0.00731543	-0.275055	-0.274009	-0.072677	-0.40882	-0.0162497	0.0175769	0.183484	-0.0485461	-0.0685323	0.105806	0.131412	0.0479958	-0.0374355	-0.00551977	-0.213126	-0.257076	-0.0161187	-0.151553	-0.0855545	-0.147308	-0.110753	-0.0118845	-0.0737526	-0.00811494	-0.166346	0.238934	-0.198505	0.120199	0.102219	-0.496472	-0.261877	-0.144634	0.0370216	0.200339	0.206293	-0.246043	-0.348653	-0.0430337	-0.0323604	-0.0700095	-0.23012	0.193208	-0.0704868	0.00312089	0.282896
line_340	AL	-0.259954	0.0394373	0.00117134	0.106247	0.0420006	-0.0913017	-0.0268357	-0.143955	-0.0900943	0.396793	-0.0113068	-0.0604931	0.119885	0.00452982	-0.0553583	-0.0164522	0.0164555	-0.125057	-0.139001	-0.0731201	-0.105036	-0.0534096	-0.0937518	-0.0314539	-0.00333603	-0.0771086	0.0228673	-0.0745249	0.182078	-0.0622908	0.288771	-0.0438556	-0.131336	0.145371	-0.0573343	-0.0338679	0.0970716	0.0333193	0.0777596	-0.1977	-0.0286034	-0.00954573	-0.0232206	-0.185801	0.230151	0.0675912	0.112022	0.178178
line_350	DR	0.0909187	0.0949321	0.291827	-0.0411926	0.0474622	-0.0751787	0.0466575	-0.185149	0.0499374	0.108779	0.310203	0.0577608	-0.221791	-0.0932106	-0.122856	0.184279	-0.0504434	0.35391	0.396494	0.264926	0.274243	0.178556	0.301139	0.278759	0.125617	0.119172	-0.0232018	0.472387	-0.216547	0.262025	-0.263942	-0.0890062	0.49679	0.113469	0.0795468	-0.0477673	-0.478276	-0.0679783	0.68392	-0.361858	0.00161988	0.276068	-0.0841667	0.0911279	-0.0472112	0.0737056	0.042481	0.0287697
line_350	AL	0.222477	-0.149931	0.107265	-0.313789	0.359598	0.0628331	-0.156894	-0.077022	0.154039	0.249911	0.0889045	-0.0208197	-0.378143	-0.0365391	-0.0269165	0.10599	-0.0597184	0.170257	0.19382	0.0435716	0.159868	0.0830453	0.138758	0.141483	0.0524866	0.0639776	-0.0471801	0.19675	-0.092643	0.132057	-0.18365	0.0405579	0.239854	0.0181963	0.144814	-0.0155064	0.251557	0.0639226	0.503984	-0.264526	0.0917622	0.129645	-0.00700669	-0.0187288	-0.0808301	-0.0515197	-0.0606831	0.116012
line_352	DR	-0.442327	-0.0552588	0.193209	0.0415314	-0.174685	-0.185201	-0.0246377	-0.292741	-0.116074	-0.163873	0.224195	0.0359364	-0.772765	-0.0460883	-0.00939427	0.0695757	-0.096802	0.103014	0.115085	0.0624437	0.0724233	0.0958589	0.100896	0.198048	0.167294	0.0564754	0.161165	0.124898	-0.0590272	0.133053	0.151386	-0.0318046	0.124025	0.413835	-0.175984	-0.0498986	-0.105579	-0.0350527	0.163842	-0.0899234	-0.16416	0.120426	0.00869514	0.241226	0.0199499	0.194959	0.000487002	0.124923
line_352	AL	-0.278314	-0.0548129	0.144343	0.226381	-0.231039	-0.0907104	0.184831	-0.169391	-0.104943	-0.316068	0.140165	-0.0298574	0.00734559	-0.0285819	0.0339407	0.0637214	0.0760948	-0.0338211	-0.0336388	0.00233536	-0.00298255	0.00852083	0.020971	0.123315	0.160445	0.00748167	0.0887721	-0.000585296	-0.0507734	0.0587372	0.217921	0.0089829	0.141862	0.22232	-0.143378	-0.0728992	-0.00285895	-0.0896693	0.259338	0.0389898	-0.364857	0.048468	-0.160564	-0.185313	-0.0726105	0.0838382	-0.0643249	0.210825
line_356	DR	0.192742	-0.186624	-0.193285	0.248898	-0.13766	0.0639434	0.0966102	0.652642	0.198248	-0.0266926	0.282656	-0.0400281	-0.346305	0.0446392	0.181475	-0.0894043	-0.207808	-0.494077	-0.465582	-0.408539	-0.171272	-0.416338	-0.428927	-0.144551	0.330347	-0.158948	-0.0395679	-0.313074	0.0963505	-0.4398	0.29159	-0.000853127	-0.385388	-0.0903031	0.0843849	0.132564	-0.241959	0.0191821	-0.53409	0.0399955	0.246633	-0.126795	-0.0648244	-0.0408536	-0.025402	-0.054773	-0.0707217	0.141896
line_356	AL	0.29308	0.0262858	-0.101553	0.0909172	0.0272364	0.063042	0.0230404	0.334964	-0.0778501	-0.17333	0.203207	-0.134171	-0.0437901	-0.0344711	0.0596638	-0.182549	-0.0456891	-0.177924	-0.19781	0.118641	-0.151381	-0.159193	-0.196184	-0.0543285	0.201494	-0.103701	-0.0111494	-0.312977	-0.117301	-0.236117	-0.226487	-0.0479939	-0.201337	0.190187	0.0984122	0.0529154	0.317356	0.0772819	-0.326196	-0.0748068	0.307853	-0.239446	0.0364886	0.125708	-0.143342	-0.0839701	-0.0108103	0.0896272
line_359	DR	-0.284511	-0.212256	0.0218261	-0.397957	0.0892597	-0.0968969	-0.414049	-0.434026	-0.0111701	-0.0485911	-0.100134	-0.0864187	2.0779	0.023483	-0.0592012	0.0101439	0.0840401	0.054686	0.0297566	-0.0238459	0.0585869	0.102904	0.0637512	-0.0121994	-0.067207	0.0995168	0.158279	-0.0112645	0.161755	0.0935833	-0.0666348	0.0903643	0.0341126	0.16229	-0.223521	-0.0125764	0.0936194	0.110653	0.146493	-0.107686	-0.184799	-0.0201808	-0.0692631	-0.00987895	0.107152	0.0661935	-0.0544709	0.384157
line_359	AL	-0.0919779	0.00844257	0.109175	0.044942	0.0221544	-0.122473	0.0559844	0.255937	-0.0950579	0.0950281	-0.0626417	-0.0855618	1.55294	0.0548517	-0.0471793	0.031452	0.109199	-0.0160344	-0.042684	0.00192708	-0.0342662	0.0456941	0.0352811	0.0282229	-0.0348971	0.0214291	0.0537354	0.0518494	-0.0344447	0.0526536	0.13573	0.00584103	-0.114801	-0.236428	-0.216534	0.0308127	-0.0264423	-0.0765299	0.0720531	-0.00931522	-0.205819	0.0011643	-0.201693	-0.0185333	-0.0490699	0.037529	-0.275787	0.392923
line_361	DR	-0.280654	0.024153	0.00495598	-0.120231	0.0602485	-0.0498467	-0.0396457	-0.111992	0.148499	-0.0836734	0.034869	-0.0669877	0.198039	0.0542582	-0.0968071	-0.0275648	-0.212765	-0.181037	-0.191826	-0.153259	-0.16749	-0.14356	-0.157484	-0.128816	0.0679869	-0.126897	0.10839	-0.182423	0.00596541	-0.169982	-0.330721	-0.003504	0.0869108	0.203066	-0.0960759	-0.099741	-0.114219	0.126246	0.0466781	-0.0671879	-0.0859655	-0.0249401	0.219625	-0.0384158	-0.0472881	0.0318567	0.0752183	0.10726
line_361	AL	-0.164585	-0.207853	0.0397391	0.0766339	-0.0769578	0.0697354	0.194622	-0.0558184	-0.0877547	-0.268625	-0.0016043	-0.0381494	-0.59692	-0.0596668	-0.0391256	0.0114457	-0.0723528	0.0121172	0.022884	-0.164033	0.054088	0.00118854	0.0420083	0.033806	0.0678248	0.0373865	0.0900674	0.0144394	-0.0890521	0.00559718	-0.446307	0.0250161	0.250631	0.402144	0.0672035	-0.0588472	0.309745	0.0931063	0.349113	0.0245685	0.0710703	-0.0420315	0.0792197	0.0132863	-0.264421	0.0355681	-0.0767454	-0.0333659
line_367	DR	-0.132446	-0.0299116	-0.0271731	-0.0411626	-0.185223	-0.0344484	-0.0892459	-0.151014	0.264617	-0.164236	-0.130037	-0.0382752	-0.271762	-0.0409658	0.0258344	0.0230631	-0.131955	0.0206612	0.020612	-0.0734989	0.0358427	0.0480903	0.0276877	-0.0600377	-0.176192	0.045336	0.0107634	0.0516192	-0.0452611	0.0752795	0.10368	0.00651415	-0.0999996	0.116642	0.0157692	0.0139632	0.0682662	0.179242	0.116733	-0.44346	0.0971871	0.0842461	0.0869224	0.155947	0.0445967	0.126974	0.146129	0.0609116
line_367	AL	0.0883001	-0.220889	-0.0619611	0.16303	0.481571	-0.256528	0.246682	0.18934	0.0850307	-0.297697	-0.122341	0.0183532	-0.14838	-0.0556011	0.123561	-0.0353305	0.0209495	0.11578	0.0982642	0.0356564	0.0796992	-0.00139815	0.0342324	-0.058631	-0.133588	0.0353679	0.0291505	0.0618999	-0.0635832	0.0227588	0.148433	0.00976983	-0.0130968	-0.447911	-0.229449	0.0541129	0.0253825	0.0310851	0.0998246	0.0317456	0.074892	-0.00600893	0.0372674	0.213809	0.0314093	0.0315256	0.145567	0.0516091
line_370	DR	0.106539	0.231728	0.042505	-0.0126056	-0.216193	-0.0140496	0.198279	0.36664	0.244895	0.165753	-0.023597	0.0312532	-0.275288	0.0209935	-0.158908	-0.00441159	0.124061	-0.0510719	-0.0357138	-0.0497686	-0.0829115	-0.00577186	-0.00497335	0.0252308	0.00449072	-0.0944455	-0.0760279	0.0265014	0.0297649	-0.0496867	-0.132368	-0.0759917	0.233376	-0.134278	0.0340025	-0.108948	-0.49346	-0.0673107	-0.265277	0.0723062	-0.0986091	-0.021482	-0.0717192	0.104229	-0.0249765	-0.108505	0.00920658	0.133212
line_370	AL	0.00632255	0.123524	0.127078	0.0675463	0.585685	-0.0315642	0.130726	-0.357328	0.328523	-0.171854	0.267788	0.0665364	-0.21687	-0.0601877	-0.0165241	0.0545564	0.0166547	0.00875864	0.0172748	-0.0516814	0.0977019	-0.00742289	0.0463373	0.124127	0.174956	0.0276315	0.0450916	0.0698272	0.0230508	0.0108025	-0.0912273	-0.00322476	0.131977	-0.112622	-0.0163792	0.00300803	-0.29027	-0.111545	-0.00895978	0.315267	0.00377491	0.0496128	0.0635392	0.47034	0.0803308	0.140106	-0.0460527	0.149955
line_371	AL	-0.0872254	0.0161184	-0.129781	0.0899634	-0.153414	0.0776618	0.0411014	-0.183293	0.0325375	0.0198537	0.0198384	0.10292	-0.268549	-0.0278217	-0.00522642	0.0338621	-0.017213	0.016295	0.0149624	-0.032849	0.0686033	0.0188058	0.00648736	-0.0236746	0.117874	0.0174222	0.043294	0.0963454	0.0994907	0.0422141	-0.0135709	0.0173279	0.180074	0.43251	0.046389	-0.0283157	0.183944	0.0330746	-0.00793991	0.0257305	0.0908925	-0.0120899	0.0292204	0.0807587	0.105801	0.0201337	-0.0748176	0.0522016
line_371	DR	-0.0194331	-0.0297012	-0.169757	0.172258	0.180145	0.0698129	0.234841	0.149464	-0.103233	0.0817412	-0.207668	0.103064	-0.265637	-0.0319792	-0.0526142	-0.0238694	-0.104951	0.0543274	0.0285817	0.125481	0.000485777	0.0292312	0.00756947	-0.145912	-0.209117	0.0318104	0.0100899	0.0411371	0.0492487	0.0558137	-0.222735	0.024498	0.0668687	0.329274	0.0391322	-0.0444936	0.00357109	-0.0863721	-0.105851	0.0315718	-0.183683	-0.0557959	0.0132552	0.302243	0.0358077	-0.0434607	0.0607999	0.0828799
line_373	DR	-0.0454985	-0.16773	-0.133556	0.0661542	0.258964	0.0279904	0.114708	0.192267	0.0448267	0.151253	-0.371569	0.0233926	-0.432317	0.0132173	0.0359397	0.0194002	-0.0698118	0.00609141	-0.00604603	0.0121073	0.0468662	0.0571658	0.0434332	-0.0533291	-0.281732	0.0312843	0.120396	0.0528873	-0.00221205	0.0446549	-0.0596128	0.00728809	0.0201038	0.240368	0.00239414	-0.0171635	0.614636	-0.147059	0.0809742	-0.214464	-0.143906	-0.0515454	0.228183	-0.100652	-0.0481222	-0.0112055	-0.0980465	-0.0622304
line_373	AL	0.286925	0.118295	-0.248813	0.190424	-0.0096304	0.0472773	0.246237	0.639112	0.00889205	-0.0175721	-0.52555	-0.0637805	0.26322	0.0941173	-0.0691832	-0.137481	-0.0182051	-0.057569	-0.0647447	-0.0637623	-0.13367	-0.00731129	-0.0311363	-0.321549	-0.58677	-0.0811329	-0.143349	-0.0161579	-0.0484505	-0.0713351	-0.49245	0.00143101	-0.19652	-0.255295	0.0624289	0.00790207	-0.369992	-0.0466842	-0.376908	-0.16071	0.0403874	-0.0904239	0.17067	-0.32795	-0.0166397	-0.1284	0.0857035	-0.0419261
line_374	DR	0.0794116	0.374102	-0.0395425	0.1928	0.402059	0.0376006	0.169027	-0.194698	0.0767279	0.0519025	-0.130358	0.056092	-0.169224	0.0130782	-0.0535592	-0.0684513	-0.0458938	0.0381973	0.0568171	0.127141	0.00882432	0.0423883	0.0542719	-0.0466449	-0.197828	0.00798527	-0.0390754	0.033228	0.0479359	0.0172968	-0.0943893	-0.0229196	0.0938099	0.518609	0.123312	0.0517732	-0.272622	-0.0377798	-0.0670814	0.0154193	0.0500382	-0.0118217	0.182804	0.0656035	0.156093	0.0431571	-0.141955	0.00897486
line_374	AL	0.0930483	0.147777	-0.0259602	0.253018	0.658657	0.0356835	0.195532	-0.0954018	0.0479825	-0.0765653	0.0406125	0.0872585	-0.0806544	-0.0297778	0.0433416	0.0355221	-0.00746582	0.0230839	0.0488329	-0.0337328	-0.0732494	-0.0127177	0.000333749	0.00370634	0.020244	-0.049776	0.0106827	0.0624965	0.0181729	-0.0261203	0.0685463	-0.0809962	-0.164166	-0.188675	0.12716	0.0847012	0.00953508	0.0301197	-0.0500596	0.0585239	-0.0691809	0.00513278	-0.10961	0.176647	0.0409027	0.0557274	-0.193744	-0.0778843
line_377	DR	-0.238398	0.025351	0.118945	-0.0762481	0.255161	-0.0244333	-0.12009	-0.322058	0.0185032	0.209047	0.226477	0.129833	-0.0264085	-0.116959	0.079642	0.123062	-0.0502339	0.228241	0.234608	0.165833	0.220306	0.139652	0.210104	0.181127	0.184481	0.117529	0.0591616	0.267717	-0.0358292	0.227407	0.0735775	-0.002598	0.37532	0.205242	0.117823	0.132436	-0.172193	-0.0482903	0.542692	4.79875e-05	0.0260203	0.0996737	0.0884213	-0.192843	0.146229	0.0969459	-0.0444618	-0.134359
line_377	AL	-0.559763	0.0834544	0.236132	0.0619819	0.195305	-0.106661	0.0628381	-0.336451	-0.0143007	-0.110701	0.288156	0.159949	-0.203522	-0.140361	0.00383234	0.0912091	-0.0356128	0.159861	0.18374	0.00241716	0.172021	0.0370526	0.122683	0.245517	0.141609	0.0579695	-0.0599922	0.250983	-0.00552873	0.0883528	0.0610922	0.00164161	0.351285	0.548126	0.00549724	0.0558619	-0.112092	0.0804712	0.352839	-0.181025	0.116403	0.179821	0.107032	0.170885	0.195619	0.0372004	0.124859	-0.0920683
line_381	AL	0.0656552	0.168461	-0.189879	0.00972705	0.0852994	0.0836472	-0.115252	-0.106101	0.232689	0.140081	-0.125894	-0.0268184	-0.631735	0.0259987	0.0430306	-0.0953737	-0.0230053	-0.214347	-0.200519	0.161639	-0.0988078	-0.104762	-0.113093	-0.128688	-0.0169273	-0.0735298	-0.0265694	-0.127268	0.0593105	-0.0640922	-0.135567	-0.0344927	0.0646015	-0.0167772	0.0312212	-0.058188	0.173588	0.00136793	-0.103556	-0.0974656	0.107046	-0.227331	-0.0258059	0.155662	-0.134088	-0.0932076	0.299287	-0.239651
line_381	DR	0.250531	0.189779	-0.338701	0.110406	0.466713	0.117168	0.130192	0.420523	0.214132	0.196145	-0.299649	-0.0735081	-0.278572	0.0771999	0.011754	-0.225449	0.00186704	-0.214094	-0.259844	-0.168136	-0.102795	-0.127987	-0.202706	-0.29678	-0.224737	-0.0771495	-0.158402	-0.127527	0.0871875	-0.150905	-0.263183	0.0374525	-0.0243199	0.310378	0.0735875	-0.0297466	0.146933	0.171858	-0.19452	-0.0706896	0.188418	-0.239214	-0.0486337	0.0204568	-0.111034	-0.159093	0.11558	-0.0750949
line_382	DR	0.154879	-0.17546	0.0167637	0.0276123	0.321612	0.128442	-0.0225552	0.188608	-0.108731	-0.0324799	-0.00145059	-0.04787	0.290962	0.124068	0.0216787	-0.0577263	0.124369	-0.023145	-0.0369231	0.0519111	-0.108888	0.00470394	-0.0534056	0.00379787	0.0547668	-0.0529967	-0.102883	-0.146962	-0.0746066	-0.0649926	0.0579655	0.0527543	-0.0518378	-0.0622922	0.0390973	-0.00247306	-0.40314	-0.0680171	-0.284901	0.315629	-0.147512	-0.063009	-0.045261	-0.342321	-0.154314	-0.0522278	-0.0314613	0.0846479
line_382	AL	0.0032321	-0.336681	-0.103591	0.142549	-0.132278	0.0502998	0.00554732	0.072794	0.0719016	-0.0252296	-0.197296	0.0382031	0.215216	0.0394723	0.0823043	0.00979716	0.00281277	0.022278	0.042798	0.270891	0.00453736	0.0101876	-0.00557135	-0.0896525	-0.119308	0.011425	0.0401674	-0.000181797	0.00523136	0.00745523	-0.0738111	0.0208119	0.146098	-0.0976243	0.0549212	-0.0149132	-0.0953017	-0.00866417	-0.0168458	0.197947	0.0664523	-0.0131277	0.0662027	-0.301183	0.0274669	-0.0648191	0.00544679	0.044915
line_383	AL	0.000623014	0.122532	0.0370563	0.237606	0.482952	0.139045	0.244198	-0.068774	-0.131905	-0.099645	0.259187	-0.0507973	0.372551	0.0157074	-0.0245877	-0.0131578	0.0914785	-0.0498826	-0.0902626	0.0512363	-0.240555	-0.0617895	-0.0808432	0.118564	0.255034	-0.147702	0.12265	-0.173047	-0.197591	-0.074333	0.1995	-0.0703647	-0.031225	0.0265836	0.0917702	0.0291909	0.200094	-0.0200042	-0.0101687	0.26353	-0.292109	-0.101923	-0.192836	0.105127	-0.269963	0.0502061	-0.193437	0.0951741
line_383	DR	-0.0456734	-0.0120942	-0.410019	0.41581	0.135487	0.238808	0.333826	0.112665	0.155867	-0.0615448	-0.296312	0.0374448	0.467702	-0.0367609	0.00533125	-0.0949184	-0.356021	-0.312001	-0.306719	-0.278639	-0.214744	-0.296939	-0.292617	-0.383382	-0.217639	-0.158221	-0.0922717	-0.333209	0.10397	-0.381917	0.136695	0.0858037	-0.451167	0.0630468	0.206201	0.10976	0.240235	0.16333	-0.225118	0.0365297	-0.0210685	-0.139542	0.156659	0.0697515	-0.0689665	-0.0591416	-0.0321913	0.250044
line_385	AL	-1.12128	0.205043	0.148151	-0.0319792	-0.47802	0.075875	-0.062229	0.125533	-0.022111	0.704833	0.353122	-0.0555625	0.35081	-0.0080969	-0.0184321	0.039448	0.0583017	-0.0133042	-0.0265692	-0.00487584	-0.0532611	0.0094979	-0.000605521	0.12476	0.298532	-0.0218049	-0.012371	-0.460579	-0.112185	0.0162085	0.110055	0.00144739	0.0683121	0.377288	0.0834705	0.0318376	0.100585	0.0797201	-0.148256	-0.0104042	-0.187281	0.0774241	0.0427539	-0.0825295	-0.114444	-0.000460952	-0.027991	-0.0358466
line_385	DR	0.0737941	-0.0885834	0.0635339	0.142992	-0.0244427	0.0759326	0.146387	0.66815	-0.159011	-0.173051	0.352155	-0.0309383	0.552621	-0.0141187	0.0465897	-0.0579728	0.0532013	0.0300154	0.0323453	-0.0164026	-0.0722868	0.00634778	-0.00297692	0.0535337	0.311384	-0.022355	-0.00263145	0.00410366	-0.0748047	-0.0165956	0.0649479	-0.027202	-0.0289665	-0.116406	0.0694133	-0.0756125	0.223553	0.0988763	-0.235106	-0.0116693	-0.0533956	-0.0416349	-0.222578	-0.192163	-0.151163	-0.0410211	-0.0873814	-0.041143
line_386	AL	-0.266249	-0.00939723	0.20469	-0.109558	-0.00634671	-0.294547	0.00339382	0.315628	-0.343266	0.044716	0.247801	0.0728022	-0.152446	-0.0859169	-0.134097	0.229864	0.028416	0.208813	0.256833	0.122161	0.242908	0.0984778	0.187579	0.259847	0.178309	0.0902023	0.0442575	0.351703	0.0358005	0.184326	0.511094	0.0449708	0.32792	-0.453582	-0.265862	-0.0289038	-0.0548712	-0.104799	0.470136	0.0772453	-0.393814	0.197734	-0.0768805	0.416209	0.126542	0.0880019	-0.148313	-0.0458615
line_386	DR	-0.0169437	-0.00201481	0.0555819	-0.0698127	0.0908673	-0.0923883	-0.134425	-0.185006	-0.300638	0.0951874	-0.0992566	-0.0376475	-0.0504891	0.0508503	0.100846	0.0173244	0.289944	-0.000805688	0.0183829	-0.0662599	-0.0382397	0.0127678	0.0123151	0.0349182	-0.147158	-0.0173561	0.0169723	0.0582863	0.142866	0.0485729	0.178551	0.0841905	-0.416858	-0.109519	-0.0467171	0.0563209	0.185589	0.0972778	-0.157221	-0.156814	-0.158127	0.0642617	-0.444481	-0.0023662	0.230662	0.123886	0.113786	0.095641
line_392	DR	-0.0701224	-0.0948395	0.174491	-0.302203	-0.308961	-0.162074	-0.315441	0.0177193	0.0480825	0.101385	0.31248	-0.0769836	-0.109729	0.020496	-0.0686037	0.0494062	0.0666383	-0.0355263	-0.0163745	-0.115913	0.0194128	0.00807594	0.00149662	0.132585	0.259485	0.0196467	0.076121	-0.0498152	0.0464995	0.00512688	0.0310816	-0.0246217	-0.036774	-0.152391	-0.206202	-0.0482172	0.123845	-0.0226611	-0.140831	-0.0351547	0.0544032	0.0546704	-0.104944	-0.0419141	0.0748726	0.0267636	-0.00116836	-0.0218935
line_392	AL	-0.0660654	-0.0847514	0.0355897	0.0667722	0.00976164	-0.154624	0.0415437	-0.117133	-0.0505975	0.101246	0.0300498	0.00174356	-0.0383858	-0.034324	-0.00122368	0.0536349	-0.012818	0.0800984	0.0934551	0.106287	0.0920982	0.0203921	0.0611629	0.0993593	0.107344	0.0252332	0.0141884	0.1026	0.0377333	0.0272076	0.034051	-0.0335113	0.169839	0.17501	-0.200645	0.0533685	0.165881	-0.137237	0.0718695	0.170701	-0.0363898	0.0238084	0.0322744	0.234348	0.0136604	0.01706	0.250742	-0.0488674
line_426	AL	0.319656	0.211194	0.0783262	0.0569559	-0.448339	-0.0959471	0.118975	0.525722	-0.0537801	0.140129	0.128602	-0.14318	-0.0962366	0.0967541	-0.119564	-0.0237195	0.130213	-0.104605	-0.114204	-0.0582151	-0.107926	0.0171574	-0.0486107	0.0280324	0.161798	-0.0460771	0.0233293	-0.0726276	-0.0343303	-0.0126359	0.009952	0.00849491	0.0282665	-0.291188	-0.171178	0.00111132	-0.181433	-0.139602	-0.377883	-0.140897	0.00574623	-0.0530254	-0.240557	-0.169991	-0.0928428	-0.0487208	-0.143366	-0.0868631
line_426	DR	0.39206	0.0481609	0.0902717	-0.0444672	-0.615471	-0.146355	-0.0631284	0.310861	-0.0774316	-0.0799722	0.206594	-0.0233535	-0.28155	-0.00507143	0.0602819	0.0513464	0.220216	-0.000251152	0.020076	-0.0312718	-0.0562183	0.0308058	0.0106684	0.0893347	0.203493	-0.0620636	-0.0724747	0.00603812	0.0487099	0.00293574	0.163669	-0.0431374	-0.109313	-0.457248	-0.125994	-0.0396998	0.0508804	-0.0279013	-0.2184	-0.0866883	-0.0182971	0.0531991	-0.061143	0.0102237	0.107661	-0.0920585	-0.059145	-0.0511665
line_440	AL	0.469584	-0.111581	0.0352893	-0.0824004	-0.27048	-0.0165979	0.029526	0.146528	-0.108986	0.643898	0.000851431	-0.0664456	0.304487	0.0599083	-0.0115426	0.117113	0.130767	-0.0386495	-0.051351	0.0148401	-0.0226878	0.0121834	-0.00986288	0.100133	0.0603449	0.00497367	0.0718879	0.0044423	-0.0549045	0.0595965	0.434702	0.029997	-0.149456	-0.460833	-0.143436	-0.0976122	0.0577068	-0.0173978	-0.118211	0.192505	-0.191563	0.0301452	-0.409158	-0.046253	-0.0843522	-0.036614	-0.147148	0.0500782
line_440	DR	0.528529	-0.0948428	0.0553409	-0.177931	-0.227801	-0.0699268	-0.053921	0.706162	-0.202663	0.0973742	0.0172263	-0.0975113	-0.251862	0.0297546	-0.0199572	0.00633593	0.170115	0.0183351	0.00859013	-0.0424031	0.00325749	0.0296328	0.037792	0.0534756	0.0527967	-0.0344709	-0.0401146	0.031968	-0.02273	0.0423936	0.0973692	0.0550179	0.00348431	-0.228239	-0.0831578	0.0400721	-0.100291	0.0109821	-0.19178	0.163215	0.126256	-0.0150233	-0.39947	-0.124733	-0.0410107	-0.0596469	0.00482987	-0.046667
line_441	AL	0.393918	0.0792812	-0.0924235	0.012701	-0.186194	0.0189348	0.0196904	0.314535	0.0629016	0.57572	-0.021988	-0.0671303	0.203027	-0.0258984	-0.00905516	-0.0316687	0.16756	-0.0644348	-0.0565749	-0.160652	-0.0813113	-0.0482204	-0.0518841	-0.0242285	0.0291674	-0.0609114	-0.00976372	-0.087493	0.08194	-0.0249848	-0.229199	-0.0477445	-0.26413	-0.227711	0.0825679	-0.0150169	0.153116	-0.0738976	-0.0926578	0.266514	-0.230305	-0.0716446	-0.192607	0.225417	0.0361974	-0.0198012	-0.0827104	-0.0462115
line_441	DR	0.373218	-0.0863197	-0.000189549	0.117639	-0.498363	-0.145566	0.165231	0.7529	-0.12301	0.0176127	0.0477787	0.0146395	-0.325387	0.00988387	-0.0352245	-0.0769868	0.299472	-0.0391367	-0.0134435	-0.028536	-0.125272	-0.00757406	-0.0287527	-0.0146107	0.0179695	-0.119506	-0.121155	-0.0621819	-0.0933409	-0.0414945	-0.026815	-0.0275754	-0.302118	0.21215	-0.198997	0.00828885	-0.0608561	-0.0110546	-0.184961	0.154659	-0.111791	-0.0181051	-0.217191	-0.0949879	-0.0178727	-0.0368473	0.12309	-0.00178431
line_443	DR	0.468116	-0.102002	0.204375	0.12625	-0.36459	-0.127623	0.120438	0.206463	-0.231423	-0.114875	0.15627	0.0855573	-0.316126	-0.0456057	-0.0463601	0.16763	0.131393	0.359087	0.375664	0.293828	0.285042	0.188429	0.269936	0.286177	0.0675404	0.166435	-0.0572286	0.426928	-0.0804256	0.246768	0.267352	-0.0278977	0.356268	-0.0603869	0.00139685	-0.084596	-0.0684578	-0.138381	0.285177	0.298087	-0.0640122	0.202915	-0.271104	0.16447	0.00949044	-0.0502782	-0.0488788	-0.252606
line_443	AL	0.241115	-0.000377594	0.0915009	-0.103692	-0.328457	-0.0175782	0.0386837	0.246071	-0.0160598	0.108508	-0.0202005	-0.00532765	-0.368994	-0.0559616	-0.126807	0.143078	0.0131987	0.0900552	0.105996	0.214553	0.0823251	0.0106414	0.0699328	0.113783	-0.034368	-0.00471681	-0.0758469	0.15525	0.0470706	0.0507925	0.14588	-0.0456995	0.0751181	-0.0704092	0.0361739	-0.0977589	0.0732149	-0.143423	0.0117897	0.200314	-0.100771	0.116714	-0.26102	0.208236	0.0608839	-0.0415241	-0.112431	-0.0504744
line_461	AL	-0.263337	0.0219115	-0.271398	-0.0979248	-0.229004	-0.132019	-0.0822955	-0.200993	-0.0848897	0.17278	-0.216275	0.0626401	-0.335493	0.0355384	-0.079067	-0.14219	-0.0957468	-0.0790957	-0.0579757	0.0507271	-0.0709078	-0.0539673	-0.0549472	-0.257009	-0.131605	-0.0342616	-0.0195417	-0.0792474	0.0692738	-0.0481416	-0.411301	-0.026079	0.114876	0.653841	-0.190125	0.0073367	-0.0606637	-0.0981274	-0.1103	0.167206	0.338056	-0.226242	0.0457738	0.0872977	-0.0239085	-0.112508	0.195702	-0.158399
line_461	DR	-0.0940079	0.521959	-0.138937	0.206852	-0.36838	-0.046326	0.181553	-0.38409	-0.0563153	-0.0626613	-0.0937893	-0.0920982	-0.207035	0.067946	-0.0375288	-0.218408	0.169144	-0.135664	-0.124049	-0.031808	-0.0605606	-0.124294	-0.132287	-0.197248	-0.130115	-0.0733705	-0.0235001	-0.128753	-0.0807789	-0.151014	-0.665504	-0.0698323	-0.13126	-0.376494	-0.0196157	-0.0240722	-0.225136	-0.106571	-0.152094	0.150298	0.13685	-0.144891	-0.0246236	0.0247731	-0.0473292	-0.0137264	0.150917	-0.0755892
line_491	AL	0.379286	0.153696	-0.0145721	-0.509028	-0.243999	0.134805	-0.54892	-0.180828	-0.0552254	0.257761	0.043772	-0.0426269	-0.401459	0.038946	0.0816819	-0.0321958	0.00873573	-0.122181	-0.100831	-0.130621	-0.0235256	-0.0542981	-0.0844009	-0.0746053	0.0183213	0.0149664	-0.0591569	-0.0991479	0.153912	-0.0814624	0.101847	0.00926931	-0.370221	-0.379158	0.100613	-0.0041712	-0.261321	0.0552441	-0.214831	0.052173	0.273817	0.00715922	-0.0511931	-0.411871	0.151235	-0.0187331	0.200864	-0.0104032
line_491	DR	0.20882	0.186881	-0.0925968	-0.147698	0.303882	0.269184	-0.213227	-0.299324	-0.0288173	0.173977	0.0779131	-0.0795972	0.200181	0.0599386	0.110302	-0.0706144	0.102863	-0.0441977	-0.0845395	-0.23056	-0.104166	-0.0856845	-0.0918605	-0.0689177	0.0733588	-0.094088	-0.0816092	-0.172306	0.0596153	-0.116121	0.053532	0.0552199	-0.25409	-0.445612	0.219823	0.00403203	-0.0768326	0.113499	-0.0137195	0.174921	0.193	-0.0547464	0.0349239	-0.0682216	-0.031218	0.0137059	0.153591	-0.232004
line_492	AL	-0.244732	0.376809	-0.0548791	0.168747	0.271576	0.0549928	-0.00758599	-0.332605	-0.200944	0.191821	0.152361	0.0903895	0.501876	-0.0846231	0.210138	0.00111926	0.015582	0.0553104	0.0679489	0.12267	-0.00671979	-0.00573237	0.0260007	-0.0493798	0.0758637	0.00583808	-0.0729698	-0.0440119	-0.044932	0.00633805	-0.157719	-0.0240881	-0.117439	0.38244	0.226748	0.168992	0.113715	0.129652	0.207117	-0.212861	0.563618	0.0917299	0.327601	0.627272	0.1298	0.0316156	0.120165	0.142498
line_492	DR	-0.0510534	0.359426	0.128384	0.196535	-0.182166	0.014232	0.150728	-0.595509	-0.363513	0.124979	0.129924	0.0955518	0.137868	0.0044614	0.0436247	0.109925	0.160322	0.155802	0.20949	0.147793	0.171058	0.0920483	0.132656	0.152701	0.0654536	0.0912257	0.0623848	0.127384	-0.0584504	0.141561	-0.131769	-0.041448	-0.0407066	-0.0521456	0.0630755	0.123115	-0.367206	-0.073698	0.156144	-0.196719	0.32114	0.196426	0.0780279	0.417809	-0.0574543	0.122143	0.0495156	0.0409466
line_502	AL	-0.0337958	0.0471768	0.070887	-0.0816421	-0.390757	-0.218558	-0.080953	0.144435	-0.406929	0.270297	-0.162565	-0.0579528	0.720617	0.00864867	-0.129956	0.0557854	0.142073	0.0327415	0.0509398	-0.090299	0.00993093	0.0495729	0.038253	-0.0186623	-0.15283	0.0184853	0.0048497	0.124491	0.112965	0.0763004	-0.152098	-2.84913e-05	0.0495226	-0.166397	-0.191343	-0.0963876	-0.208525	-0.181272	-0.132892	-0.156583	-0.251001	0.0990533	-0.157658	0.0426525	0.143003	0.0272337	-0.0922638	0.050475
line_502	DR	0.152149	-0.0713073	0.223341	-0.110583	-0.514415	-0.293025	0.00987308	-0.0446607	-0.522823	-0.0523365	0.0462987	0.0186457	-0.167822	-0.0112416	-0.0578432	0.151289	0.172965	0.24024	0.226207	0.178461	0.126395	0.214567	0.232869	0.166036	0.0277308	0.109324	0.0498073	0.267321	0.0821168	0.294226	0.0831369	0.0116917	0.138491	-0.0295288	-0.237269	-0.112815	0.121379	-0.139624	0.242606	-0.0102147	-0.199563	0.206965	-0.345556	-0.116644	0.167418	0.0408925	-0.0423317	0.072503
line_508	DR	0.0546658	-0.0534996	0.197015	-0.392442	-0.428257	-0.303672	-0.414623	-0.583935	-0.182515	0.0511496	0.124858	-0.0564977	0.476865	0.0341593	0.182448	0.0743225	0.254716	0.136397	0.154972	0.0942535	0.100931	0.120121	0.149467	0.14696	0.0702783	0.0762104	-0.0047724	0.104988	-0.00929797	0.183398	0.187839	0.0226126	-0.112482	-0.199147	-0.244051	0.175364	0.846766	0.0485773	0.194273	-0.145849	0.105052	0.0697421	0.142301	0.54317	0.0268306	0.0768795	0.0071362	0.0436291
line_508	AL	-0.277095	-0.119537	0.230565	-0.405185	-0.52835	-0.219926	-0.544761	0.272187	0.0562988	0.0607275	0.283796	0.118053	0.21877	0.0594199	0.116786	0.160747	-0.00533545	-0.0100271	-0.0321039	-0.125972	0.0093496	0.040262	0.014774	0.199533	0.248965	0.0370176	0.174734	0.0480888	-0.219043	0.057631	0.281346	0.00567443	-0.0409458	-0.166904	-0.15773	0.0496863	0.271369	0.0634287	0.058718	-0.244227	-0.00668117	0.171045	0.32573	0.226909	-0.221372	0.123559	-0.0457563	-0.0418476
line_509	AL	-0.4059	0.22506	-0.0976034	0.148254	0.0885319	0.165895	0.164666	-0.0392122	-0.0665181	-0.410093	0.257121	0.0882662	0.0682933	-0.0223665	-0.00835644	-0.128925	0.0194866	0.0183943	0.0218722	-0.0121518	0.0840841	0.00667035	0.013647	-0.0714529	0.2435	0.0565257	0.0635595	0.102023	-0.336816	0.0115657	-0.5564	-0.0298763	0.250309	0.488596	0.11808	-0.0289089	0.0207484	0.0927485	0.199384	0.210916	0.0939346	-0.192682	0.344031	0.126992	-0.383769	0.0411148	-0.0151599	-0.36389
line_509	DR	-0.239271	0.437547	-0.23544	0.063841	0.055882	0.194661	0.0548604	-0.103419	-0.0198074	-0.372556	0.0723302	0.0721201	0.231229	0.00315641	0.0710598	-0.133083	0.0861826	0.042298	0.0220281	0.0300086	0.107567	0.042615	0.0394836	-0.206792	0.0929001	0.0887088	0.0348647	0.0870614	-0.111813	0.0380684	0.0707734	-0.00882645	0.100012	-0.215872	0.176437	0.0126714	-0.157721	0.125582	0.00852265	0.303679	0.20742	-0.162242	0.145493	0.229247	-0.198789	0.0324768	0.07748	-0.281782
line_531	AL	0.239934	0.156738	0.062946	-0.303462	0.0378131	0.0151259	-0.332845	-0.262934	-0.215432	-0.0113988	0.0614925	0.045412	-0.0846371	0.0554782	-0.0942242	0.0277757	0.1234	0.0603766	0.0317184	-0.0239408	0.0275836	0.0637079	0.056691	0.0481155	0.0566125	0.0639416	0.0277622	0.0474357	0.0519729	0.073332	0.145511	0.0682193	-0.127776	-0.311559	-0.0618417	-0.208649	-0.01884	0.201781	-0.0325651	0.301422	-0.060697	0.027668	-0.221712	0.194064	-0.0116474	0.0630681	-0.109325	-0.139903
line_531	DR	0.33066	0.172679	-0.114734	-0.146583	-0.58817	-0.0627601	-0.248147	-0.052758	-0.323951	-0.0707642	-0.269212	-0.0487205	0.00566284	0.0797324	-0.052328	-0.0915595	0.271138	-0.122247	-0.166894	0.0615234	-0.206864	-0.0436386	-0.108386	-0.16901	-0.240162	-0.11995	-0.190921	-0.0224692	0.257015	-0.10505	0.1207	0.0734913	-0.448898	-0.378188	-0.171316	-0.0806748	0.0988441	0.230451	-0.495734	0.209385	-0.00586143	-0.109756	-0.096658	-0.0980261	0.198288	-0.122902	-0.201772	0.00784444
line_535	AL	-0.160104	-0.181769	0.0481303	0.310123	0.25267	0.0189561	0.343513	0.0445171	0.401246	-0.104021	0.11818	0.0729145	0.0611047	-0.0926177	-0.00716882	0.0389493	-0.163399	0.0159206	0.0343208	-0.0517349	0.0107047	-0.0207844	0.0353101	0.0990917	0.0660353	-0.0487576	0.0665399	0.0745027	-0.0263522	-0.00613919	-0.0310604	-0.0409849	0.147128	0.0240103	0.0801243	0.000565283	0.0193141	0.0159348	0.0572947	0.0503894	-0.149966	0.0691869	0.202142	-0.0135598	0.059205	0.0658619	-0.0999511	0.0522848
line_535	DR	0.0242634	0.102509	0.0639848	0.29225	0.32503	0.0434826	0.311641	0.116019	0.388108	-0.195378	0.0969322	0.0615807	0.381826	-0.119229	-0.0512704	0.050019	-0.148286	0.0982947	0.136279	0.0975224	0.0614746	0.0517352	0.100928	0.0772089	-0.00186295	0.0126479	0.0251191	0.221418	-0.0688972	0.0955985	-0.138375	-0.0621341	0.212777	0.287673	0.153725	0.0361298	-0.0654273	-0.0171486	0.133934	-0.09427	-0.264307	0.0976388	0.0988762	0.14483	0.0474901	0.0541332	-0.0873615	0.0295585
line_563	DR	-0.0461077	-0.120334	-0.233202	0.0844665	0.0827501	0.123545	0.00517792	-0.0744452	0.270151	-0.0201056	-0.230359	0.05812	0.487477	0.0183567	0.131309	-0.0156185	-0.28923	-0.0709163	-0.0787946	-0.105654	-0.00731829	-0.0382766	-0.0811515	-0.25082	-0.181321	-0.00289324	0.0725029	-0.0146219	0.00369052	-0.0722753	0.309673	0.0579221	-0.31418	0.545911	0.0475506	0.127119	0.0330121	0.0217398	-0.110549	-0.443376	0.0809929	-0.0137283	0.311629	0.0679584	-0.0242236	0.0963276	-0.0159463	0.559454
line_563	AL	-0.133707	-0.342425	0.0672002	-0.253426	0.36612	-0.210728	-0.376834	-0.0851251	0.216371	0.0264648	0.121136	0.149096	0.140185	-0.023073	0.0646522	0.10315	-0.0835998	0.251193	0.248464	0.10339	0.216517	0.134986	0.185189	0.0522614	0.0333991	0.134984	0.142373	0.240706	-0.117314	0.165289	0.357938	0.0521258	0.186784	-0.117392	-0.115161	0.0658321	0.0810258	-0.0734704	0.424917	-0.232926	-0.364348	0.195314	0.141945	0.354264	0.0931503	0.1175	-0.162252	0.128148
line_584	AL	0.152587	0.243934	0.0906421	0.234559	-0.200599	0.109324	0.141879	-0.342643	-0.0238888	-0.163933	-0.167002	-0.0347621	0.8938	0.0486396	0.0903892	0.0406193	0.153491	-0.0365769	-0.0305427	0.0284322	-0.114119	0.0327158	-0.0260356	0.0441545	-0.127015	-0.0534425	-0.0441167	-0.0433282	0.0536459	0.00850149	-0.0403003	-0.0540141	-0.18579	-0.243474	0.0744303	0.138218	-0.0835439	-0.0772626	-0.169412	0.126389	-0.0189359	0.0471207	-0.15577	0.131633	-0.0895809	0.0145749	0.0510467	0.0923522
line_584	DR	0.426928	0.0186173	0.0182561	0.211807	0.247657	0.102945	0.19644	-0.0575964	-0.117916	-0.269627	-0.0300031	-0.116557	0.543038	0.100941	0.157683	-0.0936953	0.375204	-0.078112	-0.0715795	-0.180762	-0.191133	-0.0813157	-0.153534	-0.0160028	0.0312103	-0.113454	-0.162094	-0.119304	0.119861	-0.112986	-0.146661	0.108313	-0.0429082	-0.457194	0.0103704	0.0391079	0.283873	-0.083969	-0.258337	0.286576	-0.102213	-0.12674	-0.360646	-0.0885806	0.0253913	-0.0394615	0.0188969	0.0367049
line_589	AL	0.0774917	0.290074	0.00844918	0.145949	-0.186572	0.0272474	0.174917	-0.0753967	0.0592432	0.037131	-0.0873521	-0.01799	0.0424772	0.00168685	0.0414649	0.0165832	-0.0123006	-0.0744224	-0.0564418	0.0205221	-0.0823677	-0.0158551	-0.00356077	0.0569157	-0.0335324	-0.0714419	-0.053738	-0.0298798	-0.164109	-0.0128008	0.210838	-0.0195688	-0.137526	-0.0555708	0.0123712	0.0223898	0.0932233	0.00016367	-0.22929	0.0805924	0.136946	-0.0233028	-0.00440641	0.349577	-0.297688	-0.0266068	0.0135639	0.100212
line_589	DR	0.0658588	0.35022	-0.0630377	0.285845	0.090547	0.0581375	0.298901	0.0976598	-0.148286	-0.168582	-0.0667197	-0.103811	0.0476371	0.0278645	-0.0590984	-0.130091	0.061696	-0.219303	-0.186947	-0.214787	-0.214387	-0.142708	-0.183444	-0.0778244	-0.0337639	-0.155633	-0.102489	-0.2112	-0.0912339	-0.157344	0.168962	-0.0336523	-0.241306	-0.118662	0.0262943	-0.053174	-0.0203916	-0.0231679	-0.371779	-0.0357084	0.13453	-0.0908229	0.041988	-0.126923	-0.111971	-0.0465552	-0.135181	0.155001
line_595	AL	0.0827509	0.0902324	-0.00592938	0.243304	0.616604	0.167411	0.241696	-0.495339	-0.351236	0.316963	-0.0128234	-0.0439968	0.1492	-0.0601552	-0.0401312	-0.0376497	0.0811723	0.0816296	0.0824438	0.0411115	0.0804659	0.0296974	0.057056	0.0190057	-0.00765399	0.0583713	-0.109765	0.0460554	0.0053324	0.0860834	-0.0550227	0.0159133	0.274357	0.256701	0.199335	-0.0633572	-0.11974	-0.0188923	0.304267	0.279158	0.282065	-0.0496246	-0.078033	0.134795	-0.0491688	-0.135844	0.0218661	0.0674666
line_595	DR	-0.114515	0.225821	-0.258967	0.254135	0.182257	0.250926	0.322893	-0.0168447	-0.174265	0.171472	-0.73172	0.0371878	-0.332082	0.0529962	-0.127232	-0.231827	-0.307114	-0.113331	-0.151749	-0.00710194	-0.0405964	-0.0767031	-0.0875511	-0.276704	-0.696544	0.0197504	-0.220967	-0.114545	-0.0489797	-0.139072	-0.385059	-0.0448969	0.247734	0.040301	0.192578	-0.154197	-0.346771	0.002414	-0.00494903	-0.0482805	0.217629	-0.236951	0.349471	-0.130563	-0.126768	-0.145613	0.0448255	0.0494601
line_703	DR	-0.300782	-0.169308	0.123268	-0.0277384	0.157446	-0.0711851	-0.134393	-0.211306	0.498607	-0.13573	0.279252	-0.096585	0.608604	-0.0650123	-0.0681335	0.0834264	-0.275268	-0.13575	-0.163543	-0.0498133	-0.0977481	-0.119676	-0.122536	0.104992	0.287965	-0.0852435	0.166197	-0.0692457	0.00917629	-0.0889294	0.0212624	-0.0145386	0.058444	0.344131	-0.12698	-0.0914189	0.452278	-0.0371364	0.0998217	-0.22949	-0.254716	0.0202602	0.00682415	0.0236328	-0.0737748	0.0786328	-0.129981	0.0224916
line_703	AL	0.0149268	-0.260347	0.236293	-0.125413	-0.0652732	-0.351008	0.0148967	0.273346	0.270052	-0.0751088	0.00994194	-0.0370509	-0.175965	-0.0508821	-0.0790178	0.080008	0.0493043	0.0930006	0.0878518	-0.0548455	0.0846117	0.0480652	0.0767036	0.187593	-0.0232118	0.0208944	0.0239092	0.139389	-0.0389928	0.114905	0.258509	-0.0352332	0.128838	-0.129768	-0.197174	-0.136078	0.198719	-0.0689844	0.285521	-0.11853	-0.353198	0.150625	-0.225805	-0.434448	0.0734903	0.0906322	-0.167858	-0.0877542
line_716	AL	-0.0623579	-0.103376	-0.162672	-0.0649468	0.082448	0.0788004	-0.223235	0.407431	-0.124632	-0.191644	-0.25235	-0.0491721	-0.391395	0.0983072	0.0666176	-0.0858078	-0.320704	-0.0967827	-0.120392	0.213042	-0.160619	-0.0633725	-0.120363	-0.238801	-0.20023	-0.0700882	0.0678593	-0.234686	0.119299	-0.217861	-0.386458	0.0456087	-0.244478	-0.251971	0.0408693	0.174925	0.0810438	-0.0124632	-0.147385	0.0188567	0.0338101	-0.0158628	0.283972	-0.425535	0.0750811	-0.0108314	0.0951413	-0.0179316
line_716	DR	0.0722995	0.325681	-0.0351172	-0.078236	-0.237444	0.136743	-0.162396	-0.377512	-0.177943	-0.014083	0.230898	-0.0933714	-0.214125	0.0751408	0.186549	-0.070914	0.136673	-0.0757583	-0.0959306	-0.123168	-0.138811	-0.115667	-0.126957	-0.0714249	0.270373	-0.0743756	-0.0565434	-0.350909	-0.174864	-0.265627	-0.0905145	0.116584	-0.23198	0.383129	0.106304	0.179118	-0.027161	0.0930444	-0.194064	0.23731	0.228207	-0.118971	0.207903	-0.303075	-0.217892	0.038631	0.233945	-0.132325
line_721	DR	0.0547669	-0.166446	0.12067	0.180162	-0.0939736	-0.0318026	0.182733	0.166303	0.338438	-0.0486909	0.136935	0.0815097	-0.446984	-0.0214539	-0.0782431	0.0455276	0.110511	0.086519	0.101505	0.147277	0.0608954	0.0870656	0.134012	0.124551	0.13613	0.0356548	-0.0806947	0.100019	-0.18667	0.121416	-0.342364	-0.0272584	0.252815	-0.078178	-0.037043	-0.0681895	-0.396227	0.0543197	-0.0313158	-0.23542	-0.0422092	0.0686803	0.130238	0.0615816	-0.131849	-0.0704203	0.0429554	-0.0477604
line_721	AL	0.0721095	0.0746526	-0.122377	0.270972	-0.154944	0.141305	0.271855	0.0626854	0.338758	-0.125471	0.0689633	-0.00675358	-0.0987481	0.00619723	0.0292436	-0.0888722	-0.00948651	-0.136807	-0.107892	0.0489057	-0.141119	-0.0653017	-0.0925819	-0.0297019	0.151442	-0.0730547	-0.0688131	-0.0777896	-0.0989927	-0.0862077	-0.32754	-0.00123294	0.0981799	0.305903	0.0351708	-0.0389684	-0.212473	0.11486	-0.297455	-0.172821	0.211273	-0.170087	0.00901307	0.0481684	-0.203374	-0.107173	0.22391	0.0164105
line_727	DR	-0.260941	0.0745146	0.0620806	0.411239	-0.448199	-0.312283	0.554661	-0.425133	0.131903	-0.389281	-0.333468	-0.0575799	-0.298305	-0.0649465	-0.189107	-0.0356006	0.0332078	-0.0497602	-0.0500969	0.0441822	0.0959167	-0.0627691	-0.00573399	-0.0120484	-0.302691	0.0184976	0.0849009	-0.00648308	0.0771977	-0.0397527	0.0299629	-0.0646529	0.265449	-0.115752	-0.403756	-0.210847	-0.118137	-0.0727298	-0.270398	0.150876	0.0036275	-0.018603	-0.165183	-0.0836606	0.137464	0.0731415	-0.066999	0.0384267
line_727	AL	-0.0199951	-0.0688555	0.0105633	0.437873	0.0521792	-0.309095	0.431602	-0.201516	0.133498	-0.186682	-0.257081	-0.0542044	-0.00647356	-0.0440708	-0.120408	-0.110163	0.0013798	-0.0204253	-0.044115	0.177871	0.100956	-0.082686	-0.0846887	-0.0368824	-0.257064	0.0593865	0.0374209	-0.0573173	0.031642	-0.0481013	-0.174695	0.00463534	0.269639	0.52694	-0.3636	-0.0944561	-0.267636	0.0236414	-0.521337	0.272842	0.221568	-0.0847398	-0.129154	-0.225646	0.0860566	0.0449218	0.0773335	-0.0622837
line_737	DR	-0.262961	-0.0261542	0.04447	0.139204	0.115159	0.0833065	0.0317131	0.369916	-0.359105	-0.414551	-0.0505549	0.0344897	-0.145547	-0.159868	-0.0455488	-0.000456271	-0.0842342	0.126622	0.14455	0.132911	0.0806527	0.0667742	0.0984536	0.0889682	-0.106211	0.0161954	0.0680375	0.130038	0.0757009	0.117727	0.387546	-0.0858993	0.304114	0.327291	0.179879	-0.110939	0.142953	-0.0382123	0.203416	0.0345507	-0.171927	0.0628243	-0.10782	0.253262	0.199902	0.0650907	-0.166784	-0.0981057
line_737	AL	0.00385557	-0.135181	0.238188	-0.289713	0.22061	0.0960318	-0.221198	0.116554	-0.470712	-0.131448	-0.016332	-0.0749807	0.162308	0.0125699	-0.142078	0.058057	0.0677902	0.107132	0.0684651	-0.0489809	0.0665206	0.0724703	0.0551952	0.251567	0.0243911	0.0258738	0.100874	0.0460789	0.119078	0.0884588	0.292759	0.033295	0.102737	-0.312762	-0.00286882	-0.122094	0.111542	-0.0374247	0.110392	0.199136	-0.3873	0.00763023	-0.364722	-0.0758891	0.0282284	0.0283799	-0.19333	0.0122564
line_738	AL	-0.281992	-0.0682922	0.0152728	0.570212	0.337384	-0.30786	0.610813	0.0566379	-0.309221	-0.431688	-0.0857941	0.044483	-0.541701	0.038239	-0.0795116	0.119018	-0.182283	0.0778335	0.0567657	-0.114476	0.0226152	0.0485844	0.0796907	-0.0259501	-0.100525	-0.00301501	0.078242	0.0618539	-0.0304772	0.0175708	-0.022947	-0.0667843	-0.100555	-0.0430455	-0.295682	-0.00944393	0.211851	-0.112664	-0.120512	-0.0646463	-0.196243	0.115033	0.351095	-0.219904	0.00514181	0.0722311	-0.0982994	-0.115144
line_738	DR	-0.292169	-0.387978	-0.217732	-0.232612	0.411105	0.0558652	-0.149633	-0.173804	-0.14889	-0.0630979	-0.189266	0.0857404	-0.210489	-0.0657033	0.0169258	0.150816	-0.417872	-0.0319126	-0.0317097	-0.107359	-0.00739938	-0.0302114	-0.0244173	-0.194651	-0.162279	0.0032499	0.1985	0.0538133	0.233448	-0.0871478	0.129782	0.077603	-0.274066	0.223398	-0.0687222	0.0311864	-0.204669	0.0770736	0.0773016	0.0781139	-0.0246498	0.094251	0.313953	-0.379496	0.204457	0.0597159	-0.000533842	0.0779147
line_748	DR	-0.0143897	-0.14782	-0.276307	0.191255	0.601665	0.378521	0.130347	0.779841	0.348268	0.281297	-0.247404	-0.135662	-0.38143	0.0165517	-0.0760267	-0.244552	-0.377477	-0.342914	-0.407535	-0.440716	-0.233653	-0.312331	-0.380161	-0.269864	-0.139771	-0.177735	0.0936499	-0.285846	0.170165	-0.34771	0.200365	0.0467397	0.0463594	0.106488	0.263398	-0.0444883	0.0894972	-0.0432303	-0.320523	0.101571	-0.110708	-0.336005	0.13925	-0.205068	-0.028744	-0.065346	-0.0696855	0.266002
line_748	AL	0.0642138	0.00759241	-0.0731827	0.0410306	-0.113133	0.137518	0.112776	0.298304	0.299157	0.19562	-0.128535	-0.0981864	-0.461576	-0.0199113	0.0654705	0.060531	0.0637587	-0.130517	-0.121401	-0.0965911	-0.0915145	-0.047244	-0.074309	0.0239004	-0.0742526	-0.0820524	0.0259973	-0.0758095	0.190727	-0.0159901	0.266595	0.0159042	0.0975229	-0.413275	0.107734	0.0213496	-0.0185724	-0.154217	-0.163386	0.191905	-0.227253	0.000787444	-0.224162	-0.198519	0.168782	-0.0123195	-0.222607	0.178903
line_757	DR	0.188959	0.341528	-0.00264152	0.158447	-0.00544768	-0.0565731	0.206031	-0.646108	0.33558	-0.126344	0.169018	0.058747	-0.0268049	-0.0445215	0.11421	-0.0601798	0.0229543	-0.0085322	0.0238488	0.0816146	0.0319129	-0.00890911	-0.0454778	0.0251998	0.064278	-0.037082	-0.193428	-0.0493288	-0.0620674	-0.0433445	-0.401695	-0.118393	-0.826869	-0.233754	0.0867098	0.0874524	-0.23949	0.106172	-0.257921	0.20327	0.258404	0.0179413	0.253108	0.177459	0.11058	-0.00570266	0.173775	0.00581134
line_757	AL	0.0308326	0.111846	-0.456511	0.129297	0.450454	0.293479	0.0341953	-0.203761	0.405853	0.0715366	-0.242489	0.108101	-0.144267	-0.0395629	0.0901229	-0.314872	-0.356907	-0.137029	-0.146376	0.0429784	-0.0694464	-0.14914	-0.194454	-0.415707	-0.306243	-0.0155823	-0.07635	-0.302389	0.104225	-0.318829	-0.265661	-0.0232811	-1.04529	0.519677	0.335467	0.100607	0.324337	0.411979	-0.253076	-0.171742	0.466395	-0.292412	0.557987	0.367132	0.163845	-0.0773259	0.352613	0.124475
line_761	DR	-0.0788389	-0.314664	0.0476034	-0.127642	0.796232	0.0957624	-0.220412	0.35534	-0.126429	-0.134944	0.101386	-0.030208	0.185846	0.0411117	-0.032904	0.100215	-0.429848	-0.163165	-0.213168	-0.0530559	-0.014987	-0.100361	-0.158557	-0.0183927	0.15882	0.024018	0.176483	-0.170564	0.111142	-0.127766	0.0312836	0.0730363	-0.0841585	-0.0492397	-0.00704497	0.026437	0.0901652	0.0255017	0.0570785	-0.164956	-0.0294645	0.0992981	-0.0144478	-0.389049	0.0933065	0.0507233	-0.014885	0.00789167
line_761	AL	0.285534	-0.175245	0.0286982	-0.128832	-0.2323	0.210511	-0.0776405	0.184698	-0.15243	-0.194103	0.0864562	-0.0986298	0.19853	0.0353832	0.060749	0.0102827	0.0682125	-0.119255	-0.0934727	-0.234631	-0.0595521	-0.0688854	-0.0861856	0.0328294	0.104359	-0.0717396	-0.0543841	-0.133571	-0.117812	-0.0770421	0.0377871	-0.01623	-0.173273	-0.116872	0.119145	-0.0587919	0.0453916	0.0480459	-0.296975	-0.0520739	0.217585	-0.00030879	-0.222606	-0.298396	-0.213244	-0.103198	-0.0484876	0.020391
line_776	DR	-0.107199	-0.27228	0.230858	-0.240451	-0.00600602	-0.0400748	-0.264073	-0.213539	0.153355	-0.00542567	0.400197	0.0617041	-0.0724847	-0.0548245	-0.0641854	0.0998832	-0.0108311	0.178173	0.166119	0.117473	0.0824395	0.135318	0.155018	0.187086	0.284015	0.0967925	0.116019	0.143032	-0.227512	0.12768	-0.074848	-0.0197495	-0.00130375	0.126454	-0.0139435	0.0533803	-0.167157	-0.222207	0.172842	-0.138649	0.0613129	0.14995	0.0707277	-0.209618	-0.127769	0.101634	0.0220079	-0.306414
line_776	AL	0.118241	0.0281137	0.121756	-0.33666	0.0960889	0.0877296	-0.398888	-0.173288	0.037901	-0.0223875	0.10153	0.0195938	-0.146579	-0.0149829	0.0658858	0.138235	0.0786857	0.12328	0.123741	0.0965202	0.111521	0.0619883	0.109679	0.167222	0.0634696	0.0457027	0.0542772	0.082989	-0.158862	0.0880019	-0.173199	0.0252335	-0.0365732	-0.0778276	0.127564	0.0631921	-0.00942234	-0.110151	0.313348	0.101445	0.0147328	0.118638	-0.247014	-0.20088	-0.118802	0.0551707	-0.0809169	-0.193065
line_783	DR	0.0354161	0.206864	-0.147601	0.118332	-0.235423	-0.00161817	0.0787356	0.534579	0.127347	0.0704764	-0.050627	0.0540304	0.29486	0.0152942	-0.0421378	0.0120483	0.0092626	-0.0941581	-0.095578	-0.0745503	-0.0487609	-0.0412057	-0.02121	-0.0817808	0.00668095	-0.0192567	0.00296343	-0.0400839	0.0956061	-0.0217097	0.0449527	0.0174245	0.0168775	0.00401444	-0.0238891	-0.0160172	-0.00642811	-0.00371862	-0.225245	-0.190384	0.156539	-0.0682764	-0.0608493	0.314255	0.0558179	-0.0117292	0.0165816	0.0874702
line_783	AL	0.0617355	0.221722	-0.115794	-0.00992375	0.0972295	0.201159	0.0675767	-0.157553	-0.0405276	0.266958	0.0438892	-0.0496369	0.211353	-0.0257554	-0.0715905	-0.111773	0.00159026	-0.0724964	-0.0925398	-0.125672	-0.0665166	-0.0237274	-0.038413	-0.0468664	0.132113	-0.0440339	0.0321809	-0.0978589	0.003713	-0.0272657	-0.223235	0.019175	0.0334017	0.11418	0.142593	-0.0828359	0.128222	0.0302476	-0.150857	0.172355	0.00261681	-0.167683	-0.190259	0.0728068	-0.126483	-0.086605	0.0562179	0.0782861
line_787	DR	-0.0730869	0.123122	-0.0710387	0.21639	0.0205493	0.0062222	0.28525	0.118803	-0.00829103	0.00705859	-0.136184	-0.0719564	-0.634359	-0.0484102	-0.0744637	-0.0582331	-0.0362105	-0.0294007	-0.0302568	-0.0339321	0.0316945	-0.0176225	-0.0224707	-0.0827006	-0.147364	0.00303419	0.026408	0.0247697	0.0269258	0.00517009	0.0368482	-0.0323596	0.0228112	0.0463587	0.0625877	-0.0455655	0.289998	0.105947	0.0334528	-0.0165089	0.0550791	-0.0738969	-0.092979	-0.0613581	0.087548	-0.0644491	0.185175	-0.118858
line_787	AL	-0.381532	0.183291	0.155979	0.28229	0.30356	-0.0597234	0.348584	0.171929	-0.0336111	0.212803	0.235087	-0.0476601	-0.561388	-0.0531991	-0.066117	0.0494473	-0.0397442	-0.0572581	-0.0844561	-0.108958	-0.0160154	-0.00807138	-0.0100951	0.104475	0.227344	-0.0227811	0.0695316	0.0216087	0.0060969	-0.00320815	0.526547	-0.0356693	-0.0348791	0.420225	-0.133933	-0.0970908	0.104097	0.0232566	0.0158048	-0.282904	-0.0665298	0.0739794	-0.0886801	0.100411	-0.0599507	0.0574419	-0.0199459	-0.109594
line_790	DR	0.00919337	0.21716	-0.0442977	0.102434	-0.172385	0.154577	0.0921876	-0.487014	-0.0294681	-0.0678347	-0.0729923	0.0130463	0.0476659	0.00137157	-0.0271843	-0.0820607	0.0870854	-0.0816888	-0.075583	-0.112199	-0.0452282	-0.0435559	-0.0818226	-0.0774867	-0.0914138	-0.0150607	-0.0273609	-0.0860323	-0.0488157	-0.0727445	-0.260674	-0.0197745	-0.214197	-0.0129193	0.143587	-0.0292059	0.00240984	0.0386705	-0.0478772	-0.0229497	0.0884739	-0.00794888	0.0819024	0.192602	-0.0929313	0.0252154	0.0387144	-0.0610978
line_790	AL	0.347964	0.430909	-0.34752	0.0822922	0.115259	0.193328	-0.00246021	-0.439772	0.0483808	-0.228115	-0.526552	-0.0582227	-0.240508	0.0897954	0.100077	-0.243589	0.0861254	-0.157827	-0.1711	-0.147019	-0.128891	-0.0928296	-0.136743	-0.375955	-0.536844	-0.0427292	-0.28613	-0.206539	0.0427265	-0.133761	-0.571799	-0.0329056	-0.248141	-0.0204949	0.145896	0.167684	0.0703968	0.184858	-0.409878	-0.0441141	0.422924	-0.243021	0.128246	0.219568	-0.00392283	-0.135537	0.184546	0.0591499
line_796	DR	0.300202	-0.354185	0.101143	0.0753249	-0.056469	-0.168169	0.0227194	-0.134837	-0.521067	-0.206526	0.150765	0.0510496	0.871206	0.00291612	0.0291844	0.0962736	0.174872	0.30326	0.314853	0.220252	0.20704	0.241317	0.283576	0.162132	0.118818	0.165514	-0.0565638	0.274775	-0.284994	0.313693	0.0764938	0.0509407	0.396269	0.136664	-0.10167	-0.0488647	0.426906	-0.0580703	0.306765	0.124767	0.134739	0.0813772	-0.323937	0.148582	-0.232738	-0.0747877	-0.155763	-0.172044
line_796	AL	0.299347	-0.206939	0.201177	-0.260044	-0.884655	0.0110752	-0.340886	-0.340125	-0.150874	-0.0282045	0.20647	0.0406392	1.29656	0.0327589	-0.00251018	0.0958402	0.121087	0.215107	0.215157	0.220046	0.13317	0.160161	0.188412	0.202077	0.14074	0.116656	-0.102236	0.200365	-0.0476174	0.183978	0.330313	0.0503811	0.286535	0.0329742	0.00916333	0.0564753	-0.0278902	-0.0620676	0.256631	-0.227304	-0.110912	0.14467	-0.327778	-0.0270777	0.0051836	-0.0124634	0.102457	-0.0224109
line_801	AL	0.318815	0.0679285	-0.0394676	-0.0157876	0.195582	-0.0621627	-0.00708392	-0.126715	0.0428236	0.366157	-0.122933	-0.0591246	-0.264119	-0.00375306	-0.0347403	0.094426	0.271602	-0.020088	-0.00527609	0.0279433	-0.0416968	0.0285526	7.87712e-05	-0.0103849	-0.116545	-0.0288552	0.0368447	0.0381432	0.136338	0.0444858	0.417948	0.0436859	-0.0580177	-0.106966	-0.094533	-0.00511013	-0.0266878	0.0232428	0.0302383	0.192431	-0.150003	0.0642393	-0.497164	0.0576539	0.205985	0.0162771	0.0985134	0.00223574
line_801	DR	0.21533	0.201574	-0.106713	-0.228155	-0.242184	-0.13221	-0.323807	0.119199	0.158403	0.36854	0.0252828	-0.111073	-0.381884	-0.00824689	0.0254624	-0.0718638	-0.0595376	-0.205156	-0.200375	-0.169186	-0.178037	-0.152176	-0.161699	-0.0268493	0.083887	-0.158384	-0.11948	-0.193233	-0.0065964	-0.308848	0.0133764	-0.0372197	-0.267114	0.229615	-0.13842	-0.0474776	0.136724	-0.132309	-0.0926226	0.138396	0.298217	-0.159172	-0.11394	0.472611	-0.11497	-0.120344	0.0778044	0.00958741
line_802	DR	0.00766021	-0.265916	0.164978	0.16044	0.274671	-0.172479	0.301805	0.29695	0.0582036	-0.0346602	0.179599	0.0353836	-0.204992	-0.00709801	-0.138764	0.10569	-0.0590378	0.0649803	0.0426885	0.0944433	0.0768829	0.0458705	0.0460062	0.0899643	0.149013	0.0618664	0.00197084	0.042316	-0.0450372	0.0413802	0.0227099	-0.0415013	-0.0461704	-0.0547519	-0.129598	-0.166534	-0.229965	-0.0156405	-0.12226	0.06785	-0.079329	0.111261	-0.0109552	-0.204684	0.00495798	-0.0149138	0.00633694	-0.107578
line_802	AL	0.146998	-0.00347982	0.130363	0.112173	-0.202958	-0.174871	0.0625345	0.312111	0.109026	0.060394	0.144657	-0.0272082	-0.135714	-0.0216801	-0.153815	0.0469598	0.150217	0.0285514	0.00894492	0.0908234	0.0197181	0.0225303	0.0267579	0.116887	0.0822775	-0.0514975	0.0627577	0.0440788	-0.154209	0.0278186	0.158609	-0.0588305	-0.239513	-0.274249	-0.0991353	-0.245984	-0.280273	-0.0881327	-0.116251	0.0834218	-0.0836459	0.112749	-0.256573	-0.0130675	-0.21494	0.11577	-0.00743832	-0.207373
line_805	DR	0.385746	-0.0516954	-0.279042	0.0288781	0.212908	0.113701	-0.0184221	0.440267	-0.22242	0.0037143	-0.368983	-0.0184467	-0.0024872	0.0657467	0.0768238	-0.121	0.118475	-0.126915	-0.160896	-0.139258	-0.109155	-0.119925	-0.186098	-0.287805	-0.355852	-0.0432323	-0.148937	-0.213528	0.120079	-0.199591	-0.0358191	0.0711732	-0.0210621	0.133586	0.0579085	0.111074	0.0520495	0.0676774	-0.241506	-0.130526	-0.109036	-0.109029	-0.0992348	0.0100542	0.0381554	-0.0780461	0.25957	-0.0448258
line_805	AL	0.0312325	0.113885	0.0292092	-0.130856	0.130666	0.1029	-0.0670403	-0.0411971	-0.127352	-0.0952697	0.0418869	0.0292158	0.114309	0.0370701	-0.0355438	0.0550035	0.0730724	0.04491	0.0300672	0.0787674	0.0511438	0.0108656	0.00456857	0.0714022	0.054662	0.0373347	0.0224861	-0.00883345	0.0513012	0.00121144	0.238582	0.0147056	0.145901	0.0383037	0.125173	-0.00541952	-0.00760179	-0.135656	0.0269855	-0.188957	-0.285042	0.0448684	-0.101083	-0.0883428	0.0171674	0.0320712	-0.141375	-0.0531488
line_808	DR	0.187262	0.350199	0.149851	-0.144591	-0.0958622	0.0391375	-0.0406927	-0.339594	-0.111547	-0.0835532	0.0309631	0.0819659	-0.111974	0.00900158	0.0562221	0.119046	0.177982	0.217857	0.24073	0.191756	0.208552	0.159005	0.22595	0.167721	0.071803	0.153335	-0.140667	0.294361	-0.202243	0.215556	-0.185296	-0.00430963	0.235742	-0.265699	0.0813709	0.0558735	-0.237893	-0.202476	0.329711	0.0288632	-0.202568	0.102084	-0.00703301	0.120653	-0.184932	-0.0868414	-0.0528968	-0.210648
line_808	AL	-0.23963	0.202231	0.0608698	0.0464586	-0.33412	0.145733	0.0820954	-0.243658	0.0272562	-0.213603	0.0935381	0.00789423	-0.123811	0.0198932	0.00636703	-0.0357918	0.0816631	-0.0184017	-0.0293513	-0.0735812	-0.0181919	0.022071	0.000634249	0.0188919	0.117218	0.010776	0.0594994	-0.0358086	-0.202097	0.0102195	-0.14266	0.00709657	0.0894597	0.222665	0.0951144	0.0689899	0.203257	-0.0050045	0.0847546	-0.166871	-0.0828569	-0.0378667	0.0249286	-0.0989619	-0.267409	0.0415279	-0.0679597	-0.104442
line_810	AL	0.323027	-0.188853	0.245718	-0.222628	-0.254091	-0.0210193	-0.186653	0.43129	0.142954	0.130783	0.171335	-0.0709207	0.114018	0.0023646	0.0910272	0.104887	-0.133825	0.000409531	0.0258173	-0.035066	0.031394	0.0527746	0.0559077	0.246981	0.171563	0.00674953	0.0611011	0.089274	0.0362042	0.0861888	0.14207	0.0371509	-0.0611964	-0.314358	0.00538806	-0.00253707	-0.216149	-0.133528	0.0148308	0.0945741	0.00646556	0.0745467	-0.556226	-0.167799	0.0494837	0.0150506	-0.065178	0.180438
line_810	DR	-0.0805967	0.08122	0.193553	0.14877	-0.143009	-0.119314	0.15528	0.0339773	0.160478	-0.102675	0.277237	0.0818055	-0.299628	-0.012842	-0.0332114	0.0194412	-0.130238	0.0245027	0.0416389	0.0511505	0.0276523	0.0177004	0.00685435	0.152106	0.189917	0.0152134	0.0733024	0.00810303	-0.00283862	0.0270235	-0.0931908	-0.0271108	0.107121	-0.00203121	-0.018125	-0.0244027	-0.0678862	0.0393354	0.148093	-0.200128	-0.145805	0.110692	-0.127154	0.0228582	0.157002	0.0542234	-0.00471793	0.114853
line_812	DR	0.167062	0.231327	0.173417	0.0730621	-0.294132	0.125334	0.0931269	-0.594555	0.0742037	-0.130106	0.0671857	0.0036811	-0.208534	0.0545562	-0.0134844	-0.000444587	0.247404	-0.0339141	-0.0399665	-0.0733632	-0.082669	-0.0201775	-0.0321996	0.161901	0.0644904	-0.0588498	-0.156585	-0.0702288	0.000108463	-0.0220538	0.0281282	-0.0111744	0.0102208	-0.302338	0.0832781	0.00312989	-0.255432	-0.116434	-0.0384243	0.160744	-0.0248471	0.0384932	-0.377193	0.144363	-0.0428777	-0.0320278	0.0716344	-0.163559
line_812	AL	0.432047	0.107575	-0.0131396	-0.175725	0.239674	0.16271	-0.198752	-0.462267	0.188608	-0.121189	-0.00896859	0.118762	-0.0676417	0.0352101	-0.0381822	-0.0173539	-0.0756009	-0.0202426	-0.0126411	-0.0631509	-0.0862275	-0.000895545	-0.044031	-0.0260821	-0.00636262	-0.0381834	-0.194795	-0.0412212	-0.046249	-0.0318741	-0.158437	-0.0191379	-0.112628	0.0752265	0.199261	0.0354753	-0.0680272	0.161311	-0.30106	-0.0139954	0.224212	0.0746154	-0.129148	0.184617	-0.0126683	-0.110136	0.23701	-0.113106
line_818	AL	0.0432294	-0.226974	0.306741	-0.441524	-0.520381	-0.195068	-0.306125	-0.14684	-0.181414	0.219052	0.369263	0.118398	0.22459	-0.0743739	0.0008936	0.240734	0.14033	0.214918	0.266894	0.125482	0.241343	0.0867676	0.176305	0.386032	0.265318	0.100431	0.0588216	0.301534	0.0253638	0.185459	0.228778	0.0209926	0.253634	0.0134945	-0.138014	-0.0762209	-0.0743351	-0.150472	0.407625	0.0837709	-0.296155	0.193961	-0.116703	0.193198	0.136048	0.139452	-0.22138	-0.108406
line_818	DR	-0.261231	-0.452069	0.277109	-0.189267	-0.366725	-0.132578	-0.114761	-0.455124	-0.0357505	0.0307847	0.215182	0.205457	0.344185	-0.0791657	-0.0978264	0.242105	-0.0497291	0.359761	0.370025	0.348492	0.335951	0.195153	0.310061	0.326326	0.199838	0.183758	0.151128	0.412805	-0.0421904	0.319332	0.0789564	-0.00325985	0.541527	0.0872968	-0.0388428	0.0073627	-0.0512803	-0.0915025	0.502248	0.0352387	-0.245596	0.214488	-0.0950693	0.234294	0.0528322	0.105707	-0.169584	-0.148852
line_819	AL	-0.0314	-0.499241	0.410926	-0.497207	-0.38377	-0.385064	-0.419248	0.352602	-0.0461437	-0.226416	0.444871	0.117317	0.375327	-0.0503132	-0.0446735	0.296117	-0.0507843	0.265303	0.305298	0.110758	0.206885	0.114441	0.190823	0.407999	0.296694	0.0981192	0.14425	0.282971	-0.0577677	0.156779	0.342299	0.0285881	0.103521	-0.416286	-0.209477	0.0271558	-0.207414	-0.229698	0.561776	-0.0432833	-0.425464	0.349852	0.084491	-0.0916029	0.16289	0.229519	-0.226264	-0.0727571
line_819	DR	-0.126401	-0.371686	0.246174	-0.464768	0.0656469	-0.287622	-0.433618	-0.354975	0.0191435	0.0227795	0.261254	0.0527496	0.000870806	-0.0923233	0.122107	0.185972	-0.184507	0.228393	0.238341	0.16877	0.171182	0.0976802	0.178909	0.23817	0.17733	0.08428	0.100872	0.248308	0.00089041	0.154277	0.120908	-0.0180447	0.226346	0.0248384	-0.221383	0.0932616	0.117161	-0.0728815	0.524571	-0.0857863	-0.15258	0.213131	0.117187	-0.103177	0.103879	0.103191	-0.20901	0.00783734
line_821	AL	-0.164533	-0.332321	0.203364	0.12767	0.338595	-0.0117838	0.137399	-0.124921	0.101249	0.0812872	0.16843	0.0178176	-0.573593	-0.00202152	0.00265271	0.122739	-0.00398046	0.116273	0.102015	0.111902	0.141399	0.087433	0.116536	0.213637	0.160052	0.0793259	0.151579	0.154876	-0.0288415	0.10957	0.311864	0.0309883	0.236162	-0.0609331	-0.0467014	0.0191059	-0.147262	-0.15439	0.156375	0.205853	-0.134642	0.0995541	-0.0351331	-0.0433872	-0.0397924	0.155156	-0.0983817	-0.0101073
line_821	DR	-0.262147	-0.119679	0.0576408	-0.0597538	-0.295603	-0.110206	-0.0498072	-0.342552	0.224392	-0.103393	-0.0717299	0.0325088	-0.712768	0.042212	-0.0161434	0.0599537	0.00284374	0.119519	0.11419	0.147222	0.0855415	0.153716	0.13293	0.0106991	-0.108454	0.0659258	0.198789	0.131772	0.0747274	0.189873	0.185494	0.0438445	0.179736	0.0563483	-0.0923764	0.0822238	0.260042	0.0309018	0.0144	-0.0273299	0.108674	0.0438931	0.248853	-0.10321	0.141588	0.165963	-0.1116	0.087814
line_822	DR	0.195042	-0.334002	0.0272998	0.183573	0.333607	0.173114	0.2395	0.647683	0.12121	0.305302	0.373146	-0.0789785	1.33211	0.0535219	-0.0204404	-0.143447	-0.0622855	-0.168785	-0.173394	-0.204182	-0.135778	-0.12483	-0.160308	0.0880106	0.413876	-0.089986	0.0926582	-0.149904	-0.01858	-0.207613	0.322002	-0.0092357	-0.107383	0.318006	0.12021	-0.0802597	0.00335034	0.00508409	-0.304087	-0.148704	-0.0522929	-0.164749	-0.253599	-0.296945	-0.127828	0.0469725	0.066727	0.17279
line_822	AL	0.120113	-0.37821	0.0637986	-0.0399471	0.294793	0.0796504	0.0848469	-0.169567	0.0982537	0.139305	0.0282001	-0.0635805	0.886341	0.0586672	-0.0793123	0.104779	-0.0227301	0.0883624	0.0474808	0.0282099	0.0339725	0.0764957	0.0681124	0.0692492	0.099704	0.0627037	0.139793	0.060618	0.0987419	0.101575	0.018879	0.0565758	0.17844	-0.000472549	0.0344552	-0.0878915	0.040978	0.0186035	0.0412123	-0.302416	-0.222793	0.0182054	-0.306507	-0.130494	-0.164518	0.0505723	0.0473459	0.161704
line_832	AL	-0.533364	0.156845	0.122254	0.443917	-0.228201	-0.109446	0.439428	0.0406232	0.231016	0.0119185	0.114355	0.0317958	0.928929	-0.0867273	0.0735818	0.00832544	0.022715	0.00788788	0.0344928	-0.000806081	0.0179056	0.0153541	0.0352121	0.107957	0.0456296	-0.00292901	0.00145316	0.058874	-0.0111653	0.064398	-0.0922869	-0.0737503	0.054554	0.412947	-0.0879394	0.00769727	0.0138669	-0.152681	0.213692	-0.083513	0.161946	0.02904	0.0132424	0.134549	0.142134	0.00360592	-0.157035	-0.050301
line_832	DR	0.332066	0.160671	0.0100699	0.263585	0.436134	-0.101723	0.205281	-0.0257999	-0.0310539	0.206147	-0.251113	-0.0366282	1.52696	0.000624286	0.00233775	0.0324594	0.336046	0.157443	0.117227	0.0837158	0.0830249	0.115454	0.119625	-0.0128977	-0.248887	0.0934979	-0.0456759	0.0713274	0.0800962	0.193248	-0.250427	0.041281	0.187847	-0.0200868	-0.188733	-0.0706803	0.706391	-0.0452943	0.110294	0.0715087	0.0232861	-0.0532775	-0.262893	0.332323	0.0896884	-0.0422682	-0.051947	-0.200916
line_837	AL	0.310434	0.340109	-0.253781	0.058659	0.163313	0.318735	-0.0167654	-0.281378	0.0300384	-0.159531	-0.0350722	0.057697	0.427436	0.0487005	0.124523	-0.230708	0.0950983	-0.126294	-0.126065	-0.0719222	0.00731743	-0.103331	-0.167491	-0.213497	-0.0461154	0.0451618	-0.216914	-0.227759	0.0636456	-0.106613	-0.3924	0.0690013	-0.00109028	0.501947	0.337047	0.13325	-0.181297	0.207426	-0.191787	0.236713	0.418653	-0.211499	-0.00651326	0.0291443	-0.0157259	-0.146612	0.457886	-0.0348117
line_837	DR	-0.212627	0.399588	-0.147892	0.531294	0.0261039	0.251006	0.387467	-0.0869026	-0.102669	-0.236409	-0.0260951	0.0926223	-0.162435	-0.0481643	-0.0242742	-0.0934704	-0.118946	0.0322177	0.071031	-0.0174496	0.033767	0.0249061	0.0325814	-0.0561984	-0.0680172	0.0085254	-0.0586216	0.129409	0.00766175	0.0154894	0.0435938	-0.0647234	0.379616	0.187159	0.361576	-0.00619667	0.0434869	-0.0593191	0.134592	0.286684	0.127873	-0.0935526	0.158302	0.397961	0.075807	-0.0539577	0.136262	-0.20291
line_843	AL	-0.352872	0.116577	0.0247522	0.295741	-0.303729	-0.411965	0.382011	0.326559	-0.0244584	-0.188764	-0.00541489	0.0096712	-0.437621	-0.0675286	-0.208415	-0.00988028	-0.14586	-0.0579911	-0.0688702	-0.037094	-0.00657041	-0.0570399	-0.0170329	-0.0250541	0.0295793	-0.0565481	-0.000352242	-0.00824649	0.138091	-0.0172877	0.593805	-0.108761	0.148193	0.0607422	-0.36701	-0.19008	0.0886151	0.0242367	0.0828315	0.049632	-0.0142409	-0.0554027	0.0823502	-0.0437212	0.239049	-0.00781948	-0.26354	0.120098
line_843	DR	-0.0330496	0.0308005	-0.0518672	-0.246422	0.00680841	-0.191989	-0.0678083	0.0352962	-0.0240623	-0.0812935	0.00547238	0.0213826	0.716456	0.0210209	0.0806913	0.000575303	-0.0128548	0.0203663	0.0259617	-0.0392425	0.0323766	0.026551	0.00232784	-0.0801901	0.0330873	0.0528871	0.0511877	-0.0332555	0.00122501	0.0247747	0.315467	-0.00458141	-0.0459895	-0.348066	-0.176467	0.0536204	0.0106363	0.215492	0.0225853	0.101125	0.162583	-0.0161151	0.044539	-0.382773	0.10942	0.0526098	-0.0130198	-0.00136072
line_849	DR	0.0927912	0.173911	0.0494375	-0.0935079	0.0158346	-0.0356103	-0.0558977	0.741358	0.0810359	0.020774	0.105742	-0.1021	-0.0249278	-0.034397	-0.108372	-0.0169351	0.16913	0.0479916	0.0511988	-0.0134862	-0.0148824	-0.00398792	0.0152358	0.0571418	0.0938453	-0.0325674	-0.0703916	-0.0264998	-0.0878722	-0.0168691	-0.00960623	-0.103034	-0.171509	-0.549945	0.0241743	-0.0322198	-0.307937	-0.189151	-0.0395261	0.0923881	0.0184597	0.014679	-0.15486	0.176461	-0.00382416	-0.0200423	-0.068559	-0.0571503
line_849	AL	0.0638357	0.281817	-0.0710004	0.0992562	-0.417487	0.102478	0.0297724	0.160769	0.251711	0.350392	-0.0454739	-0.0488748	0.384177	-0.019879	-0.0377702	-0.054064	0.128884	-0.167569	-0.133626	0.110054	-0.111463	-0.126862	-0.15715	-0.0450066	-0.0666899	-0.0903442	-0.0325181	-0.188643	0.0142037	-0.131379	0.116397	-0.0838772	-0.334952	-0.240869	0.157089	0.0154472	-0.216829	-0.124388	-0.100625	-0.0766006	0.117127	-0.00110713	-0.164304	0.483706	0.0611646	0.00942654	-0.100761	0.0526312
line_850	AL	0.117443	-0.114759	0.0196773	0.378894	0.00288037	-0.181416	0.417921	0.546192	-0.134144	0.124804	0.21536	-0.108496	0.0715789	0.0167391	-0.0187918	-0.0215752	-0.123638	-0.172586	-0.189944	-0.147463	-0.160457	-0.0750045	-0.124194	-0.0160479	0.217344	-0.102921	-0.00337947	-0.112088	-0.0457259	-0.113718	0.145888	-0.0433357	-0.202724	-0.246538	-0.135889	-0.0144127	-0.108041	0.0138619	-0.384165	-0.510959	-0.0147366	-0.0428024	0.0276983	-0.204166	-0.0291882	0.00353097	0.131064	0.0477046
line_850	DR	-0.126583	-0.618912	0.0531015	-0.273913	0.199005	-0.0761185	-0.355288	0.131358	0.0448528	0.153	0.0820134	0.00178764	-0.328403	-0.00787777	0.0791242	0.0827429	-0.310395	-0.14045	-0.141407	-0.0792159	-0.0458636	-0.048156	-0.0648505	0.0629783	0.164479	-0.0102719	0.221544	-0.0270459	0.101567	-0.0649068	0.0478814	0.0566533	-0.180288	0.459422	-0.159003	0.0988744	0.0607983	0.133873	0.00219861	-0.402548	0.0632515	-0.0144874	0.1792	-0.253909	0.003149	0.0625965	0.0892364	0.0810569
line_853	AL	-0.106199	-0.480148	-0.111361	-0.0996554	0.262916	-0.0749006	-0.110988	0.251977	-0.0782972	0.127359	-0.211758	-0.0775034	-0.353902	0.0548524	-0.00265317	0.0212284	-0.0940655	-0.0583122	-0.0752505	0.0737193	-0.0250703	-0.026234	-0.0360818	-0.148797	-0.168126	0.0168567	0.0875868	-0.0465972	0.157862	-0.0323094	0.346613	0.0301801	-0.0100808	0.0679783	-0.158363	-0.0958231	0.194016	-0.0746896	-0.079502	-0.136184	-0.0898607	0.0277107	0.184394	0.0209507	0.110891	-0.0478075	-0.028912	0.155972
line_853	DR	-1.31729	-0.295128	-0.0199222	-0.602471	-0.0423563	-0.0959849	-0.436478	-0.138637	0.0908667	0.901312	-0.0137482	-0.0448737	-0.152335	0.0429958	0.0973022	0.0548839	-0.323713	-0.258004	-0.328905	-0.269303	-0.194405	-0.23677	-0.24287	-0.0869412	-0.00266512	-0.170232	0.345791	-1.12407	-0.0353423	-0.198597	0.18936	0.0357237	-0.0561091	0.612753	-0.145985	0.0291079	0.332208	0.137561	0.040838	-0.176053	0.15492	0.0864911	0.387585	0.181057	-0.0640305	0.270754	0.168406	0.253923
line_855	AL	0.0858326	0.16671	-0.25284	0.305095	-0.0777471	0.262116	0.283882	0.163998	-0.116867	0.341556	-0.277986	-0.0579995	-0.386674	0.0390535	0.0188841	-0.203332	-0.157663	-0.0660849	-0.0769432	-0.0339896	-0.137746	-0.0944535	-0.139896	-0.221051	-0.283974	-0.0838597	-0.300515	-0.118466	-0.151732	-0.136887	-0.212211	-0.0243445	-0.0938937	0.0932632	0.262958	0.0803329	-0.248797	0.0715453	-0.360449	-0.0156091	0.150952	-0.18217	0.324378	-0.243018	-0.159678	-0.202197	0.234081	0.0969744
line_855	DR	0.139495	0.342305	0.0167539	-0.054798	0.0747593	-0.0176225	0.0736554	0.0187021	-0.211052	0.18238	-0.015531	-0.065359	0.00332007	0.0565918	-0.033372	-0.00455561	0.0057477	-0.0102565	-0.0435755	-0.034152	-0.0260239	0.0306646	0.0119737	-0.0384916	-0.0258906	0.0194763	-0.134116	0.0399957	-0.0769801	-0.00631366	-0.117732	-0.00432404	-0.0740408	-0.337692	-0.0033742	-0.0971087	-0.0662527	0.10942	-0.0338676	-0.0591518	-0.0132902	0.0699335	-0.198147	0.0572268	-0.0314818	-0.0599191	0.00081541	0.11629
line_857	AL	-0.718523	0.0610795	-0.150358	-0.0560863	-0.108001	0.0834365	-0.213452	-0.38267	0.0356757	-0.0111983	-0.135813	-0.00262686	0.383407	0.00228142	0.18024	0.0796622	-0.144102	-0.101564	-0.0940785	0.0429857	-0.167157	-0.0579964	-0.0648502	-0.191337	-0.0983068	-0.111623	0.0891841	-0.109813	0.0573809	-0.137097	0.220243	-0.0194429	-0.0906936	-0.400606	0.0828465	0.0635676	0.194758	0.00476303	0.303573	-0.00102434	-0.186884	0.0707779	0.241274	0.123502	0.0734012	0.111046	-0.115998	0.246289
line_857	DR	-0.19218	0.178688	-0.265188	0.23468	0.18486	0.232355	0.149853	-0.139336	-0.0127516	-0.278974	-0.399023	0.0404672	-0.666143	0.00915027	-0.0200055	-0.0934144	-0.232829	-0.112225	-0.117665	-0.135909	-0.173888	-0.0780383	-0.0861911	-0.33853	-0.393335	-0.167882	-0.123087	-0.125199	0.17552	-0.1144	-0.0202947	0.0029955	-0.16889	0.0221065	0.211475	0.0767851	-0.270604	0.0226491	-0.0553566	-0.0678789	-0.00103698	-0.0479415	0.298872	0.140414	0.0117173	-0.0515139	0.107995	0.170739
line_861	DR	-0.122884	0.23778	-0.00417197	0.090562	0.0427772	-0.108101	-0.00463926	-0.386621	0.265127	-0.256323	-0.0530013	-0.0195417	0.132377	0.0623285	0.0685409	0.0021963	-0.154946	-0.0576399	-0.0659118	-0.0197512	0.00599844	-0.066656	-0.0723916	-0.0533438	-0.0838502	-0.000376675	-0.0145072	-0.00850295	-0.0191949	-0.0264578	-0.104108	0.0127151	-0.195772	-0.174899	-0.144013	-0.0200885	-0.052058	-0.0249152	0.0457583	0.114222	0.0184328	0.0673015	0.305984	0.0930578	0.0550402	-0.000372442	0.107607	0.238194
line_861	AL	-0.0366239	0.229626	-0.118415	0.38973	0.320637	-0.0103775	0.353708	-0.159612	0.138519	-0.295683	0.0285067	-0.0152981	0.101607	-0.0455308	-0.0482939	-0.0543524	-0.140817	-0.122113	-0.114341	-0.208195	-0.018416	-0.166753	-0.186576	-0.14295	0.0151586	-0.0375293	-0.0262508	-0.0743949	0.0208352	-0.213727	-0.32408	-0.0514053	-0.167459	0.327522	-0.0252347	-0.00183967	-0.0459454	0.0462458	-0.151231	0.267863	0.202438	-0.0542799	0.0348222	0.159525	0.046177	-0.00400781	0.283013	0.277959
line_879	AL	-0.319595	0.0600886	-0.0408764	0.163887	0.161876	-0.0336938	0.117688	-0.305248	-0.138177	-0.341992	-0.00396639	-0.0559564	-0.506179	-0.0723209	-0.0724328	-0.0134235	-0.217926	-0.0410186	-0.0523222	0.0359914	-0.0775714	-0.0313622	-0.0581755	-0.083011	-0.0186795	-0.0438338	-0.0242899	-0.0534628	0.0653547	-0.0452116	0.229663	-0.116387	-0.0948625	0.456301	0.026498	-0.0200059	0.0733254	0.129322	0.131575	-0.0060329	0.035128	0.0245662	0.320512	0.385159	0.127671	0.00978293	-0.0495218	-0.0055106
line_879	DR	-0.269978	-0.608786	0.0806602	-0.387814	-0.215072	-0.0190681	-0.291971	-0.500036	-0.0198892	-0.0596665	0.281648	0.0133513	0.021528	-0.0663253	0.0186612	0.109511	-0.309046	-0.0153213	-0.0264463	-0.00236182	0.023532	-0.00798019	0.0171162	0.0519178	0.254264	0.0621477	0.214686	0.0079085	-0.00455649	0.0282298	0.370447	-0.0291728	-0.108567	0.339844	-0.00506881	-0.0820454	-0.18261	0.0217756	0.179352	-0.0410786	0.0317738	0.0928823	0.0994571	-0.147892	0.0299405	0.154892	-0.00938526	0.0206776
line_882	AL	0.00764663	0.0356944	-0.234237	0.108293	-0.471139	0.0523148	0.0988409	0.52326	-0.00966685	0.14917	-0.562944	0.0508026	-0.167203	0.0828426	-0.023826	-0.0470397	-0.0545723	-0.0251587	-0.059243	-0.0370691	-0.0453144	0.0348026	0.00904923	-0.238656	-0.443638	0.00301958	-0.0573777	-0.0500541	0.0909231	0.00596197	0.0902716	0.0251324	0.0943537	-0.0812823	-0.0288748	-0.0482099	0.327944	-0.125176	-0.209097	0.0593601	-0.102686	-0.127476	0.128739	-0.241564	-0.0404902	-0.137602	-0.273322	-0.061444
line_882	DR	0.207113	0.0744134	-0.12679	0.187127	-0.424523	-0.0264084	0.111859	0.308719	-0.251603	0.052507	-0.282336	-0.0042816	-0.416943	-0.0481829	0.0551037	-0.061227	0.372311	-0.0824668	-0.0463639	-0.0564256	-0.166843	-0.0678113	-0.108936	-0.120472	-0.23905	-0.158271	-0.133206	-0.106773	-0.146194	-0.0831983	0.0335013	-0.0107388	-0.000729013	0.133543	-0.00432608	0.0473009	0.103366	-0.0428776	-0.285281	0.12435	-0.14302	-0.0130044	0.0311701	-0.320727	-0.106983	-0.0352316	0.0057916	0.10446
line_884	AL	-0.139086	-0.368239	-0.0108543	-0.0226722	-0.0187559	-0.176445	-0.119607	-0.166006	0.144234	0.108184	0.0472268	0.0133034	-0.459673	-0.0215	0.0403143	-0.0996864	-0.0620851	-0.0770392	-0.06787	-0.093604	-0.00188911	-0.0535786	-0.0600437	-0.0819734	0.0151179	0.0108953	0.0641218	-0.0731052	0.142935	-0.0833756	-0.126845	-0.0115384	-0.0710808	0.00874407	-0.260659	-0.0250708	-0.0637091	0.0663628	0.0784452	0.0381613	0.108721	-0.066087	0.116027	-0.21329	0.251256	0.070684	0.15064	0.166497
line_884	DR	-0.389114	-0.180289	0.200632	-0.411418	-0.165032	-0.105277	-0.395508	-0.584004	0.558871	0.0652259	0.293925	-0.0139842	0.0230124	-0.0356935	0.0164625	0.0436764	-0.103631	0.0449055	0.0496035	0.0897514	0.0593183	0.0793909	0.0897789	0.135561	0.290139	0.0613898	0.193025	0.0714902	0.043717	0.0722957	-0.0176796	-0.000492883	-0.100423	-0.0828814	-0.0999324	-0.0102875	0.0362924	0.0806599	0.171103	0.209253	-0.0487371	0.017217	0.0592391	0.183187	0.0621705	0.0802358	-0.179881	0.208345
line_890	DR	0.150116	0.00945144	-0.0903198	0.249423	-0.347339	-0.0015517	0.329723	0.191869	-0.194537	0.135791	-0.0612569	-0.174796	0.0532524	-0.0124303	0.102784	-0.0652315	0.276272	-0.245761	-0.23105	-0.278706	-0.195376	-0.170422	-0.213614	-0.123789	0.0481687	-0.123295	-0.0679042	-0.189133	-0.0925129	-0.261736	0.0071244	0.0891366	-0.266855	-0.0240554	0.0133977	-0.0287226	0.46565	0.0999163	-0.389471	0.060592	0.00479989	-0.158369	-0.242118	0.208002	-0.242266	-0.0954988	0.0321978	-0.00562563
line_890	AL	0.0975953	-0.214389	-0.0101737	0.226668	-0.118876	-0.211355	0.283701	0.128682	-0.225216	0.115373	-0.00968972	-0.110352	-0.459767	0.0435568	-0.0576545	-0.17459	0.284188	-0.182851	-0.183788	-0.179372	-0.0690708	-0.142106	-0.157318	-0.055154	0.0324862	-0.0137145	0.110164	-0.148836	0.0145912	-0.156358	0.284883	0.0112821	0.00982955	0.369968	-0.278031	-0.0082873	-0.155537	0.0463756	-0.481641	-0.0791186	-0.0948051	-0.115175	-0.230144	-0.143062	-0.0179384	0.108232	-0.0915444	-0.0731735
line_892	AL	-0.0967491	0.15013	-0.132077	0.38941	0.588893	0.122509	0.44642	-0.199073	-0.263898	-0.395119	-0.0413298	0.126681	-0.569326	0.00864814	-0.0330201	-0.170062	-0.0997703	0.0882563	0.0728072	0.0607448	-0.0102142	-0.0119072	-0.00388845	-0.113939	-0.0399885	-0.00863383	-0.0645391	-0.0844424	-0.268129	-0.0582184	-0.574693	-0.00634556	-0.164378	0.124261	0.165612	0.0301648	-0.109061	0.051031	-0.0244803	0.118442	0.219439	-0.135178	0.208089	-0.285082	-0.266537	-0.100247	0.468271	-0.241938
line_892	DR	-0.0968804	-0.0270629	-0.010977	-0.138928	0.234178	0.0195634	-0.114541	-0.264529	-0.124175	-0.193282	-0.0441808	0.12054	-0.721976	0.00311573	0.0693968	0.0580341	-0.173937	0.156735	0.18641	0.224451	0.171729	0.118152	0.165086	0.0338989	0.0130262	0.133549	0.0470821	0.137882	0.0320087	0.149163	-0.140897	0.0403912	-0.0440681	-0.451319	0.0126809	0.0218874	-0.241028	0.0327692	0.206835	0.166731	0.0804351	0.0175376	-0.0121452	-0.342767	0.0498788	-0.0544128	-0.0299031	-0.316498
line_897	AL	0.0347384	0.0333456	-0.0897161	-0.0675447	0.0555735	0.103591	-0.203319	0.0972402	-0.0545072	0.0444837	0.0675479	-0.0168508	-0.275624	0.100842	0.168105	-0.112027	-0.137144	-0.111035	-0.0908108	-0.0366277	-0.0342379	-0.0228911	-0.0629053	-0.112555	0.113145	-0.00285346	-0.0737998	-0.0355318	0.00978591	-0.0246367	0.00820585	0.0464374	0.0825238	-0.420562	0.0896898	0.124274	-0.281942	0.0644089	-0.0954949	-0.318115	0.184797	-0.136117	0.286106	-0.36113	-0.0844857	-0.0821575	0.34715	0.0760856
line_897	DR	0.0213502	0.307567	0.0828214	0.0676224	0.242145	0.0128434	0.0700968	0.259672	-0.153382	0.361359	0.37763	-0.0363215	0.0587787	0.0519013	0.0676699	-0.124908	0.295554	-0.148546	-0.154049	-0.174773	-0.0939319	-0.0638655	-0.115069	0.0900684	0.313879	-0.0701515	-0.126774	-0.0506685	-0.0264183	-0.0912533	-0.271107	0.0212797	-0.015838	0.270552	-0.0213782	0.13417	-0.452425	-0.0344297	-0.068925	-0.0723695	0.158313	-0.0410409	0.0348293	-0.0247744	-0.0198086	0.0180727	0.0670117	0.0917039
line_900	AL	0.0860074	-0.0369764	-0.316507	0.1178	0.158969	0.17211	0.0955829	-0.0589221	-0.117265	-0.386902	-0.354468	-0.00770365	-0.264982	0.0895291	-0.00863108	-0.185741	-0.0459656	-0.0690427	-0.0676679	-0.0341588	-0.122044	-0.0222307	-0.046034	-0.30996	-0.307175	-0.0424072	-0.134389	-0.128342	0.144941	-0.147048	0.224404	0.0146151	0.130588	0.172231	0.080879	-0.0310288	0.349223	0.252655	-0.424605	0.179764	-0.00273368	-0.236202	0.130522	-0.378191	-0.00911746	-0.172652	-0.0201212	-0.0642754
line_900	DR	-0.280599	0.0902532	-0.20465	-0.0394913	0.029699	0.0756275	-0.333313	-0.24539	0.0710921	0.131986	-0.222821	0.0170196	-0.386684	-0.0943061	0.0506571	-0.0111038	-0.178114	-0.0635792	-0.064732	0.0648384	-0.00600055	-0.0466334	-0.0517206	-0.175783	-0.251798	-0.00472998	0.158911	-0.0448721	-0.00908292	-0.0442204	0.214596	-0.0673598	-0.0402718	0.212623	0.102418	0.0442256	0.593196	0.20022	0.150386	-0.0952604	-0.0846427	-0.00589203	0.368162	0.060974	-0.00379187	0.0717051	-0.0290519	-0.090988
line_907	DR	0.0225056	-0.201629	0.00521699	-0.162735	0.495721	-0.0708417	-0.0919016	0.219421	-0.0485163	0.0264394	0.0481506	0.0115121	-0.0423019	-0.0453285	-0.128081	-0.0656544	-0.178635	-0.033025	-0.0492058	-0.0882388	0.00221417	-0.045089	-0.0865334	0.0125257	0.028088	-0.00204123	0.0832434	0.0292221	0.139863	-0.0459043	0.141361	0.0293586	-0.0554728	0.369454	-0.0452393	-0.0375838	0.256935	0.255631	0.0266373	-0.319041	0.0829721	-0.0975071	0.164536	-0.148397	0.131039	0.0513607	0.0200408	-0.0878669
line_907	AL	-0.133916	-0.0277041	0.207607	-0.222858	-0.109047	-0.212259	-0.159742	0.228454	-0.067719	0.0642622	0.204228	-0.0191848	0.389023	-0.0535771	-0.0329213	0.0721627	0.100105	0.00385643	0.0121652	-0.0108479	0.0676258	0.028885	0.0303894	0.173097	0.152882	0.01468	0.126347	0.0902785	0.123309	0.0532671	0.120286	0.0198531	-0.00747682	-0.275747	-0.172388	-0.0667229	0.0313587	0.155927	0.225827	-0.447618	0.0772424	0.0902811	-0.00391482	-0.0945952	0.22866	0.16897	-0.186051	0.0302193
line_908	AL	-0.092305	0.034373	0.115899	0.279607	-0.0952909	-0.0785044	0.418334	0.159946	-0.000140317	-0.185978	-0.0360416	-0.098315	0.374658	-0.0312985	-0.0251682	0.0334234	0.112286	-0.0117661	0.00109457	-0.107231	0.0263302	0.00832346	0.0226623	0.154164	0.0757352	0.00915721	0.064965	-0.0109929	0.112283	0.0220807	0.316112	-0.0173273	0.204047	0.0461484	-0.157071	-0.12696	-0.11325	-0.110185	-0.076341	0.0752831	-0.0566789	-0.0385675	-0.322658	-0.12912	0.034963	-0.0222192	-0.0580777	0.156912
line_908	DR	0.18036	-0.158981	-0.0701025	0.155144	-0.117527	-0.0249583	0.21353	0.706044	0.196623	-0.00387395	-0.272845	-0.0806083	-0.0183201	-0.0403754	-0.107583	-0.0320817	0.183379	-0.048165	-0.0458732	0.0217053	0.00540307	0.00582779	0.0291285	-0.0260452	-0.135318	0.00244627	-0.0873422	0.0216525	0.0589114	0.0264297	0.056037	-0.0377352	0.223404	-0.391846	-0.115328	-0.156841	-0.0707657	-0.059519	-0.0951789	0.0542104	-0.0574393	-0.157243	-0.33937	-0.210821	-0.109626	-0.163198	-0.131846	0.120802
line_911	DR	-0.062491	-0.118236	0.141448	0.0966949	-0.138422	-0.0665615	0.115029	0.0460771	-0.188166	0.0996418	0.141778	0.136242	-0.0681623	-0.0579177	-0.034188	0.207415	-0.0765405	0.301312	0.298239	0.264294	0.264224	0.183242	0.279763	0.230069	0.0994765	0.137475	0.0584011	0.353238	-0.0725622	0.284639	-0.115464	-0.037028	0.362792	0.0679571	0.0157296	-0.0476121	-0.0679503	-0.125169	0.442183	-0.043018	0.0232435	0.182635	-0.00199229	-0.0663184	0.0116451	0.0443655	0.055492	-0.31852
line_911	AL	0.0303618	-0.0357199	-0.026804	0.00757984	0.0746619	0.0462976	0.01173	0.2826	-0.0761254	-0.050045	-0.00176169	-0.0245292	0.302887	-0.0172569	-0.0462354	0.0280997	0.00131341	0.106552	0.0942446	-0.00568544	0.033113	0.0585682	0.0590359	-0.0463445	-0.0362475	0.0232119	-0.0328698	0.111819	-0.0301275	0.094965	-0.322575	0.0164016	0.0627056	0.00852303	0.123116	0.00810054	-0.0219124	0.0691296	0.123859	0.0702037	0.0393755	0.0445213	-0.0105378	-0.0479444	0.0292644	-0.0761483	-0.0228293	-0.213561
line_913	DR	0.0667	0.372025	-0.0887203	0.213862	0.0951563	0.115575	0.0835247	0.331314	0.0580771	0.143501	-0.0862564	-0.0178397	0.0528142	-0.0480609	-0.00633234	-0.0391954	-0.058501	-0.0302078	-0.0242488	0.00829013	-0.0363709	-0.0279766	-0.0163387	-0.0459624	-0.127596	-0.0701141	-0.121727	0.0161926	-0.0738302	-0.0138089	-0.0169835	-0.0501056	-0.0139814	0.0442965	0.17697	0.00424495	-0.112693	0.0228874	0.0369884	0.163095	-0.0030503	-0.00444063	-0.0104349	0.156407	-0.0196442	-0.0161699	-0.0926947	-0.000621943
line_913	AL	0.14173	-0.0997241	-0.00802647	-0.089714	-0.0536293	-0.00620608	-0.0425115	0.387314	-0.0236631	0.166114	0.00611303	-0.0560763	0.21784	-0.00626677	0.017773	-0.00786831	0.0461284	-0.0826421	-0.067394	-0.0815424	-0.0352143	-0.0253518	-0.0337443	0.00620888	0.00955318	-0.00859712	-0.0102397	-0.0618363	0.049586	-0.031281	-0.0703324	0.00466521	-0.114136	-0.284125	-0.0358153	-0.00938397	-0.103493	0.116066	-0.178233	0.00761236	-0.0086762	-0.00584135	-0.110869	-0.151919	-0.011144	-0.0515141	-0.0803045	0.0827928
line_85	DR	-0.0667	-0.372025	0.0887203	-0.213862	-0.0951563	-0.115575	-0.0835247	-0.331314	-0.0580771	-0.143501	0.0862564	0.0178397	-0.0528142	0.0480609	0.00633234	0.0391954	0.058501	0.0302078	0.0242488	-0.00829013	0.0363709	0.0279766	0.0163387	0.0459624	0.127596	0.0701141	0.121727	-0.0161926	0.0738302	0.0138089	0.0169835	0.0501056	0.0139814	-0.0442965	-0.17697	-0.00424495	0.112693	-0.0228874	-0.0369884	-0.163095	0.0030503	0.00444063	0.0104349	-0.156407	0.0196442	0.0161699	0.0926947	0.000621943
line_85	AL	-0.14173	0.0997241	0.00802647	0.089714	0.0536293	0.00620608	0.0425115	-0.387314	0.0236631	-0.166114	-0.00611303	0.0560763	-0.21784	0.00626677	-0.017773	0.00786831	-0.0461284	0.0826421	0.067394	0.0815424	0.0352143	0.0253518	0.0337443	-0.00620888	-0.00955318	0.00859712	0.0102397	0.0618363	-0.049586	0.031281	0.0703324	-0.00466521	0.114136	0.284125	0.0358153	0.00938397	0.103493	-0.116066	0.178233	-0.00761236	0.0086762	0.00584135	0.110869	0.151919	0.011144	0.0515141	0.0803045	-0.0827928
line_235	AL	-0.136388	-0.0469375	0.00315022	-0.195717	0.192465	-0.0503135	-0.247949	-0.0511365	0.0246248	-0.104882	0.0488706	-0.0136595	-0.557697	-0.0473841	0.0161001	0.0149746	-0.0398169	0.0244351	0.0285728	-0.0466315	-0.0234325	0.0104561	0.0381576	-0.014379	0.00850824	-0.013301	0.0309637	-0.0168744	0.0230205	-0.0276764	-0.175095	-0.0199246	-0.152009	-0.266907	-0.0225739	0.0526089	0.221669	0.0258375	0.28659	0.251007	-0.0607857	0.0465149	0.267342	-0.0412881	0.128187	0.0426635	-0.163903	-0.0794734
line_235	DR	0.124223	-0.13859	-0.0176079	0.0174782	0.131865	0.00219357	-0.0533224	-0.0504441	0.059434	-0.200457	0.137056	-0.00663299	-0.00990816	-0.0141602	0.0233417	0.0408376	0.0660477	0.0112102	0.0604591	0.0227762	0.0532759	0.0216528	0.0440966	0.0470599	0.138216	0.0325546	-0.00972986	0.130245	0.0836106	0.0295254	0.152457	-0.070756	-0.103348	-0.321327	0.0178149	0.04748	-0.208068	0.000914275	0.0198303	0.318985	0.0015184	0.0488931	-0.0732737	-0.149578	0.0987378	-0.0465214	-0.0678814	-0.0696001
line_409	DR	0.360556	-0.0406751	-0.04178	-0.0223779	0.735254	-0.0222358	0.000885535	0.326622	-0.23852	-0.282582	0.0839637	-0.0722302	-0.304708	-0.0584032	0.077032	-0.0437048	0.134472	-0.00387534	0.0123617	-0.16	-0.0750677	-0.0770217	-0.0569496	-0.0228125	0.0437055	-0.0891646	-0.10334	-0.076349	0.1477	-0.0597785	0.105305	0.00911031	0.0517039	-0.0362553	-0.00484997	0.0415575	-0.0829244	-0.0154005	-0.174142	-0.0153914	0.0443882	-0.0262378	-0.313323	-0.325528	0.18174	-0.0825954	0.0391909	0.0170628
line_409	AL	0.0505883	-0.0556444	0.210141	-0.323314	0.185816	-0.215881	-0.202244	0.623072	-0.208216	-0.0732498	0.312629	-0.102615	-0.0846047	-0.0695723	-0.0959897	0.0232336	0.0862665	0.00620243	-0.0364658	-0.0487676	0.0485493	-0.028653	-0.0135959	0.201762	0.223061	0.0169978	0.102691	-0.063156	0.0409273	-0.0199398	-0.111235	-0.00185167	-0.139619	-0.343969	-0.197047	-0.0117306	0.278745	-0.0624811	0.0716702	-0.170417	0.0672375	0.0257948	0.0232621	-0.0722899	0.122027	0.111516	-0.127009	0.100041
line_887	DR	-0.194294	-0.000676434	0.0202816	-0.350141	-0.0335124	0.126578	-0.288372	-0.24202	0.0270185	0.0456144	-0.0486652	0.061646	0.597105	0.0248693	0.0154633	0.0638027	-0.15945	0.174437	0.166669	0.191285	0.136999	0.139648	0.144747	0.0104258	-0.0711445	0.148208	0.111276	0.152093	-0.171051	0.178921	-0.36529	0.0485108	0.290647	0.177484	0.113845	0.0947228	0.096404	0.0877035	0.199935	-0.0782073	-0.160764	0.0827574	0.305774	0.210591	-0.146569	0.0889968	-0.00540907	-0.10188
line_887	AL	0.226316	0.274345	0.113529	-0.395188	-0.0267412	-0.0579142	-0.345271	-0.359023	0.0291206	-0.135219	0.120404	0.122919	0.259336	-0.0324652	0.127908	0.122983	0.123721	0.151429	0.157532	-0.0164971	0.0991038	0.103383	0.159285	0.14613	0.0972852	0.0421354	-0.11011	0.193789	-0.275262	0.169856	-0.558027	0.0273738	0.214825	0.246161	-0.00654762	0.214139	0.14847	0.00561882	0.289212	0.0837108	0.20464	0.127638	0.34137	0.141534	-0.162517	-0.10433	0.00291716	-0.047488
line_40	DR	0.0604092	0.166515	-0.121844	0.065929	0.102578	0.0992415	0.109663	-0.0186036	-0.0291792	-0.0604618	-0.217448	0.0438048	-0.032085	0.0584271	-0.0206378	-0.0070672	-0.135165	0.0436811	0.0382571	0.0223717	0.077244	0.0467238	0.059267	-0.0354435	-0.131882	0.0846517	-0.111	0.0664609	0.0677714	0.102393	0.178159	0.00542684	0.00565375	-0.0937136	0.10536	-0.0160296	-0.135088	0.125384	0.0658444	-0.0635796	0.120339	-0.0581152	0.252058	-0.0112168	0.00249208	-0.141685	-0.138265	0.0587951
line_40	AL	-0.288921	-0.0772087	-0.0178918	-0.218277	-0.163144	0.00694513	-0.26946	0.0858473	0.0229782	0.424597	-0.0627156	0.012693	-0.0174715	-0.0255882	-0.0436212	-0.0825282	-0.141412	0.0280158	0.0250215	-0.134491	0.0438425	0.00902492	0.0489123	-0.046483	-0.0273167	0.0456341	0.023055	-0.0523095	-0.026659	0.0688435	-0.246373	0.0452956	-0.00556125	0.00548873	-0.0363155	-0.024352	0.206592	0.175354	0.171856	-0.240754	-0.156052	-0.108852	0.498826	0.10271	-0.0329185	-0.0407447	-0.301538	0.00397444
line_57	DR	-0.0487068	-0.0645035	-0.164835	-0.215338	-0.269639	0.116827	-0.189964	0.288517	-0.150322	-0.156683	-0.335042	-0.0197145	0.294981	0.0606909	-0.0842239	-0.0538467	-0.129717	-0.0117802	-0.0207138	0.0601738	0.0979179	0.0471833	0.0421492	-0.16254	-0.33951	0.10484	0.0221472	0.0106959	0.0941928	0.00686432	-0.304881	0.0251158	0.0587097	-0.138024	-0.00110658	0.0150945	-0.0358854	0.0422145	-0.0530495	-0.222093	0.0302148	-0.0661867	0.0180891	-0.318205	0.0320419	-0.0156263	0.0361262	0.106369
line_57	AL	0.20735	0.0555832	-0.162049	-0.222782	-0.0293904	0.217828	-0.217561	0.091964	-0.193575	-0.332359	-0.177024	-0.0187569	0.10382	0.02997	0.0828808	-0.0375486	0.00992159	0.130376	0.109256	0.160064	0.106185	0.0945385	0.0983673	-0.113115	-0.180978	0.115407	-0.119375	0.0890198	0.0549236	0.101333	-0.387085	0.0714987	0.213972	0.040666	0.196655	0.0533262	-0.0118543	0.0123188	0.0726257	-0.0772047	0.00696937	-0.00129976	0.0651392	-0.130088	0.0818309	-0.0940105	0.145008	-0.118234
line_229	DR	0.145821	0.100992	-0.0583719	-0.110629	-0.230218	0.0680896	-0.0978853	0.245561	0.0719485	0.170781	-0.366573	0.0755365	-0.323558	0.145798	0.122692	0.0213531	0.101136	0.0123255	0.00691942	-0.0251954	-0.0461262	0.0441821	0.0472189	-0.0517864	-0.425838	-0.0217255	-0.130275	0.0231988	0.0505124	0.0280334	0.113963	0.022082	-0.144253	-0.318493	0.043594	0.03819	-0.0361566	-0.0122591	-0.0518551	0.0517354	-0.039346	-0.0373239	-0.000683498	0.0320507	-0.0405075	-0.0563304	-0.0111236	0.00531846
line_229	AL	-0.0971322	0.283014	-0.257207	0.0761759	-0.42544	0.0255519	-0.0237353	0.158426	0.169006	0.0929803	-0.381739	-0.00451338	-0.0549048	0.0445616	0.126677	-0.0626515	0.0517405	-0.0786195	-0.0617593	-0.065777	-0.0433648	-0.0593498	-0.0543852	-0.209457	-0.34055	-0.0367925	-0.0506467	-0.115265	0.0611905	-0.0772672	0.264494	-0.00036169	-0.244242	-0.312129	0.0313476	0.192529	0.134089	0.0449343	-0.0448085	0.0580095	0.00206575	-0.0688795	0.135772	0.037276	-0.00587848	-0.0211153	0.0335798	0.0368949
line_320	DR	0.329007	0.0574974	-0.126041	-0.343339	-0.687657	0.268484	-0.282587	0.777532	-0.222961	0.347045	-0.126345	-0.11452	0.24281	0.168393	-0.0696417	-0.0465145	-0.0312725	-0.172506	-0.170526	-0.193772	-0.101711	-0.0666089	-0.123767	-0.128873	3.03021e-05	-0.0307822	-0.0210483	-0.081144	-0.094332	-0.0590155	0.110022	0.0081293	0.253768	0.154777	0.118358	-9.50733e-05	-0.130624	-0.0131846	-0.245739	-0.0714436	-0.146276	-0.147992	0.0749423	-0.1666	-0.300792	-0.127275	0.0187546	0.293796
line_320	AL	0.154128	-0.148961	0.0425477	-0.417332	-0.686828	0.0992494	-0.358294	0.356748	-0.361357	0.182181	0.134906	-0.136834	0.230636	0.0905559	0.0210984	0.170613	0.278138	0.0321245	0.0232289	0.0914215	0.0418305	0.105284	0.0640889	0.0803658	0.180955	0.0722979	0.120043	0.0932326	-0.127703	0.138401	0.618623	0.0586094	0.419822	0.0308077	-0.0104829	0.0307587	-0.31019	-0.0752232	8.17868e-05	-0.00961557	-0.27993	0.109896	-0.231843	0.0773866	-0.281109	-0.000108655	-0.235447	0.137076
line_321	DR	-0.0956946	-0.326979	-0.107745	0.178198	0.0354877	0.106048	0.0773077	0.563281	0.282537	-0.0517871	-0.155519	-0.0221952	-0.214979	-0.0258526	0.0085508	-0.10307	-0.158986	-0.100949	-0.0985348	-0.112197	-0.159075	-0.0770417	-0.11728	-0.0920943	-0.103734	-0.104142	0.101663	-0.116807	0.12609	-0.0772991	0.144682	-0.00527176	-0.176623	0.188278	0.107038	0.0740804	0.0907664	0.0968661	-0.105622	0.0634294	0.0937435	-0.0867635	0.224335	-0.0478494	0.16686	0.0621598	0.0106648	0.0779672
line_321	AL	0.0152212	-0.349579	-0.12268	0.18147	0.210764	0.0103129	0.188002	0.280094	0.334851	-0.0176936	-0.0868337	-0.131505	-0.368944	-0.0195144	0.114117	-0.0925404	0.0832864	-0.180709	-0.165387	-0.206452	-0.223248	-0.108706	-0.147949	-0.101927	-0.0829384	-0.144922	0.106495	-0.167542	0.153453	-0.139192	0.251846	-0.0416575	-0.12815	-0.0758414	0.0445595	0.131351	-0.0309337	0.073093	-0.364437	0.154648	0.119606	-0.0666374	-0.258738	-0.171859	0.217218	0.0658102	-0.153227	0.0976076
line_405	DR	0.0269613	-0.0946044	-0.041851	0.105797	-0.27816	0.204886	0.04129	0.4873	0.34159	-0.11978	-0.0702861	-0.125733	-0.236699	0.0636818	0.156098	-0.160595	-0.188581	-0.21981	-0.227777	-0.275866	-0.190643	-0.106606	-0.159939	-0.0504606	-0.00707831	-0.11655	-0.0138661	-0.203769	0.000351598	-0.178902	0.271237	0.021001	-0.0455859	0.0194414	0.112497	0.0220203	-0.0775356	0.0389804	-0.0825064	-0.0731259	0.101541	-0.144903	0.105193	-0.444273	-0.119487	-0.023963	-0.0156667	0.0732631
line_405	AL	0.0850933	-0.033584	-0.0245259	0.264914	-0.212279	0.141849	0.357696	-0.0827402	0.309615	-0.254207	-0.242901	0.00848725	0.599138	0.0313714	0.0507122	-0.0867126	-0.113244	-0.0587143	-0.0732372	-0.0381331	-0.0430665	0.00424509	-0.0315664	-0.0514808	-0.187549	0.00105197	-0.17426	-0.0397671	0.0282666	-0.00239116	0.273094	0.0473575	0.211723	0.0140709	0.0437136	-0.0297688	-0.170988	0.059974	-0.262778	-0.0174663	-0.0581755	-0.116923	-0.0409147	-0.204396	-0.0251731	-0.163308	0.054429	-0.0245742
line_406	AL	-0.165355	0.176564	-0.013316	-0.0288206	0.0938637	0.218375	-0.0624688	-0.251035	0.307905	-0.00274036	-0.00952126	-0.0590479	-0.26465	-0.0202419	0.0393898	-0.00152848	-0.0749629	0.0569068	0.0428654	-0.0503626	0.0198813	0.0525323	0.0447395	0.00854472	0.0150816	0.0585932	-0.0416919	0.0159294	0.0715335	0.0610923	0.0529994	0.0537467	0.25445	0.424452	0.217559	0.0670646	0.177448	0.0798004	0.364472	0.11305	-0.204583	0.00682352	0.259499	-0.0513717	0.0536502	-0.00825206	-0.0984041	0.00804974
line_406	DR	-0.0758653	-0.450259	0.110271	-0.276848	-0.0751317	0.0260031	-0.261824	-0.339921	0.278189	0.0319774	0.0168508	0.0789216	-0.347475	-0.0810446	0.0322572	0.171747	-0.112569	0.225186	0.260717	0.145713	0.20971	0.176442	0.245247	0.200866	0.00172208	0.149695	0.0568736	0.282435	0.0360064	0.23099	0.250284	0.0632026	0.449294	0.477958	0.0465109	0.0664801	0.0809487	0.00374009	0.569249	-0.174882	-0.0147738	0.130481	0.0274844	-0.0547132	0.0575252	0.029759	-0.128207	0.0254885
line_439	DR	0.139148	0.166782	-0.13024	0.206095	-0.448492	-0.0533227	0.277755	0.876252	-0.304696	0.25032	-0.0744649	-0.100356	0.10611	0.0759224	-0.0402351	-0.0647759	0.139788	-0.265175	-0.218728	-0.28124	-0.0290283	-0.157158	-0.188636	-0.0493886	0.0424447	-0.0680603	-0.0873966	-0.189785	0.111401	-0.213828	0.11766	-0.0236639	-0.194419	-0.0443101	-0.123755	-0.0121219	0.405265	-0.0743108	-0.461573	0.0973297	0.0641357	-0.162736	-0.141364	-0.230308	0.117951	-0.156363	-0.057849	0.118644
line_439	AL	0.465674	0.161857	-0.223529	0.245259	-0.294091	-0.00300146	0.242206	0.657141	-0.213203	0.127009	-0.0238614	-0.125808	0.340718	0.0808979	-0.00802039	-0.205607	0.0928311	-0.160675	-0.163594	-0.136803	-0.192373	-0.0854688	-0.136291	-0.192608	0.0168546	-0.127886	-0.12356	-0.255915	0.0759604	-0.143572	-0.148716	-0.00773346	-0.230431	0.0290429	-0.117583	0.112996	-0.157622	-0.0105043	-0.656348	0.0320982	-0.00912773	-0.180731	-0.169097	-0.371968	0.0353431	-0.111251	0.241358	0.117377
line_513	DR	0.196613	-0.219785	0.0884913	-0.32436	0.244359	-0.0248177	-0.372772	0.140466	0.309633	-0.190019	-0.0325209	0.000759584	0.108325	0.0493756	0.142716	0.0572005	-0.00371284	0.138874	0.104141	0.0190061	0.0547454	0.122412	0.0870947	0.0797285	-0.0684177	0.046121	0.00338175	0.0896889	0.0438799	0.119967	0.0407889	0.10947	0.112521	-0.148784	-0.0110996	0.0721669	-0.0906523	0.0630882	0.209844	-0.0694649	-0.269036	0.0619064	-0.037765	-0.155544	0.104502	0.0829251	-0.0473631	0.385769
line_513	AL	0.125056	0.0309587	-0.0599757	0.196637	0.102834	0.163167	0.137349	-0.0563644	0.286698	-0.395981	-0.125591	-0.0453686	0.109918	0.069642	0.0282297	-0.0588877	-0.00731095	-0.0205139	-0.0398639	-0.0879464	-0.0556637	0.0357422	-0.0112044	-0.0587522	-0.0876804	0.0265096	-0.0569665	-0.0241076	0.0333388	-0.00155977	-0.237425	0.0680452	0.214741	-0.0813304	0.116433	0.0845623	-0.00899966	0.0157472	-0.0869752	-0.0122065	-0.222091	-0.0675756	0.197555	-0.181873	0.00259744	-0.125112	-0.0188055	0.412763
line_530	DR	-0.073667	-0.119117	-0.0475944	-0.192948	0.189527	0.239749	-0.204882	0.132312	0.358748	-0.169095	0.105627	-0.0119433	0.194409	0.119546	0.169645	-0.0168432	-0.128722	-0.202243	-0.245451	-0.232617	-0.284727	-0.234725	-0.225196	-0.0245725	0.206568	-0.148068	0.169766	-0.277168	-0.0768546	-0.333622	-0.255207	0.111988	-0.182682	0.550977	0.0996017	0.210145	-0.0562142	0.0914149	-0.250336	0.113447	0.0491734	-0.107597	-0.0312418	-0.152251	-0.188852	0.121649	-0.0526393	-0.161799
line_530	AL	0.00542756	-0.212913	-0.0983638	0.142482	-0.194032	0.0401111	0.161039	0.598626	0.365519	-0.225282	-0.0336537	-0.0768893	0.0403635	0.114569	0.118328	-0.0856272	-0.110026	-0.152876	-0.171048	-0.135244	-0.154841	-0.0824136	-0.198724	-0.144507	0.0860034	-0.0508151	0.0728946	-0.215674	0.0620188	-0.191122	-0.407244	0.0390879	0.0230561	-0.00428695	-0.106043	0.0843833	-0.0273217	0.0750238	-0.39782	-0.0288226	-0.0218143	-0.130243	-0.177163	-0.493899	-0.0787026	-0.0303747	-0.106964	-0.00491425
line_306	AL	-0.117244	0.0119465	-0.0161922	0.384266	0.519851	0.15193	0.412955	-0.278678	0.23203	-0.313802	0.00505651	0.0494368	0.225932	-0.0957851	-0.0268273	-0.0388315	-0.113167	0.03333	0.00714005	-0.0363495	0.012508	-0.0145254	0.0102474	0.00438523	0.000698447	-0.0194197	-0.0808442	0.0212232	-0.0276068	-0.0200808	0.104396	-0.0113147	0.207395	0.729436	0.210935	-0.0251766	-0.157744	0.0329536	-0.103813	0.222076	0.0606085	-0.0514928	0.247922	-0.123188	0.0306391	-0.000718549	-0.0289809	-0.101968
line_306	DR	-0.0670734	-0.0142538	-0.0353951	0.540913	0.323772	0.103388	0.581633	-0.0873755	0.117903	-0.416794	-0.0538843	-0.0366675	-0.247745	-0.0356147	-0.11037	-0.0630669	-0.127066	-0.0151674	-0.027977	0.0117059	-0.0010372	-0.0259039	-0.0333378	-0.0216275	-0.0732267	-0.00273062	0.0249608	-0.0122012	-0.0156196	-0.0300654	-0.159093	-0.0575783	0.209531	0.0814663	0.0521654	-0.0762229	-0.135362	-0.0729528	-0.273377	0.183622	-0.00547372	-0.0836099	0.0222446	-0.211456	-0.236308	-0.0226293	-0.00870172	-0.124853
[truncated: 57 more columns]
