# Supplementary material for: Genetic and metabolomic architecture of variation in diet restriction-mediated lifespan extension in Drosophila
Source: PLoS Genet. 2020 Jul 9;16(7):e1008835. doi: 10.1371/journal.pgen.1008835 (PMC7347105; doi:10.1371/journal.pgen.1008835)
Supplement: S2 Dataset — (XLSX) [file pgen.1008835.s008.xlsx]

## Sheet: Data_for_Fig1_and_S1
DGRP_line	AL_meanLS	DR_meanLS	delta_LS (AL - DR)	relative_LS	pval_from_ttest
line_208	49.8659	51.22	1.3541	1.34681	0.0343994
line_301	39.2055	28.6835	-10.5219	-14.9157	0.000138349
line_303	29.2622	52.7052	23.443	14.9579	1.82e-93
line_304	33.0497	49.5244	16.4747	9.54802	9.37e-15
line_307	23.4634	15.6941	-7.7693	-18.6405	8.92e-20
line_313	48.8533	44.9155	-3.93784	-4.36178	0.111373
line_315	26.2821	27.9024	1.62039	-8.09098	0.322849
line_324	28.6505	39.2712	10.6206	1.88384	1.06e-18
line_335	27.2487	49.5393	22.2906	12.9769	3.74e-47
line_357	27.8211	27.0521	-0.768969	-9.84709	0.506984
line_358	23.7938	34.0741	10.2803	-0.454951	8.95e-15
line_360	45.2784	43.6701	-1.60825	-3.50319	0.0927765
line_362	33.1852	45.7561	12.5709	5.69998	5.72e-09
line_375	36.0229	48.9551	12.9322	7.22889	1.39e-17
line_379	42.1429	24.6904	-17.4524	-20.6376	8.92e-54
line_380	40.672	38.4712	-2.20084	-5.99114	0.136408
line_391	41.2111	36.1189	-5.09219	-8.66068	1.58e-05
line_399	48.9843	40.2332	-8.75113	-9.12118	5.1e-11
line_427	44.3366	53.4667	9.13003	6.84761	4.54e-07
line_437	37.8257	40.4545	2.62886	-2.33264	0.288542
line_517	22.75	43.3108	20.5608	9.3961	1.47e-25
line_555	29.7386	41.4919	11.7533	3.46417	9.74e-19
line_639	27.3684	39.0556	11.6871	2.42277	3.16e-12
line_707	26.5294	37.9339	11.4045	1.79488	3.05e-12
line_712	28.7434	21.0634	-7.68004	-16.3786	2.7e-08
line_732	43.9831	39.5723	-4.41086	-6.83873	0.00654448
line_765	14.7528	18.8588	4.10601	-10.3493	1.57e-05
line_774	20.4046	35.8917	15.4871	3.35733	8.59e-23
line_786	27.6276	30.0503	2.4227	-6.73504	0.0352037
line_799	36.3149	47.234	10.9191	5.33599	4.12e-12
line_820	29.6947	35.4188	5.72411	-2.58304	1.44e-08
line_852	46.9378	61.0876	14.1498	12.9377	8.08e-28
line_859	40.4973	52.6667	12.1694	8.30718	1.92e-16
line_365	23.1733	34.9333	11.76	0.769479	7.84e-09
line_705	23.215	34.8972	11.6822	0.708848	3.78e-13
line_714	30.2286	34.1471	3.91849	-4.169	0.0627487
line_21	32.8471	36.9694	4.12233	-2.88773	7.12e-05
line_26	15.4615	27.4321	11.9706	-2.19314	1.1e-21
line_45	21.6705	22.9298	1.25937	-10.3495	0.218084
line_59	22.4545	49.0662	26.6116	15.3253	3.55e-40
line_69	25.4091	25.5806	0.171554	-9.89902	0.883665
line_73	22.7913	32.6686	9.87729	-1.27043	1.13e-29
line_75	32.1895	37.1615	4.97198	-2.30865	2.79e-05
line_83	12.2051	20.9481	8.74292	-6.7607	5.42e-05
line_88	32.8807	56.9796	24.0989	17.1027	5.49e-24
line_91	41.5532	44.8347	3.28152	-0.146215	0.0979244
line_93	29.4531	35.7231	6.26995	-2.13661	9.35e-09
line_101	44.5272	52.4286	7.9014	5.69737	3.21e-05
line_105	43.9	50.3623	6.46232	4.00023	0.000675184
line_109	19.2475	41.963	22.7155	10.1096	1.81e-82
line_136	44.6071	47.7592	3.15202	0.980899	0.0816003
line_138	28.1443	41.0101	12.8658	3.92067	6.2e-59
line_149	30.4956	44.0168	13.5212	5.5436	3.37e-15
line_153	34.9495	48.933	13.9835	7.8385	9.4e-34
line_158	23.5862	38.4715	14.8853	4.06466	5.73e-38
line_176	34.9158	17.4192	-17.4966	-23.6555	9.79e-42
line_177	5.59211	24.3733	18.7812	0.556535	9.39e-28
line_181	21.7333	34.5185	12.7852	1.20215	3.56e-32
line_189	38.3256	27.6761	-10.6495	-15.4053	4.33e-11
line_195	46.4184	27.5381	-18.8803	-20.3062	1.39e-30
line_217	32.8144	39.2667	6.45223	-0.57125	1.24e-07
line_228	21.369	36.6207	15.2517	3.51875	4.73e-27
line_237	38.1277	36.0642	-2.06349	-6.90073	0.134
line_239	25.6769	27.0374	1.36051	-8.59986	0.127828
line_280	34.4891	51.9891	17.5	11.1656	1.05e-36
line_287	33.4079	50.3636	16.9557	10.1765	1.31e-16
line_309	32.8125	41.5405	8.72804	1.70376	5.23e-09
line_317	32.3829	38.8232	6.44035	-0.760718	5.46e-05
line_318	32.6044	36.8182	4.21379	-2.89612	0.0127979
line_338	26.4118	28.5294	2.11765	-7.54035	0.211255
line_340	32.6806	30.7794	-1.90114	-8.97971	0.105235
line_350	33.6364	19.8446	-13.7918	-20.4771	1.18e-21
line_352	40.7803	32.7513	-8.02905	-11.7748	8.99e-06
line_356	20.0667	24.2356	4.16894	-8.09989	8.83e-07
line_359	29.6517	43.392	13.7403	5.41541	2.33e-24
line_361	26.2675	35	8.73248	-0.984869	1.92e-11
line_367	32.0632	35.0928	3.02963	-4.30299	0.117944
line_370	34.5804	46.472	11.8916	5.59475	1.43e-16
line_371	25.1888	30.4536	5.26483	-4.89639	3.09e-13
line_373	49.4734	47.1	-2.3734	-2.5422	0.116834
line_374	26.7091	30.2075	3.49846	-6.0372	0.0733869
line_377	41.1084	54.3415	13.233	9.62229	3.2e-10
line_381	17.1	42.7561	25.6561	12.1666	4.08e-24
line_382	18.7302	39.0417	20.3115	7.49275	4.34e-81
line_383	11.9474	26.325	14.3776	-1.23205	1.51e-18
line_385	23.9867	24.3896	0.402944	-10.2529	0.751487
line_386	21.62	25.1373	3.51725	-8.11242	0.0766117
line_392	19.0206	24.5825	5.56191	-7.13734	7.32e-05
line_426	27.3958	27.2919	-0.103941	-9.35702	0.910193
line_440	29.2162	36.0825	6.86626	-1.63779	6.18e-11
line_441	45.7668	34.1088	-11.658	-13.352	3.01e-14
line_443	37.1319	31.7089	-5.42301	-10.67	0.0840967
line_461	20.7805	31.408	10.6275	-1.3476	3.72e-16
line_491	27.4061	50.6588	23.2528	14.0039	3.78e-56
line_502	26.2695	26.6656	0.396071	-9.32047	0.709012
line_508	36.18	33.3711	-2.80887	-8.44752	0.092409
line_509	29.4524	28.0909	-1.36147	-9.76834	0.195401
line_531	18.9412	39.8491	20.9079	8.17595	7.89e-26
line_535	32.4044	41.3298	8.92542	1.7332	2.16e-09
line_563	49.4891	58.1467	8.65754	8.49521	1.16e-14
line_584	28.219	45.0593	16.8403	7.92592	1.67e-20
line_589	31.6711	41.2949	9.62382	2.12987	2.25e-09
line_595	22.4348	42.7606	20.3259	9.03144	2.86e-118
line_703	17.1178	29.292	12.1742	-1.30801	2.39e-70
line_716	23.5902	50.6886	27.0985	16.2795	2.42e-63
line_721	33.6562	43.3333	9.67708	2.99998	7.48e-15
line_727	25.202	41.6452	16.4431	6.28737	2.86e-17
line_737	28.2161	38.1049	9.88872	0.97317	5.3e-33
line_738	36.8974	49.3712	12.4738	7.13033	8.77e-11
line_748	36.8624	50.8601	13.9977	8.63982	1.84e-20
line_761	29.0508	46.0513	17.0005	8.42837	1.35e-64
line_776	20.0785	23.8817	3.80319	-8.46076	2.18e-05
line_783	32.9323	44.5206	11.5883	4.61334	4.27e-31
line_787	25.101	49.5895	24.4885	14.2911	8.23e-34
line_790	24.5952	29.0414	4.44614	-5.95931	0.00146225
line_796	35.4904	36.6325	1.14206	-4.78032	0.0564349
line_801	32.6212	50.8638	18.2426	11.1396	3.32e-40
line_802	45.1353	48.0429	2.90762	0.953809	0.0316026
line_805	23.8541	39.8083	15.9542	5.24381	2.73e-32
line_808	36.7958	42.7143	5.91851	0.533235	0.000404507
line_810	27.3743	34.3548	6.98049	-2.28147	5.18e-10
line_812	28.4	40.5691	12.1691	3.32921	2.38e-14
line_818	34.1429	39.3504	5.20757	-1.26931	1.46e-05
line_819	30.0556	15.012	-15.0436	-23.2023	8.58e-31
line_821	49.4962	68.1667	18.6705	18.5111	2.79e-40
line_822	30.5669	45.5192	14.9523	7.00399	1.01e-60
line_832	25.9195	47.4084	21.4889	11.6283	3.47e-77
line_837	33.4303	38.8655	5.43519	-1.33488	0.000535965
line_843	19.1508	36.8217	17.6709	5.0252	1.89e-52
line_849	30.6321	46.9953	16.3633	8.44181	2.75e-35
line_850	26.009	35.0847	9.07574	-0.747985	1.29e-11
line_853	43.2963	39.0506	-4.24566	-6.95616	0.11678
line_855	30.7375	47.1724	16.4349	8.55683	1.62e-38
line_857	23.3226	24.1409	0.818359	-10.1108	0.443754
line_861	48.3388	43.8739	-4.46489	-5.10053	0.0262622
line_879	40.4951	57.8419	17.3468	13.4837	1.08e-45
line_882	30.5093	43.526	13.0167	5.04472	3.27e-42
line_884	35.5217	43.8718	8.35006	2.44055	4.88e-06
line_890	26.5647	37.5989	11.0341	1.43908	2.69e-35
line_892	30.1878	51.3913	21.2035	13.0992	1.6e-43
line_894	17.8603	22.0521	4.19175	-8.98492	0.000103002
line_897	33.5745	37.7805	4.20602	-2.50473	0.0523711
line_900	27.5664	39.5556	11.9891	2.80624	1.02e-18
line_907	34.6818	46.5696	11.8878	5.63269	9.73e-16
line_908	12.7105	23.557	10.8464	-4.44923	8.99e-12
line_911	20.3028	16.7283	-3.57449	-15.7462	1.55e-05
line_913	39.9209	33.008	-6.91295	-11.0123	2.8e-09
line_85	24.0364	43.6914	19.6551	9.01966	1.69e-62
line_235	42.9439	46.2165	3.27262	0.41711	0.0315769
line_409	21.6253	21.8772	0.251929	-11.3756	0.680521
line_40	30.7288	41.8083	11.0795	3.19782	2.16e-14
line_57	30.6404	40.3684	9.72797	1.80996	2.36e-13
line_229	31.8696	42.6809	10.8113	3.39902	3.62e-07
line_320	34.5464	38.0635	3.51704	-2.79377	0.00169643
line_321	21.0496	31.5189	10.4694	-1.39504	2.66e-30
line_405	42.4843	47.1111	4.62683	1.58221	0.000119881
line_406	25.5976	30.7733	5.17577	-4.81725	5.71e-05
line_439	37.3846	59.1841	21.7995	16.6565	4.51e-51
line_513	21.8579	37.9149	16.057	4.5252	2.4e-23
line_530	37.9899	63.0471	25.0572	20.1633	3.11e-60
line_306	17.3966	39.3565	21.96	8.59247	1.67e-19

## Sheet: Data_for_Fig3
node1	node2	r.or.rdiff	type	diet
PEP	2-Phosphoglyceric Acid	0.938104	common	both
5-Aminovalerate	Valine	0.985803	common	both
5-Aminovalerate	Pipecolate	0.89253	common	both
Valine	Pipecolate	0.884781	common	both
5-Aminovalerate	Leucine	0.852406	common	both
Valine	Leucine	0.826906	common	both
5-Aminovalerate	Iso-Leucine	0.949326	common	both
Valine	Iso-Leucine	0.942549	common	both
Pipecolate	Iso-Leucine	0.881655	common	both
Leucine	Iso-Leucine	0.908912	common	both
Oxaloacetate	Asparagine	0.947983	common	both
Alpha-Ketoglutaric Acid	Glutamine	0.942272	common	both
Pipecolate	Lysine	0.888717	common	both
Leucine	Lysine	0.826095	common	both
5-Aminovalerate	Methionine	0.89489	common	both
Valine	Methionine	0.900224	common	both
Pipecolate	Methionine	0.874661	common	both
Leucine	Methionine	0.851282	common	both
Iso-Leucine	Methionine	0.922841	common	both
5-Aminovalerate	Phenylalanine	0.879848	common	both
Valine	Phenylalanine	0.869477	common	both
Pipecolate	Phenylalanine	0.8574	common	both
Leucine	Phenylalanine	0.946662	common	both
Iso-Leucine	Phenylalanine	0.939312	common	both
Lysine	Phenylalanine	0.824374	common	both
Methionine	Phenylalanine	0.907689	common	both
Glucose	isoValeric Acid	0.893115	common	both
Serine	Glycerate	0.927929	common	both
Cytosine	Cytidine	0.938412	common	both
GMP	CMP	0.886159	common	both
GMP	AMP	0.886717	common	both
GMP	IMP	0.899026	common	both
AMP	IMP	0.825706	common	both
Uridine	Biotin	0.81842	common	both
Tyrosine	Sorbitol	0.968374	common	both
Glucose	Malondialdehyde	0.938206	common	both
isoValeric Acid	Malondialdehyde	0.972151	common	both
Oxaloacetate	Threonine	-0.408361	diff	DR
Threonine	Pipecolate	-0.432607	diff	DR
Threonine	Leucine	-0.420291	diff	DR
Threonine	Iso-Leucine	-0.438861	diff	DR
G1P, G6P, F6P, F1P	Glutamic acid	0.465495	diff	AL
Proline	Glutamic acid	0.612746	diff	AL
Threonine	Methionine	-0.427394	diff	DR
Threonine	Phenylalanine	-0.423932	diff	DR
Oxaloacetate	1/3-Methylhistidine	0.414716	diff	AL
Cadaverine	1/3-Methylhistidine	-0.446298	diff	DR
Serine	1/3-Methylhistidine	0.449128	diff	AL
Phenylalanine	1/3-Methylhistidine	0.401873	diff	AL
5-Aminovalerate	Arginine	0.509038	diff	AL
Valine	Arginine	0.525731	diff	AL
Threonine	Arginine	0.426205	diff	AL
Pipecolate	Arginine	0.612457	diff	AL
Leucine	Arginine	0.616355	diff	AL
Iso-Leucine	Arginine	0.575037	diff	AL
Asparagine	Arginine	0.438263	diff	AL
Lysine	Arginine	0.649292	diff	AL
Methionine	Arginine	0.534926	diff	AL
Phenylalanine	Arginine	0.594	diff	AL
Arginine	Tyrosine	0.51212	diff	AL
2-Phosphoglyceric Acid	Cystine	0.428475	diff	AL
Glutamic acid	Cystine	-0.449628	diff	DR
1/3-Methylhistidine	Aminoisobutyrate	-0.450972	diff	DR
Arginine	Glycerate	0.411146	diff	AL
Glutamic acid	N-AcetylGlycine	-0.557299	diff	DR
Proline	2-Hydroxyglutarate	0.438901	diff	AL
D-Leucic Acid	Cystathionine	0.426166	diff	AL
Cytosine	Adenosine	0.502317	diff	AL
Cytidine	Adenosine	0.511628	diff	AL
Arginine	Inosine	-0.422598	diff	DR
Adenosine	Guanosine	0.439759	diff	AL
Alpha-Ketoglutaric Acid	Hypoxanthine	-0.423413	diff	DR
Glutamine	Hypoxanthine	-0.486873	diff	DR
Glutamine	Oxypurinol	-0.436192	diff	DR
Glutamic acid	Urate	-0.419334	diff	DR
Arginine	Urate	-0.442321	diff	DR
2-Hydroxyglutarate	Urate	-0.418317	diff	DR
Guanosine	Xanthosine	-0.511553	diff	DR
Proline	cGMP	-0.461901	diff	DR
Betaine	cGMP	0.563566	diff	AL
Uridine	cGMP	-0.465788	diff	DR
Cytidine	IMP	0.415457	diff	AL
Arginine	Choline	-0.444187	diff	DR
Glutamic acid	Methylmalonate	-0.418063	diff	DR
cGMP	Methylmalonate	0.581927	diff	AL
Arginine	4-Pyridoxic acid	-0.470593	diff	DR
cGMP	Biotin	-0.432118	diff	DR
Arginine	Pyridoxal-5-P	-0.458803	diff	DR
Arginine	Sorbitol	0.51243	diff	AL
Cytosine	Sucrose	-0.409359	diff	DR
cGMP	Ornithine	0.591764	diff	AL
Glutamic acid	Malondialdehyde	-0.430737	diff	DR
Threonine	Putrescine	-0.404892	diff	DR
Arginine	Agmatine	0.406114	diff	AL
1/3-Methylhistidine	Geranyl Pyrophosphate	-0.402079	diff	DR
Arginine	Geranyl Pyrophosphate	-0.539981	diff	DR

## Sheet: Data_for_Fig5_and_S5
experiment	condition	event (day)	event_type(0 = census; 1 = death)
ccha2r_da	dr_ctrl	3	1
ccha2r_da	dr_ctrl	9	1
ccha2r_da	dr_ctrl	16	1
ccha2r_da	dr_ctrl	19	1
ccha2r_da	dr_ctrl	21	1
ccha2r_da	dr_ctrl	23	1
ccha2r_da	dr_ctrl	23	1
ccha2r_da	dr_ctrl	33	1
ccha2r_da	dr_ctrl	33	1
ccha2r_da	dr_ctrl	33	1
ccha2r_da	dr_ctrl	33	1
ccha2r_da	dr_ctrl	35	1
ccha2r_da	dr_ctrl	37	1
ccha2r_da	dr_ctrl	40	1
ccha2r_da	dr_ctrl	42	1
ccha2r_da	dr_ctrl	42	1
ccha2r_da	dr_ctrl	42	1
ccha2r_da	dr_ctrl	44	1
ccha2r_da	dr_ctrl	44	1
ccha2r_da	dr_ctrl	47	1
ccha2r_da	dr_ctrl	49	1
ccha2r_da	dr_ctrl	49	1
ccha2r_da	dr_ctrl	51	1
ccha2r_da	dr_ctrl	51	1
ccha2r_da	dr_ctrl	51	1
ccha2r_da	dr_ctrl	51	1
ccha2r_da	dr_ctrl	51	1
ccha2r_da	dr_ctrl	51	1
ccha2r_da	dr_ctrl	51	1
ccha2r_da	dr_ctrl	54	1
ccha2r_da	dr_ctrl	54	1
ccha2r_da	dr_ctrl	54	1
ccha2r_da	dr_ctrl	54	1
ccha2r_da	dr_ctrl	54	1
ccha2r_da	dr_ctrl	54	1
ccha2r_da	dr_ctrl	54	1
ccha2r_da	dr_ctrl	54	1
ccha2r_da	dr_ctrl	56	1
ccha2r_da	dr_ctrl	56	1
ccha2r_da	dr_ctrl	56	1
ccha2r_da	dr_ctrl	56	1
ccha2r_da	dr_ctrl	56	1
ccha2r_da	dr_ctrl	56	1
ccha2r_da	dr_ctrl	56	1
ccha2r_da	dr_ctrl	58	1
ccha2r_da	dr_ctrl	58	1
ccha2r_da	dr_ctrl	58	1
ccha2r_da	dr_ctrl	58	1
ccha2r_da	dr_ctrl	58	1
ccha2r_da	dr_ctrl	58	1
ccha2r_da	dr_ctrl	61	1
ccha2r_da	dr_ctrl	61	1
ccha2r_da	dr_ctrl	61	1
ccha2r_da	dr_ctrl	61	1
ccha2r_da	dr_ctrl	61	1
ccha2r_da	dr_ctrl	61	1
ccha2r_da	dr_ctrl	61	1
ccha2r_da	dr_ctrl	61	1
ccha2r_da	dr_ctrl	61	1
ccha2r_da	dr_ctrl	61	1
ccha2r_da	dr_ctrl	61	1
ccha2r_da	dr_ctrl	61	1
ccha2r_da	dr_ctrl	63	1
ccha2r_da	dr_ctrl	63	1
ccha2r_da	dr_ctrl	63	1
ccha2r_da	dr_ctrl	63	1
ccha2r_da	dr_ctrl	63	1
ccha2r_da	dr_ctrl	65	1
ccha2r_da	dr_ctrl	65	1
ccha2r_da	dr_ctrl	65	1
ccha2r_da	dr_ctrl	68	1
ccha2r_da	dr_ctrl	68	1
ccha2r_da	dr_ctrl	68	1
ccha2r_da	dr_ctrl	68	1
ccha2r_da	dr_ctrl	68	1
ccha2r_da	dr_ctrl	68	1
ccha2r_da	dr_ctrl	68	1
ccha2r_da	dr_ctrl	68	1
ccha2r_da	dr_ctrl	68	1
ccha2r_da	dr_ctrl	68	1
ccha2r_da	dr_ctrl	68	1
ccha2r_da	dr_ctrl	68	1
ccha2r_da	dr_ctrl	68	1
ccha2r_da	dr_ctrl	70	1
ccha2r_da	dr_ctrl	70	1
ccha2r_da	dr_ctrl	70	1
ccha2r_da	dr_ctrl	70	1
ccha2r_da	dr_ctrl	70	1
ccha2r_da	dr_ctrl	72	1
ccha2r_da	dr_ctrl	72	1
ccha2r_da	dr_ctrl	72	1
ccha2r_da	dr_ctrl	72	1
ccha2r_da	dr_ctrl	72	1
ccha2r_da	dr_ctrl	75	1
ccha2r_da	dr_ctrl	75	1
ccha2r_da	dr_ctrl	75	1
ccha2r_da	dr_ctrl	75	1
ccha2r_da	dr_ctrl	75	1
ccha2r_da	dr_ctrl	75	1
ccha2r_da	dr_ctrl	75	1
ccha2r_da	dr_ctrl	75	1
ccha2r_da	dr_ctrl	75	1
ccha2r_da	dr_ctrl	75	1
ccha2r_da	dr_ctrl	75	1
ccha2r_da	dr_ctrl	75	1
ccha2r_da	dr_ctrl	75	1
ccha2r_da	dr_ctrl	75	1
ccha2r_da	dr_ctrl	75	1
ccha2r_da	dr_ctrl	75	1
ccha2r_da	dr_ctrl	75	1
ccha2r_da	dr_ctrl	75	1
ccha2r_da	dr_ctrl	77	1
ccha2r_da	dr_ctrl	77	1
ccha2r_da	dr_ctrl	77	1
ccha2r_da	dr_ctrl	77	1
ccha2r_da	dr_ctrl	77	1
ccha2r_da	dr_ctrl	77	1
ccha2r_da	dr_rnai	9	1
ccha2r_da	dr_rnai	12	1
ccha2r_da	dr_rnai	16	1
ccha2r_da	dr_rnai	16	1
ccha2r_da	dr_rnai	16	1
ccha2r_da	dr_rnai	19	1
ccha2r_da	dr_rnai	21	1
ccha2r_da	dr_rnai	33	1
ccha2r_da	dr_rnai	33	1
ccha2r_da	dr_rnai	40	1
ccha2r_da	dr_rnai	40	1
ccha2r_da	dr_rnai	44	1
ccha2r_da	dr_rnai	47	1
ccha2r_da	dr_rnai	47	1
ccha2r_da	dr_rnai	47	1
ccha2r_da	dr_rnai	49	1
ccha2r_da	dr_rnai	49	1
ccha2r_da	dr_rnai	49	1
ccha2r_da	dr_rnai	49	1
ccha2r_da	dr_rnai	51	1
ccha2r_da	dr_rnai	54	1
ccha2r_da	dr_rnai	54	1
ccha2r_da	dr_rnai	56	1
ccha2r_da	dr_rnai	56	1
ccha2r_da	dr_rnai	56	1
ccha2r_da	dr_rnai	56	1
ccha2r_da	dr_rnai	56	1
ccha2r_da	dr_rnai	58	1
ccha2r_da	dr_rnai	58	1
ccha2r_da	dr_rnai	58	1
ccha2r_da	dr_rnai	61	1
ccha2r_da	dr_rnai	61	1
ccha2r_da	dr_rnai	61	1
ccha2r_da	dr_rnai	61	1
ccha2r_da	dr_rnai	63	1
ccha2r_da	dr_rnai	63	1
ccha2r_da	dr_rnai	63	1
ccha2r_da	dr_rnai	63	1
ccha2r_da	dr_rnai	63	1
ccha2r_da	dr_rnai	63	1
ccha2r_da	dr_rnai	63	1
ccha2r_da	dr_rnai	65	1
ccha2r_da	dr_rnai	65	1
ccha2r_da	dr_rnai	65	1
ccha2r_da	dr_rnai	65	1
ccha2r_da	dr_rnai	68	1
ccha2r_da	dr_rnai	68	1
ccha2r_da	dr_rnai	68	1
ccha2r_da	dr_rnai	68	1
ccha2r_da	dr_rnai	68	1
ccha2r_da	dr_rnai	68	1
ccha2r_da	dr_rnai	68	1
ccha2r_da	dr_rnai	68	1
ccha2r_da	dr_rnai	68	1
ccha2r_da	dr_rnai	68	1
ccha2r_da	dr_rnai	68	1
ccha2r_da	dr_rnai	68	1
ccha2r_da	dr_rnai	68	1
ccha2r_da	dr_rnai	70	1
ccha2r_da	dr_rnai	70	1
ccha2r_da	dr_rnai	70	1
ccha2r_da	dr_rnai	70	1
ccha2r_da	dr_rnai	70	1
ccha2r_da	dr_rnai	70	1
ccha2r_da	dr_rnai	70	1
ccha2r_da	dr_rnai	70	1
ccha2r_da	dr_rnai	72	1
ccha2r_da	dr_rnai	72	1
ccha2r_da	dr_rnai	72	1
ccha2r_da	dr_rnai	72	1
ccha2r_da	dr_rnai	72	1
ccha2r_da	dr_rnai	72	1
ccha2r_da	dr_rnai	72	1
ccha2r_da	dr_rnai	72	1
ccha2r_da	dr_rnai	72	1
ccha2r_da	dr_rnai	72	1
ccha2r_da	dr_rnai	72	1
ccha2r_da	dr_rnai	72	1
ccha2r_da	dr_rnai	72	1
ccha2r_da	dr_rnai	72	1
ccha2r_da	dr_rnai	75	1
ccha2r_da	dr_rnai	75	1
ccha2r_da	dr_rnai	75	1
ccha2r_da	dr_rnai	75	1
ccha2r_da	dr_rnai	75	1
ccha2r_da	dr_rnai	75	1
ccha2r_da	dr_rnai	75	1
ccha2r_da	dr_rnai	75	1
ccha2r_da	dr_rnai	75	1
ccha2r_da	dr_rnai	75	1
ccha2r_da	dr_rnai	75	1
ccha2r_da	dr_rnai	75	1
ccha2r_da	dr_rnai	75	1
ccha2r_da	dr_rnai	75	1
ccha2r_da	dr_rnai	75	1
ccha2r_da	dr_rnai	75	1
ccha2r_da	dr_rnai	75	1
ccha2r_da	dr_rnai	75	1
ccha2r_da	dr_rnai	75	1
ccha2r_da	dr_rnai	75	1
ccha2r_da	dr_rnai	75	1
ccha2r_da	dr_rnai	75	1
ccha2r_da	dr_rnai	75	1
ccha2r_da	dr_rnai	75	1
ccha2r_da	dr_rnai	75	1
ccha2r_da	dr_rnai	75	1
ccha2r_da	dr_rnai	75	1
ccha2r_da	dr_rnai	75	1
ccha2r_da	dr_rnai	75	1
ccha2r_da	dr_rnai	75	1
ccha2r_da	dr_rnai	75	1
ccha2r_da	dr_rnai	75	1
ccha2r_da	dr_rnai	75	1
ccha2r_da	dr_rnai	75	1
ccha2r_da	dr_rnai	75	1
ccha2r_da	dr_rnai	75	1
ccha2r_da	dr_rnai	75	1
ccha2r_da	dr_rnai	75	1
ccha2r_da	dr_rnai	75	1
ccha2r_da	dr_rnai	75	1
ccha2r_da	dr_rnai	75	1
ccha2r_da	dr_rnai	75	1
ccha2r_da	dr_rnai	77	1
ccha2r_da	dr_rnai	77	1
ccha2r_da	dr_rnai	77	1
ccha2r_da	dr_rnai	77	1
ccha2r_da	dr_rnai	77	1
ccha2r_da	dr_rnai	77	1
ccha2r_da	dr_rnai	77	1
ccha2r_da	dr_rnai	77	1
ccha2r_da	dr_rnai	77	1
ccha2r_da	dr_rnai	77	1
ccha2r_da	dr_rnai	77	1
ccha2r_da	dr_rnai	77	1
ccha2r_da	dr_rnai	77	1
ccha2r_da	dr_rnai	77	1
ccha2r_da	dr_rnai	77	1
ccha2r_da	al_ctrl	3	1
ccha2r_da	al_ctrl	9	1
ccha2r_da	al_ctrl	14	1
ccha2r_da	al_ctrl	16	1
ccha2r_da	al_ctrl	19	1
ccha2r_da	al_ctrl	19	1
ccha2r_da	al_ctrl	19	1
ccha2r_da	al_ctrl	19	1
ccha2r_da	al_ctrl	19	1
ccha2r_da	al_ctrl	19	1
ccha2r_da	al_ctrl	21	1
ccha2r_da	al_ctrl	21	1
ccha2r_da	al_ctrl	21	1
ccha2r_da	al_ctrl	21	1
ccha2r_da	al_ctrl	21	1
ccha2r_da	al_ctrl	21	1
ccha2r_da	al_ctrl	23	1
ccha2r_da	al_ctrl	23	1
ccha2r_da	al_ctrl	23	1
ccha2r_da	al_ctrl	23	1
ccha2r_da	al_ctrl	23	1
ccha2r_da	al_ctrl	23	1
ccha2r_da	al_ctrl	23	1
ccha2r_da	al_ctrl	26	1
ccha2r_da	al_ctrl	26	1
ccha2r_da	al_ctrl	26	1
ccha2r_da	al_ctrl	26	1
ccha2r_da	al_ctrl	26	1
ccha2r_da	al_ctrl	26	1
ccha2r_da	al_ctrl	26	1
ccha2r_da	al_ctrl	26	1
ccha2r_da	al_ctrl	26	1
ccha2r_da	al_ctrl	26	1
ccha2r_da	al_ctrl	26	1
ccha2r_da	al_ctrl	26	1
ccha2r_da	al_ctrl	26	1
ccha2r_da	al_ctrl	26	1
ccha2r_da	al_ctrl	26	1
ccha2r_da	al_ctrl	26	1
ccha2r_da	al_ctrl	26	1
ccha2r_da	al_ctrl	26	1
ccha2r_da	al_ctrl	28	1
ccha2r_da	al_ctrl	28	1
ccha2r_da	al_ctrl	28	1
ccha2r_da	al_ctrl	28	1
ccha2r_da	al_ctrl	28	1
ccha2r_da	al_ctrl	28	1
ccha2r_da	al_ctrl	28	1
ccha2r_da	al_ctrl	28	1
ccha2r_da	al_ctrl	28	1
ccha2r_da	al_ctrl	28	1
ccha2r_da	al_ctrl	28	1
ccha2r_da	al_ctrl	28	1
ccha2r_da	al_ctrl	28	1
ccha2r_da	al_ctrl	28	1
ccha2r_da	al_ctrl	28	1
ccha2r_da	al_ctrl	28	1
ccha2r_da	al_ctrl	28	1
ccha2r_da	al_ctrl	30	1
ccha2r_da	al_ctrl	30	1
ccha2r_da	al_ctrl	30	1
ccha2r_da	al_ctrl	30	1
ccha2r_da	al_ctrl	30	1
ccha2r_da	al_ctrl	30	1
ccha2r_da	al_ctrl	30	1
ccha2r_da	al_ctrl	30	1
ccha2r_da	al_ctrl	30	1
ccha2r_da	al_ctrl	30	1
ccha2r_da	al_ctrl	30	1
ccha2r_da	al_ctrl	30	1
ccha2r_da	al_ctrl	30	1
ccha2r_da	al_ctrl	30	1
ccha2r_da	al_ctrl	30	1
ccha2r_da	al_ctrl	30	1
ccha2r_da	al_ctrl	30	1
ccha2r_da	al_ctrl	30	1
ccha2r_da	al_ctrl	30	1
ccha2r_da	al_ctrl	30	1
ccha2r_da	al_ctrl	30	1
ccha2r_da	al_ctrl	33	1
ccha2r_da	al_ctrl	33	1
ccha2r_da	al_ctrl	33	1
ccha2r_da	al_ctrl	33	1
ccha2r_da	al_ctrl	33	1
ccha2r_da	al_ctrl	33	1
ccha2r_da	al_ctrl	33	1
ccha2r_da	al_ctrl	33	1
ccha2r_da	al_ctrl	33	1
ccha2r_da	al_ctrl	33	1
ccha2r_da	al_ctrl	33	1
ccha2r_da	al_ctrl	33	1
ccha2r_da	al_ctrl	33	1
ccha2r_da	al_ctrl	33	1
ccha2r_da	al_ctrl	33	1
ccha2r_da	al_ctrl	33	1
ccha2r_da	al_ctrl	33	1
ccha2r_da	al_ctrl	33	1
ccha2r_da	al_ctrl	33	1
ccha2r_da	al_ctrl	33	1
ccha2r_da	al_ctrl	33	1
ccha2r_da	al_ctrl	35	1
ccha2r_da	al_ctrl	35	1
ccha2r_da	al_ctrl	35	1
ccha2r_da	al_ctrl	35	1
ccha2r_da	al_ctrl	35	1
ccha2r_da	al_ctrl	35	1
ccha2r_da	al_ctrl	35	1
ccha2r_da	al_ctrl	35	1
ccha2r_da	al_ctrl	35	1
ccha2r_da	al_ctrl	35	1
ccha2r_da	al_ctrl	35	1
ccha2r_da	al_ctrl	37	1
ccha2r_da	al_ctrl	37	1
ccha2r_da	al_ctrl	37	1
ccha2r_da	al_ctrl	37	1
ccha2r_da	al_ctrl	37	1
ccha2r_da	al_ctrl	37	1
ccha2r_da	al_ctrl	37	1
ccha2r_da	al_ctrl	37	1
ccha2r_da	al_ctrl	37	1
ccha2r_da	al_ctrl	37	1
ccha2r_da	al_ctrl	37	1
ccha2r_da	al_ctrl	37	1
ccha2r_da	al_ctrl	40	1
ccha2r_da	al_ctrl	40	1
ccha2r_da	al_ctrl	40	1
ccha2r_da	al_ctrl	40	1
ccha2r_da	al_ctrl	40	1
ccha2r_da	al_ctrl	40	1
ccha2r_da	al_ctrl	40	1
ccha2r_da	al_ctrl	40	1
ccha2r_da	al_ctrl	40	1
ccha2r_da	al_ctrl	40	1
ccha2r_da	al_ctrl	42	1
ccha2r_da	al_ctrl	42	1
ccha2r_da	al_ctrl	42	1
ccha2r_da	al_ctrl	44	1
ccha2r_da	al_ctrl	47	1
ccha2r_da	al_ctrl	47	1
ccha2r_da	al_ctrl	47	1
ccha2r_da	al_ctrl	49	1
ccha2r_da	al_ctrl	51	1
ccha2r_da	al_ctrl	51	1
ccha2r_da	al_ctrl	54	1
ccha2r_da	al_ctrl	63	1
ccha2r_da	al_rnai	7	1
ccha2r_da	al_rnai	9	1
ccha2r_da	al_rnai	16	1
ccha2r_da	al_rnai	16	1
ccha2r_da	al_rnai	16	1
ccha2r_da	al_rnai	16	1
ccha2r_da	al_rnai	16	1
ccha2r_da	al_rnai	16	1
ccha2r_da	al_rnai	19	1
ccha2r_da	al_rnai	19	1
ccha2r_da	al_rnai	19	1
ccha2r_da	al_rnai	19	1
ccha2r_da	al_rnai	19	1
ccha2r_da	al_rnai	19	1
ccha2r_da	al_rnai	19	1
ccha2r_da	al_rnai	19	1
ccha2r_da	al_rnai	19	1
ccha2r_da	al_rnai	19	1
ccha2r_da	al_rnai	19	1
ccha2r_da	al_rnai	21	1
ccha2r_da	al_rnai	21	1
ccha2r_da	al_rnai	21	1
ccha2r_da	al_rnai	21	1
ccha2r_da	al_rnai	21	1
ccha2r_da	al_rnai	21	1
ccha2r_da	al_rnai	21	1
ccha2r_da	al_rnai	21	1
ccha2r_da	al_rnai	21	1
ccha2r_da	al_rnai	21	1
ccha2r_da	al_rnai	21	1
ccha2r_da	al_rnai	23	1
ccha2r_da	al_rnai	23	1
ccha2r_da	al_rnai	23	1
ccha2r_da	al_rnai	23	1
ccha2r_da	al_rnai	23	1
ccha2r_da	al_rnai	23	1
ccha2r_da	al_rnai	23	1
ccha2r_da	al_rnai	23	1
ccha2r_da	al_rnai	23	1
ccha2r_da	al_rnai	23	1
ccha2r_da	al_rnai	23	1
ccha2r_da	al_rnai	26	1
ccha2r_da	al_rnai	26	1
ccha2r_da	al_rnai	26	1
ccha2r_da	al_rnai	26	1
ccha2r_da	al_rnai	26	1
ccha2r_da	al_rnai	26	1
ccha2r_da	al_rnai	26	1
ccha2r_da	al_rnai	26	1
ccha2r_da	al_rnai	26	1
ccha2r_da	al_rnai	26	1
ccha2r_da	al_rnai	26	1
ccha2r_da	al_rnai	26	1
ccha2r_da	al_rnai	26	1
ccha2r_da	al_rnai	26	1
ccha2r_da	al_rnai	26	1
ccha2r_da	al_rnai	26	1
ccha2r_da	al_rnai	28	1
ccha2r_da	al_rnai	28	1
ccha2r_da	al_rnai	28	1
ccha2r_da	al_rnai	28	1
ccha2r_da	al_rnai	28	1
ccha2r_da	al_rnai	28	1
ccha2r_da	al_rnai	28	1
ccha2r_da	al_rnai	28	1
ccha2r_da	al_rnai	28	1
ccha2r_da	al_rnai	28	1
ccha2r_da	al_rnai	28	1
ccha2r_da	al_rnai	30	1
ccha2r_da	al_rnai	30	1
ccha2r_da	al_rnai	30	1
ccha2r_da	al_rnai	30	1
ccha2r_da	al_rnai	30	1
ccha2r_da	al_rnai	30	1
ccha2r_da	al_rnai	33	1
ccha2r_da	al_rnai	33	1
ccha2r_da	al_rnai	33	1
ccha2r_da	al_rnai	33	1
ccha2r_da	al_rnai	33	1
ccha2r_da	al_rnai	33	1
ccha2r_da	al_rnai	33	1
ccha2r_da	al_rnai	33	1
ccha2r_da	al_rnai	33	1
ccha2r_da	al_rnai	33	1
ccha2r_da	al_rnai	33	1
ccha2r_da	al_rnai	33	1
ccha2r_da	al_rnai	33	1
ccha2r_da	al_rnai	33	1
ccha2r_da	al_rnai	33	1
ccha2r_da	al_rnai	33	1
ccha2r_da	al_rnai	33	1
ccha2r_da	al_rnai	33	1
ccha2r_da	al_rnai	33	1
ccha2r_da	al_rnai	35	1
ccha2r_da	al_rnai	35	1
ccha2r_da	al_rnai	35	1
ccha2r_da	al_rnai	35	1
ccha2r_da	al_rnai	35	1
ccha2r_da	al_rnai	37	1
ccha2r_da	al_rnai	37	1
ccha2r_da	al_rnai	37	1
ccha2r_da	al_rnai	37	1
ccha2r_da	al_rnai	37	1
ccha2r_da	al_rnai	37	1
ccha2r_da	al_rnai	37	1
ccha2r_da	al_rnai	40	1
ccha2r_da	al_rnai	40	1
ccha2r_da	al_rnai	40	1
ccha2r_da	al_rnai	40	1
ccha2r_da	al_rnai	40	1
ccha2r_da	al_rnai	40	1
ccha2r_da	al_rnai	40	1
ccha2r_da	al_rnai	42	1
ccha2r_da	al_rnai	44	1
ccha2r_da	al_rnai	44	1
ccha2r_da	al_rnai	44	1
ccha2r_da	al_rnai	44	1
ccha2r_da	al_rnai	47	1
ccha2r_da	al_rnai	47	1
ccha2r_da	al_rnai	47	1
ccha2r_da	al_rnai	54	1
ccha2r_da	al_rnai	54	1
ccha2r_da	al_rnai	61	1
ccha2r_da	dr_ctrl	79	0
ccha2r_da	dr_ctrl	79	0
ccha2r_da	dr_ctrl	79	0
ccha2r_da	dr_ctrl	79	0
ccha2r_da	dr_ctrl	79	0
ccha2r_da	dr_ctrl	79	0
ccha2r_da	dr_ctrl	79	0
ccha2r_da	dr_ctrl	79	0
ccha2r_da	dr_ctrl	79	0
ccha2r_da	dr_ctrl	79	0
ccha2r_da	dr_ctrl	79	0
ccha2r_da	dr_ctrl	79	0
ccha2r_da	dr_ctrl	79	0
ccha2r_da	dr_ctrl	79	0
ccha2r_da	dr_ctrl	79	0
ccha2r_da	dr_ctrl	79	0
ccha2r_da	dr_ctrl	79	0
ccha2r_da	dr_ctrl	79	0
ccha2r_da	dr_ctrl	79	0
ccha2r_da	dr_ctrl	79	0
ccha2r_da	dr_ctrl	79	0
ccha2r_da	dr_ctrl	79	0
ccha2r_da	dr_ctrl	79	0
ccha2r_da	dr_ctrl	79	0
ccha2r_da	dr_ctrl	79	0
ccha2r_da	dr_ctrl	79	0
ccha2r_da	dr_ctrl	79	0
ccha2r_da	dr_ctrl	79	0
ccha2r_da	dr_ctrl	79	0
ccha2r_da	dr_ctrl	79	0
ccha2r_da	dr_ctrl	79	0
ccha2r_da	dr_rnai	79	0
ccha2r_da	dr_rnai	79	0
ccha2r_da	dr_rnai	79	0
ccha2r_da	dr_rnai	79	0
ccha2r_da	dr_rnai	79	0
ccha2r_elav	dr_ctrl	23	1
ccha2r_elav	dr_ctrl	26	1
ccha2r_elav	dr_ctrl	26	1
ccha2r_elav	dr_ctrl	26	1
ccha2r_elav	dr_ctrl	26	1
ccha2r_elav	dr_ctrl	28	1
ccha2r_elav	dr_ctrl	28	1
ccha2r_elav	dr_ctrl	30	1
ccha2r_elav	dr_ctrl	30	1
ccha2r_elav	dr_ctrl	33	1
ccha2r_elav	dr_ctrl	35	1
ccha2r_elav	dr_ctrl	35	1
ccha2r_elav	dr_ctrl	37	1
ccha2r_elav	dr_ctrl	37	1
ccha2r_elav	dr_ctrl	37	1
ccha2r_elav	dr_ctrl	37	1
ccha2r_elav	dr_ctrl	40	1
ccha2r_elav	dr_ctrl	40	1
ccha2r_elav	dr_ctrl	40	1
ccha2r_elav	dr_ctrl	40	1
ccha2r_elav	dr_ctrl	40	1
ccha2r_elav	dr_ctrl	40	1
ccha2r_elav	dr_ctrl	42	1
ccha2r_elav	dr_ctrl	42	1
ccha2r_elav	dr_ctrl	42	1
ccha2r_elav	dr_ctrl	42	1
ccha2r_elav	dr_ctrl	42	1
ccha2r_elav	dr_ctrl	42	1
ccha2r_elav	dr_ctrl	44	1
ccha2r_elav	dr_ctrl	44	1
ccha2r_elav	dr_ctrl	44	1
ccha2r_elav	dr_ctrl	44	1
ccha2r_elav	dr_ctrl	47	1
ccha2r_elav	dr_ctrl	47	1
ccha2r_elav	dr_ctrl	47	1
ccha2r_elav	dr_ctrl	47	1
ccha2r_elav	dr_ctrl	47	1
ccha2r_elav	dr_ctrl	49	1
ccha2r_elav	dr_ctrl	49	1
ccha2r_elav	dr_ctrl	49	1
ccha2r_elav	dr_ctrl	49	1
ccha2r_elav	dr_ctrl	49	1
ccha2r_elav	dr_ctrl	51	1
ccha2r_elav	dr_ctrl	51	1
ccha2r_elav	dr_ctrl	54	1
ccha2r_elav	dr_ctrl	54	1
ccha2r_elav	dr_ctrl	54	1
ccha2r_elav	dr_ctrl	54	1
ccha2r_elav	dr_ctrl	54	1
ccha2r_elav	dr_ctrl	54	1
ccha2r_elav	dr_ctrl	54	1
ccha2r_elav	dr_ctrl	54	1
ccha2r_elav	dr_ctrl	54	1
ccha2r_elav	dr_ctrl	56	1
ccha2r_elav	dr_ctrl	56	1
ccha2r_elav	dr_ctrl	56	1
ccha2r_elav	dr_ctrl	56	1
ccha2r_elav	dr_ctrl	56	1
ccha2r_elav	dr_ctrl	56	1
ccha2r_elav	dr_ctrl	56	1
ccha2r_elav	dr_ctrl	56	1
ccha2r_elav	dr_ctrl	58	1
ccha2r_elav	dr_ctrl	58	1
ccha2r_elav	dr_ctrl	58	1
ccha2r_elav	dr_ctrl	58	1
ccha2r_elav	dr_ctrl	58	1
ccha2r_elav	dr_ctrl	58	1
ccha2r_elav	dr_ctrl	58	1
ccha2r_elav	dr_ctrl	58	1
ccha2r_elav	dr_ctrl	58	1
ccha2r_elav	dr_ctrl	58	1
ccha2r_elav	dr_ctrl	58	1
ccha2r_elav	dr_ctrl	61	1
ccha2r_elav	dr_ctrl	61	1
ccha2r_elav	dr_ctrl	61	1
ccha2r_elav	dr_ctrl	61	1
ccha2r_elav	dr_ctrl	61	1
ccha2r_elav	dr_ctrl	61	1
ccha2r_elav	dr_ctrl	61	1
ccha2r_elav	dr_ctrl	61	1
ccha2r_elav	dr_ctrl	61	1
ccha2r_elav	dr_ctrl	61	1
ccha2r_elav	dr_ctrl	61	1
ccha2r_elav	dr_ctrl	61	1
ccha2r_elav	dr_ctrl	63	1
ccha2r_elav	dr_ctrl	63	1
ccha2r_elav	dr_ctrl	63	1
ccha2r_elav	dr_ctrl	63	1
ccha2r_elav	dr_ctrl	63	1
ccha2r_elav	dr_ctrl	63	1
ccha2r_elav	dr_ctrl	63	1
ccha2r_elav	dr_ctrl	63	1
ccha2r_elav	dr_ctrl	65	1
ccha2r_elav	dr_ctrl	65	1
ccha2r_elav	dr_ctrl	65	1
ccha2r_elav	dr_ctrl	68	1
ccha2r_elav	dr_ctrl	68	1
ccha2r_elav	dr_ctrl	68	1
ccha2r_elav	dr_ctrl	68	1
ccha2r_elav	dr_ctrl	68	1
ccha2r_elav	dr_ctrl	68	1
ccha2r_elav	dr_ctrl	68	1
ccha2r_elav	dr_ctrl	70	1
ccha2r_elav	dr_ctrl	70	1
ccha2r_elav	dr_ctrl	70	1
ccha2r_elav	dr_ctrl	72	1
ccha2r_elav	dr_ctrl	72	1
ccha2r_elav	dr_ctrl	72	1
ccha2r_elav	dr_ctrl	72	1
ccha2r_elav	dr_ctrl	72	1
ccha2r_elav	dr_ctrl	72	1
ccha2r_elav	dr_ctrl	72	1
ccha2r_elav	dr_ctrl	72	1
ccha2r_elav	dr_ctrl	72	1
ccha2r_elav	dr_ctrl	72	1
ccha2r_elav	dr_ctrl	72	1
ccha2r_elav	dr_ctrl	72	1
ccha2r_elav	dr_ctrl	72	1
ccha2r_elav	dr_ctrl	75	1
ccha2r_elav	dr_ctrl	75	1
ccha2r_elav	dr_ctrl	75	1
ccha2r_elav	dr_ctrl	75	1
ccha2r_elav	dr_ctrl	75	1
ccha2r_elav	dr_ctrl	75	1
ccha2r_elav	dr_ctrl	75	1
ccha2r_elav	dr_ctrl	75	1
ccha2r_elav	dr_ctrl	75	1
ccha2r_elav	dr_ctrl	75	1
ccha2r_elav	dr_ctrl	75	1
ccha2r_elav	dr_ctrl	75	1
ccha2r_elav	dr_ctrl	75	1
ccha2r_elav	dr_ctrl	75	1
ccha2r_elav	dr_ctrl	75	1
ccha2r_elav	dr_ctrl	75	1
ccha2r_elav	dr_ctrl	75	1
ccha2r_elav	dr_ctrl	75	1
ccha2r_elav	dr_ctrl	75	1
ccha2r_elav	dr_ctrl	75	1
ccha2r_elav	dr_ctrl	75	1
ccha2r_elav	dr_ctrl	75	1
ccha2r_elav	dr_ctrl	75	1
ccha2r_elav	dr_ctrl	75	1
ccha2r_elav	dr_ctrl	75	1
ccha2r_elav	dr_ctrl	75	1
ccha2r_elav	dr_ctrl	75	1
ccha2r_elav	dr_ctrl	75	1
ccha2r_elav	dr_ctrl	75	1
ccha2r_elav	dr_ctrl	75	1
ccha2r_elav	dr_ctrl	75	1
ccha2r_elav	dr_ctrl	75	1
ccha2r_elav	dr_ctrl	75	1
ccha2r_elav	dr_ctrl	75	1
ccha2r_elav	dr_ctrl	75	1
ccha2r_elav	dr_ctrl	75	1
ccha2r_elav	dr_ctrl	75	1
ccha2r_elav	dr_ctrl	75	1
ccha2r_elav	dr_ctrl	75	1
ccha2r_elav	dr_ctrl	75	1
ccha2r_elav	dr_ctrl	75	1
ccha2r_elav	dr_ctrl	75	1
ccha2r_elav	dr_ctrl	75	1
ccha2r_elav	dr_ctrl	75	1
ccha2r_elav	dr_ctrl	75	1
ccha2r_elav	dr_ctrl	75	1
ccha2r_elav	dr_ctrl	75	1
ccha2r_elav	dr_ctrl	75	1
ccha2r_elav	dr_ctrl	75	1
ccha2r_elav	dr_ctrl	75	1
ccha2r_elav	dr_ctrl	77	1
ccha2r_elav	dr_ctrl	77	1
ccha2r_elav	dr_ctrl	77	1
ccha2r_elav	dr_ctrl	77	1
ccha2r_elav	dr_ctrl	77	1
ccha2r_elav	dr_ctrl	77	1
ccha2r_elav	dr_ctrl	77	1
ccha2r_elav	dr_ctrl	77	1
ccha2r_elav	dr_ctrl	82	1
ccha2r_elav	dr_ctrl	82	1
ccha2r_elav	dr_ctrl	82	1
ccha2r_elav	dr_ctrl	82	1
ccha2r_elav	dr_ctrl	82	1
ccha2r_elav	dr_ctrl	93	1
ccha2r_elav	dr_rnai	12	1
ccha2r_elav	dr_rnai	33	1
ccha2r_elav	dr_rnai	37	1
ccha2r_elav	dr_rnai	44	1
ccha2r_elav	dr_rnai	47	1
ccha2r_elav	dr_rnai	47	1
ccha2r_elav	dr_rnai	47	1
ccha2r_elav	dr_rnai	49	1
ccha2r_elav	dr_rnai	51	1
ccha2r_elav	dr_rnai	54	1
ccha2r_elav	dr_rnai	54	1
ccha2r_elav	dr_rnai	54	1
ccha2r_elav	dr_rnai	54	1
ccha2r_elav	dr_rnai	56	1
ccha2r_elav	dr_rnai	56	1
ccha2r_elav	dr_rnai	56	1
ccha2r_elav	dr_rnai	56	1
ccha2r_elav	dr_rnai	56	1
ccha2r_elav	dr_rnai	56	1
ccha2r_elav	dr_rnai	56	1
ccha2r_elav	dr_rnai	58	1
ccha2r_elav	dr_rnai	58	1
ccha2r_elav	dr_rnai	58	1
ccha2r_elav	dr_rnai	58	1
ccha2r_elav	dr_rnai	58	1
ccha2r_elav	dr_rnai	58	1
ccha2r_elav	dr_rnai	58	1
ccha2r_elav	dr_rnai	61	1
ccha2r_elav	dr_rnai	61	1
ccha2r_elav	dr_rnai	61	1
ccha2r_elav	dr_rnai	61	1
ccha2r_elav	dr_rnai	61	1
ccha2r_elav	dr_rnai	63	1
ccha2r_elav	dr_rnai	63	1
ccha2r_elav	dr_rnai	63	1
ccha2r_elav	dr_rnai	63	1
ccha2r_elav	dr_rnai	63	1
ccha2r_elav	dr_rnai	63	1
ccha2r_elav	dr_rnai	63	1
ccha2r_elav	dr_rnai	65	1
ccha2r_elav	dr_rnai	65	1
ccha2r_elav	dr_rnai	65	1
ccha2r_elav	dr_rnai	65	1
ccha2r_elav	dr_rnai	65	1
ccha2r_elav	dr_rnai	68	1
ccha2r_elav	dr_rnai	68	1
ccha2r_elav	dr_rnai	68	1
ccha2r_elav	dr_rnai	68	1
ccha2r_elav	dr_rnai	68	1
ccha2r_elav	dr_rnai	68	1
ccha2r_elav	dr_rnai	68	1
ccha2r_elav	dr_rnai	68	1
ccha2r_elav	dr_rnai	70	1
ccha2r_elav	dr_rnai	70	1
ccha2r_elav	dr_rnai	70	1
ccha2r_elav	dr_rnai	72	1
ccha2r_elav	dr_rnai	72	1
ccha2r_elav	dr_rnai	72	1
ccha2r_elav	dr_rnai	72	1
ccha2r_elav	dr_rnai	72	1
ccha2r_elav	dr_rnai	72	1
ccha2r_elav	dr_rnai	72	1
ccha2r_elav	dr_rnai	72	1
ccha2r_elav	dr_rnai	72	1
ccha2r_elav	dr_rnai	72	1
ccha2r_elav	dr_rnai	72	1
ccha2r_elav	dr_rnai	72	1
ccha2r_elav	dr_rnai	72	1
ccha2r_elav	dr_rnai	72	1
ccha2r_elav	dr_rnai	75	1
ccha2r_elav	dr_rnai	75	1
ccha2r_elav	dr_rnai	75	1
ccha2r_elav	dr_rnai	75	1
ccha2r_elav	dr_rnai	75	1
ccha2r_elav	dr_rnai	75	1
ccha2r_elav	dr_rnai	75	1
ccha2r_elav	dr_rnai	75	1
ccha2r_elav	dr_rnai	75	1
ccha2r_elav	dr_rnai	75	1
ccha2r_elav	dr_rnai	75	1
ccha2r_elav	dr_rnai	75	1
ccha2r_elav	dr_rnai	75	1
ccha2r_elav	dr_rnai	75	1
ccha2r_elav	dr_rnai	75	1
ccha2r_elav	dr_rnai	75	1
ccha2r_elav	dr_rnai	75	1
ccha2r_elav	dr_rnai	75	1
ccha2r_elav	dr_rnai	75	1
ccha2r_elav	dr_rnai	75	1
ccha2r_elav	dr_rnai	77	1
ccha2r_elav	dr_rnai	77	1
ccha2r_elav	dr_rnai	77	1
ccha2r_elav	dr_rnai	77	1
ccha2r_elav	dr_rnai	77	1
ccha2r_elav	dr_rnai	77	1
ccha2r_elav	dr_rnai	77	1
ccha2r_elav	dr_rnai	77	1
ccha2r_elav	dr_rnai	77	1
ccha2r_elav	dr_rnai	77	1
ccha2r_elav	dr_rnai	77	1
ccha2r_elav	dr_rnai	77	1
ccha2r_elav	dr_rnai	77	1
ccha2r_elav	dr_rnai	77	1
ccha2r_elav	dr_rnai	77	1
ccha2r_elav	dr_rnai	77	1
ccha2r_elav	dr_rnai	77	1
ccha2r_elav	dr_rnai	77	1
ccha2r_elav	dr_rnai	77	1
ccha2r_elav	dr_rnai	77	1
ccha2r_elav	dr_rnai	77	1
ccha2r_elav	dr_rnai	77	1
ccha2r_elav	dr_rnai	77	1
ccha2r_elav	dr_rnai	82	1
ccha2r_elav	dr_rnai	82	1
ccha2r_elav	dr_rnai	82	1
ccha2r_elav	dr_rnai	82	1
ccha2r_elav	dr_rnai	82	1
ccha2r_elav	dr_rnai	82	1
ccha2r_elav	dr_rnai	82	1
ccha2r_elav	dr_rnai	82	1
ccha2r_elav	dr_rnai	82	1
ccha2r_elav	dr_rnai	82	1
ccha2r_elav	dr_rnai	82	1
ccha2r_elav	dr_rnai	82	1
ccha2r_elav	dr_rnai	82	1
ccha2r_elav	dr_rnai	82	1
ccha2r_elav	dr_rnai	82	1
ccha2r_elav	dr_rnai	82	1
ccha2r_elav	dr_rnai	82	1
ccha2r_elav	dr_rnai	82	1
ccha2r_elav	dr_rnai	82	1
ccha2r_elav	dr_rnai	82	1
ccha2r_elav	dr_rnai	82	1
ccha2r_elav	dr_rnai	82	1
ccha2r_elav	dr_rnai	82	1
ccha2r_elav	dr_rnai	82	1
ccha2r_elav	dr_rnai	82	1
ccha2r_elav	dr_rnai	82	1
ccha2r_elav	dr_rnai	82	1
ccha2r_elav	dr_rnai	82	1
ccha2r_elav	dr_rnai	82	1
ccha2r_elav	dr_rnai	82	1
ccha2r_elav	dr_rnai	82	1
ccha2r_elav	dr_rnai	82	1
ccha2r_elav	dr_rnai	82	1
ccha2r_elav	dr_rnai	82	1
ccha2r_elav	dr_rnai	82	1
ccha2r_elav	dr_rnai	82	1
ccha2r_elav	dr_rnai	82	1
ccha2r_elav	dr_rnai	82	1
ccha2r_elav	dr_rnai	82	1
ccha2r_elav	dr_rnai	82	1
ccha2r_elav	dr_rnai	82	1
ccha2r_elav	dr_rnai	82	1
ccha2r_elav	dr_rnai	84	1
ccha2r_elav	dr_rnai	84	1
ccha2r_elav	dr_rnai	84	1
ccha2r_elav	dr_rnai	86	1
ccha2r_elav	dr_rnai	86	1
ccha2r_elav	dr_rnai	86	1
ccha2r_elav	dr_rnai	86	1
ccha2r_elav	dr_rnai	86	1
ccha2r_elav	dr_rnai	89	1
ccha2r_elav	dr_rnai	89	1
ccha2r_elav	dr_rnai	89	1
ccha2r_elav	dr_rnai	89	1
ccha2r_elav	dr_rnai	89	1
ccha2r_elav	dr_rnai	89	1
ccha2r_elav	dr_rnai	89	1
ccha2r_elav	dr_rnai	93	1
ccha2r_elav	al_ctrl	12	1
ccha2r_elav	al_ctrl	12	1
ccha2r_elav	al_ctrl	14	1
ccha2r_elav	al_ctrl	19	1
ccha2r_elav	al_ctrl	19	1
ccha2r_elav	al_ctrl	19	1
ccha2r_elav	al_ctrl	21	1
ccha2r_elav	al_ctrl	21	1
ccha2r_elav	al_ctrl	21	1
ccha2r_elav	al_ctrl	21	1
ccha2r_elav	al_ctrl	23	1
ccha2r_elav	al_ctrl	23	1
ccha2r_elav	al_ctrl	23	1
ccha2r_elav	al_ctrl	23	1
ccha2r_elav	al_ctrl	26	1
ccha2r_elav	al_ctrl	26	1
ccha2r_elav	al_ctrl	26	1
ccha2r_elav	al_ctrl	26	1
ccha2r_elav	al_ctrl	26	1
ccha2r_elav	al_ctrl	26	1
ccha2r_elav	al_ctrl	26	1
ccha2r_elav	al_ctrl	26	1
ccha2r_elav	al_ctrl	26	1
ccha2r_elav	al_ctrl	26	1
ccha2r_elav	al_ctrl	26	1
ccha2r_elav	al_ctrl	28	1
ccha2r_elav	al_ctrl	28	1
ccha2r_elav	al_ctrl	28	1
ccha2r_elav	al_ctrl	28	1
ccha2r_elav	al_ctrl	28	1
ccha2r_elav	al_ctrl	28	1
ccha2r_elav	al_ctrl	30	1
ccha2r_elav	al_ctrl	30	1
ccha2r_elav	al_ctrl	30	1
ccha2r_elav	al_ctrl	30	1
ccha2r_elav	al_ctrl	30	1
ccha2r_elav	al_ctrl	30	1
ccha2r_elav	al_ctrl	30	1
ccha2r_elav	al_ctrl	33	1
ccha2r_elav	al_ctrl	33	1
ccha2r_elav	al_ctrl	33	1
ccha2r_elav	al_ctrl	33	1
ccha2r_elav	al_ctrl	33	1
ccha2r_elav	al_ctrl	33	1
ccha2r_elav	al_ctrl	33	1
ccha2r_elav	al_ctrl	33	1
ccha2r_elav	al_ctrl	33	1
ccha2r_elav	al_ctrl	33	1
ccha2r_elav	al_ctrl	33	1
ccha2r_elav	al_ctrl	33	1
ccha2r_elav	al_ctrl	33	1
ccha2r_elav	al_ctrl	33	1
ccha2r_elav	al_ctrl	33	1
ccha2r_elav	al_ctrl	33	1
ccha2r_elav	al_ctrl	33	1
ccha2r_elav	al_ctrl	33	1
ccha2r_elav	al_ctrl	33	1
ccha2r_elav	al_ctrl	35	1
ccha2r_elav	al_ctrl	35	1
ccha2r_elav	al_ctrl	35	1
ccha2r_elav	al_ctrl	35	1
ccha2r_elav	al_ctrl	35	1
ccha2r_elav	al_ctrl	35	1
ccha2r_elav	al_ctrl	35	1
ccha2r_elav	al_ctrl	35	1
ccha2r_elav	al_ctrl	35	1
ccha2r_elav	al_ctrl	35	1
ccha2r_elav	al_ctrl	35	1
ccha2r_elav	al_ctrl	35	1
ccha2r_elav	al_ctrl	35	1
ccha2r_elav	al_ctrl	35	1
ccha2r_elav	al_ctrl	35	1
ccha2r_elav	al_ctrl	35	1
ccha2r_elav	al_ctrl	35	1
ccha2r_elav	al_ctrl	35	1
ccha2r_elav	al_ctrl	35	1
ccha2r_elav	al_ctrl	35	1
ccha2r_elav	al_ctrl	35	1
ccha2r_elav	al_ctrl	35	1
ccha2r_elav	al_ctrl	35	1
ccha2r_elav	al_ctrl	37	1
ccha2r_elav	al_ctrl	37	1
ccha2r_elav	al_ctrl	37	1
ccha2r_elav	al_ctrl	37	1
ccha2r_elav	al_ctrl	37	1
ccha2r_elav	al_ctrl	37	1
ccha2r_elav	al_ctrl	37	1
ccha2r_elav	al_ctrl	37	1
ccha2r_elav	al_ctrl	40	1
ccha2r_elav	al_ctrl	40	1
ccha2r_elav	al_ctrl	40	1
ccha2r_elav	al_ctrl	40	1
ccha2r_elav	al_ctrl	40	1
ccha2r_elav	al_ctrl	40	1
ccha2r_elav	al_ctrl	40	1
ccha2r_elav	al_ctrl	40	1
ccha2r_elav	al_ctrl	40	1
ccha2r_elav	al_ctrl	40	1
ccha2r_elav	al_ctrl	40	1
ccha2r_elav	al_ctrl	40	1
ccha2r_elav	al_ctrl	40	1
ccha2r_elav	al_ctrl	40	1
ccha2r_elav	al_ctrl	40	1
ccha2r_elav	al_ctrl	40	1
ccha2r_elav	al_ctrl	40	1
ccha2r_elav	al_ctrl	42	1
ccha2r_elav	al_ctrl	42	1
ccha2r_elav	al_ctrl	42	1
ccha2r_elav	al_ctrl	42	1
ccha2r_elav	al_ctrl	42	1
ccha2r_elav	al_ctrl	42	1
ccha2r_elav	al_ctrl	42	1
ccha2r_elav	al_ctrl	44	1
ccha2r_elav	al_ctrl	44	1
ccha2r_elav	al_ctrl	44	1
ccha2r_elav	al_ctrl	44	1
ccha2r_elav	al_ctrl	44	1
ccha2r_elav	al_ctrl	44	1
ccha2r_elav	al_ctrl	44	1
ccha2r_elav	al_ctrl	44	1
ccha2r_elav	al_ctrl	44	1
ccha2r_elav	al_ctrl	44	1
ccha2r_elav	al_ctrl	44	1
ccha2r_elav	al_ctrl	47	1
ccha2r_elav	al_ctrl	47	1
ccha2r_elav	al_ctrl	47	1
ccha2r_elav	al_ctrl	47	1
ccha2r_elav	al_ctrl	47	1
ccha2r_elav	al_ctrl	47	1
ccha2r_elav	al_ctrl	47	1
ccha2r_elav	al_ctrl	47	1
ccha2r_elav	al_ctrl	47	1
ccha2r_elav	al_ctrl	47	1
ccha2r_elav	al_ctrl	47	1
ccha2r_elav	al_ctrl	47	1
ccha2r_elav	al_ctrl	47	1
ccha2r_elav	al_ctrl	47	1
ccha2r_elav	al_ctrl	47	1
ccha2r_elav	al_ctrl	47	1
ccha2r_elav	al_ctrl	47	1
ccha2r_elav	al_ctrl	47	1
ccha2r_elav	al_ctrl	49	1
ccha2r_elav	al_ctrl	49	1
ccha2r_elav	al_ctrl	49	1
ccha2r_elav	al_ctrl	49	1
ccha2r_elav	al_ctrl	49	1
ccha2r_elav	al_ctrl	49	1
ccha2r_elav	al_ctrl	49	1
ccha2r_elav	al_ctrl	49	1
ccha2r_elav	al_ctrl	49	1
ccha2r_elav	al_ctrl	49	1
ccha2r_elav	al_ctrl	49	1
ccha2r_elav	al_ctrl	49	1
ccha2r_elav	al_ctrl	49	1
ccha2r_elav	al_ctrl	51	1
ccha2r_elav	al_ctrl	51	1
ccha2r_elav	al_ctrl	51	1
ccha2r_elav	al_ctrl	51	1
ccha2r_elav	al_ctrl	51	1
ccha2r_elav	al_ctrl	51	1
ccha2r_elav	al_ctrl	51	1
ccha2r_elav	al_ctrl	51	1
ccha2r_elav	al_ctrl	51	1
ccha2r_elav	al_ctrl	51	1
ccha2r_elav	al_ctrl	51	1
ccha2r_elav	al_ctrl	51	1
ccha2r_elav	al_ctrl	51	1
ccha2r_elav	al_ctrl	51	1
ccha2r_elav	al_ctrl	51	1
ccha2r_elav	al_ctrl	54	1
ccha2r_elav	al_ctrl	54	1
ccha2r_elav	al_ctrl	54	1
ccha2r_elav	al_ctrl	54	1
ccha2r_elav	al_ctrl	54	1
ccha2r_elav	al_ctrl	54	1
ccha2r_elav	al_ctrl	54	1
ccha2r_elav	al_ctrl	54	1
ccha2r_elav	al_ctrl	54	1
ccha2r_elav	al_ctrl	54	1
ccha2r_elav	al_ctrl	54	1
ccha2r_elav	al_ctrl	54	1
ccha2r_elav	al_ctrl	54	1
ccha2r_elav	al_ctrl	54	1
ccha2r_elav	al_ctrl	54	1
ccha2r_elav	al_ctrl	54	1
ccha2r_elav	al_ctrl	54	1
ccha2r_elav	al_ctrl	54	1
ccha2r_elav	al_ctrl	54	1
ccha2r_elav	al_ctrl	54	1
ccha2r_elav	al_ctrl	54	1
ccha2r_elav	al_ctrl	54	1
ccha2r_elav	al_ctrl	54	1
ccha2r_elav	al_ctrl	54	1
ccha2r_elav	al_ctrl	54	1
ccha2r_elav	al_ctrl	54	1
ccha2r_elav	al_ctrl	54	1
ccha2r_elav	al_ctrl	58	1
ccha2r_elav	al_ctrl	58	1
ccha2r_elav	al_ctrl	58	1
ccha2r_elav	al_rnai	14	1
ccha2r_elav	al_rnai	14	1
ccha2r_elav	al_rnai	16	1
ccha2r_elav	al_rnai	19	1
ccha2r_elav	al_rnai	19	1
ccha2r_elav	al_rnai	19	1
ccha2r_elav	al_rnai	19	1
ccha2r_elav	al_rnai	19	1
ccha2r_elav	al_rnai	19	1
ccha2r_elav	al_rnai	19	1
ccha2r_elav	al_rnai	19	1
ccha2r_elav	al_rnai	19	1
ccha2r_elav	al_rnai	19	1
ccha2r_elav	al_rnai	19	1
ccha2r_elav	al_rnai	19	1
ccha2r_elav	al_rnai	21	1
ccha2r_elav	al_rnai	21	1
ccha2r_elav	al_rnai	21	1
ccha2r_elav	al_rnai	21	1
ccha2r_elav	al_rnai	21	1
ccha2r_elav	al_rnai	21	1
ccha2r_elav	al_rnai	21	1
ccha2r_elav	al_rnai	23	1
ccha2r_elav	al_rnai	23	1
ccha2r_elav	al_rnai	23	1
ccha2r_elav	al_rnai	23	1
ccha2r_elav	al_rnai	23	1
ccha2r_elav	al_rnai	23	1
ccha2r_elav	al_rnai	23	1
ccha2r_elav	al_rnai	23	1
ccha2r_elav	al_rnai	26	1
ccha2r_elav	al_rnai	26	1
ccha2r_elav	al_rnai	26	1
ccha2r_elav	al_rnai	26	1
ccha2r_elav	al_rnai	26	1
ccha2r_elav	al_rnai	26	1
ccha2r_elav	al_rnai	26	1
ccha2r_elav	al_rnai	26	1
ccha2r_elav	al_rnai	26	1
ccha2r_elav	al_rnai	26	1
ccha2r_elav	al_rnai	26	1
ccha2r_elav	al_rnai	26	1
ccha2r_elav	al_rnai	26	1
ccha2r_elav	al_rnai	28	1
ccha2r_elav	al_rnai	28	1
ccha2r_elav	al_rnai	28	1
ccha2r_elav	al_rnai	28	1
ccha2r_elav	al_rnai	28	1
ccha2r_elav	al_rnai	28	1
ccha2r_elav	al_rnai	28	1
ccha2r_elav	al_rnai	28	1
ccha2r_elav	al_rnai	30	1
ccha2r_elav	al_rnai	30	1
ccha2r_elav	al_rnai	30	1
ccha2r_elav	al_rnai	30	1
ccha2r_elav	al_rnai	30	1
ccha2r_elav	al_rnai	30	1
ccha2r_elav	al_rnai	30	1
ccha2r_elav	al_rnai	33	1
ccha2r_elav	al_rnai	33	1
ccha2r_elav	al_rnai	33	1
ccha2r_elav	al_rnai	33	1
ccha2r_elav	al_rnai	33	1
ccha2r_elav	al_rnai	33	1
ccha2r_elav	al_rnai	33	1
ccha2r_elav	al_rnai	33	1
ccha2r_elav	al_rnai	33	1
ccha2r_elav	al_rnai	33	1
ccha2r_elav	al_rnai	35	1
ccha2r_elav	al_rnai	35	1
ccha2r_elav	al_rnai	35	1
ccha2r_elav	al_rnai	35	1
ccha2r_elav	al_rnai	35	1
ccha2r_elav	al_rnai	35	1
ccha2r_elav	al_rnai	35	1
ccha2r_elav	al_rnai	35	1
ccha2r_elav	al_rnai	35	1
ccha2r_elav	al_rnai	35	1
ccha2r_elav	al_rnai	35	1
ccha2r_elav	al_rnai	37	1
ccha2r_elav	al_rnai	37	1
ccha2r_elav	al_rnai	37	1
ccha2r_elav	al_rnai	37	1
ccha2r_elav	al_rnai	40	1
ccha2r_elav	al_rnai	40	1
ccha2r_elav	al_rnai	40	1
ccha2r_elav	al_rnai	40	1
ccha2r_elav	al_rnai	40	1
ccha2r_elav	al_rnai	40	1
ccha2r_elav	al_rnai	40	1
ccha2r_elav	al_rnai	40	1
ccha2r_elav	al_rnai	40	1
ccha2r_elav	al_rnai	40	1
ccha2r_elav	al_rnai	40	1
ccha2r_elav	al_rnai	40	1
ccha2r_elav	al_rnai	40	1
ccha2r_elav	al_rnai	42	1
ccha2r_elav	al_rnai	42	1
ccha2r_elav	al_rnai	42	1
ccha2r_elav	al_rnai	42	1
ccha2r_elav	al_rnai	42	1
ccha2r_elav	al_rnai	44	1
ccha2r_elav	al_rnai	44	1
ccha2r_elav	al_rnai	44	1
ccha2r_elav	al_rnai	44	1
ccha2r_elav	al_rnai	44	1
ccha2r_elav	al_rnai	44	1
ccha2r_elav	al_rnai	44	1
ccha2r_elav	al_rnai	44	1
ccha2r_elav	al_rnai	44	1
ccha2r_elav	al_rnai	44	1
ccha2r_elav	al_rnai	44	1
ccha2r_elav	al_rnai	44	1
ccha2r_elav	al_rnai	44	1
ccha2r_elav	al_rnai	44	1
ccha2r_elav	al_rnai	44	1
ccha2r_elav	al_rnai	44	1
ccha2r_elav	al_rnai	47	1
ccha2r_elav	al_rnai	47	1
ccha2r_elav	al_rnai	47	1
ccha2r_elav	al_rnai	47	1
ccha2r_elav	al_rnai	47	1
ccha2r_elav	al_rnai	47	1
ccha2r_elav	al_rnai	47	1
ccha2r_elav	al_rnai	47	1
ccha2r_elav	al_rnai	47	1
ccha2r_elav	al_rnai	47	1
ccha2r_elav	al_rnai	47	1
ccha2r_elav	al_rnai	47	1
ccha2r_elav	al_rnai	47	1
ccha2r_elav	al_rnai	47	1
ccha2r_elav	al_rnai	47	1
ccha2r_elav	al_rnai	47	1
ccha2r_elav	al_rnai	47	1
ccha2r_elav	al_rnai	47	1
ccha2r_elav	al_rnai	49	1
ccha2r_elav	al_rnai	49	1
ccha2r_elav	al_rnai	49	1
ccha2r_elav	al_rnai	49	1
ccha2r_elav	al_rnai	49	1
ccha2r_elav	al_rnai	49	1
ccha2r_elav	al_rnai	49	1
ccha2r_elav	al_rnai	49	1
ccha2r_elav	al_rnai	49	1
ccha2r_elav	al_rnai	51	1
ccha2r_elav	al_rnai	51	1
ccha2r_elav	al_rnai	51	1
ccha2r_elav	al_rnai	51	1
ccha2r_elav	al_rnai	51	1
ccha2r_elav	al_rnai	51	1
ccha2r_elav	al_rnai	51	1
ccha2r_elav	al_rnai	51	1
ccha2r_elav	al_rnai	51	1
ccha2r_elav	al_rnai	51	1
ccha2r_elav	al_rnai	51	1
ccha2r_elav	al_rnai	51	1
ccha2r_elav	al_rnai	54	1
ccha2r_elav	al_rnai	54	1
ccha2r_elav	al_rnai	54	1
ccha2r_elav	al_rnai	54	1
ccha2r_elav	al_rnai	54	1
ccha2r_elav	al_rnai	54	1
ccha2r_elav	al_rnai	54	1
ccha2r_elav	al_rnai	54	1
ccha2r_elav	al_rnai	54	1
ccha2r_elav	al_rnai	54	1
ccha2r_elav	al_rnai	54	1
ccha2r_elav	al_rnai	54	1
ccha2r_elav	al_rnai	54	1
ccha2r_elav	al_rnai	54	1
ccha2r_elav	al_rnai	54	1
ccha2r_elav	al_rnai	54	1
ccha2r_elav	al_rnai	54	1
ccha2r_elav	al_rnai	54	1
ccha2r_elav	al_rnai	54	1
ccha2r_elav	al_rnai	56	1
ccha2r_elav	al_rnai	56	1
ccha2r_elav	al_rnai	56	1
ccha2r_elav	al_rnai	56	1
ccha2r_elav	al_rnai	56	1
ccha2r_elav	al_rnai	56	1
ccha2r_elav	al_rnai	56	1
ccha2r_elav	al_rnai	56	1
ccha2r_elav	al_rnai	56	1
ccha2r_elav	al_rnai	56	1
ccha2r_elav	al_rnai	56	1
ccha2r_elav	al_rnai	56	1
ccha2r_elav	al_rnai	56	1
ccha2r_elav	al_rnai	58	1
ccha2r_elav	al_rnai	58	1
ccha2r_elav	al_rnai	58	1
ccha2r_elav	al_rnai	58	1
ccha2r_elav	al_rnai	58	1
ccha2r_elav	al_rnai	58	1
ccha2r_elav	al_rnai	61	1
ccha2r_elav	al_rnai	61	1
ccha2r_elav	al_rnai	61	1
ccha2r_elav	al_rnai	61	1
ccha2r_elav	al_rnai	61	1
ccha2r_elav	dr_ctrl	79	0
ccha2r_elav	dr_ctrl	79	0
ccha2r_elav	dr_ctrl	79	0
ccha2r_elav	dr_ctrl	79	0
ccha2r_elav	dr_ctrl	79	0
ccha2r_elav	dr_ctrl	79	0
ccha2r_elav	dr_ctrl	79	0
ccha2r_elav	dr_ctrl	79	0
ccha2r_elav	dr_ctrl	79	0
ccha2r_elav	dr_ctrl	79	0
ccha2r_elav	dr_ctrl	79	0
ccha2r_elav	dr_ctrl	79	0
ccha2r_elav	dr_ctrl	79	0
ccha2r_elav	dr_ctrl	79	0
ccha2r_elav	dr_ctrl	79	0
ccha2r_elav	dr_ctrl	79	0
ccha2r_elav	dr_ctrl	79	0
ccha2r_elav	dr_ctrl	79	0
ccha2r_elav	dr_rnai	79	0
ccha2r_elav	dr_rnai	79	0
ccha2r_elav	dr_rnai	79	0
ccha2r_elav	dr_rnai	79	0
ccha2r_elav	dr_rnai	79	0
ccha2r_elav	dr_rnai	79	0
ccha2r_elav	dr_rnai	79	0
ccha2r_elav	dr_rnai	79	0
ccha2r_elav	dr_rnai	79	0
ccha2r_elav	dr_rnai	79	0
ccha2r_elav	dr_rnai	79	0
ccha2r_elav	dr_rnai	79	0
ccha2r_elav	dr_rnai	79	0
ccha2r_elav	dr_rnai	79	0
ccha2r_elav	dr_rnai	79	0
ccha2r_elav	dr_rnai	79	0
ccha2r_elav	dr_rnai	79	0
selt_act5c	dr_ctrl	1	1
selt_act5c	dr_ctrl	9	1
selt_act5c	dr_ctrl	9	1
selt_act5c	dr_ctrl	12	1
selt_act5c	dr_ctrl	12	1
selt_act5c	dr_ctrl	12	1
selt_act5c	dr_ctrl	12	1
selt_act5c	dr_ctrl	12	1
selt_act5c	dr_ctrl	12	1
selt_act5c	dr_ctrl	12	1
selt_act5c	dr_ctrl	12	1
selt_act5c	dr_ctrl	12	1
selt_act5c	dr_ctrl	12	1
selt_act5c	dr_ctrl	14	1
selt_act5c	dr_ctrl	14	1
selt_act5c	dr_ctrl	14	1
selt_act5c	dr_ctrl	14	1
selt_act5c	dr_ctrl	14	1
selt_act5c	dr_ctrl	14	1
selt_act5c	dr_ctrl	14	1
selt_act5c	dr_ctrl	14	1
selt_act5c	dr_ctrl	16	1
selt_act5c	dr_ctrl	16	1
selt_act5c	dr_ctrl	16	1
selt_act5c	dr_ctrl	16	1
selt_act5c	dr_ctrl	16	1
selt_act5c	dr_ctrl	16	1
selt_act5c	dr_ctrl	16	1
selt_act5c	dr_ctrl	16	1
selt_act5c	dr_ctrl	16	1
selt_act5c	dr_ctrl	16	1
selt_act5c	dr_ctrl	19	1
selt_act5c	dr_ctrl	19	1
selt_act5c	dr_ctrl	19	1
selt_act5c	dr_ctrl	19	1
selt_act5c	dr_ctrl	21	1
selt_act5c	dr_ctrl	21	1
selt_act5c	dr_ctrl	21	1
selt_act5c	dr_ctrl	23	1
selt_act5c	dr_ctrl	23	1
selt_act5c	dr_ctrl	23	1
selt_act5c	dr_ctrl	26	1
selt_act5c	dr_ctrl	26	1
selt_act5c	dr_ctrl	26	1
selt_act5c	dr_ctrl	26	1
selt_act5c	dr_ctrl	26	1
selt_act5c	dr_ctrl	28	1
selt_act5c	dr_ctrl	28	1
selt_act5c	dr_ctrl	30	1
selt_act5c	dr_ctrl	30	1
selt_act5c	dr_ctrl	30	1
selt_act5c	dr_ctrl	33	1
selt_act5c	dr_ctrl	33	1
selt_act5c	dr_ctrl	33	1
selt_act5c	dr_ctrl	33	1
selt_act5c	dr_ctrl	33	1
selt_act5c	dr_ctrl	33	1
selt_act5c	dr_ctrl	33	1
selt_act5c	dr_ctrl	33	1
selt_act5c	dr_ctrl	35	1
selt_act5c	dr_ctrl	35	1
selt_act5c	dr_ctrl	35	1
selt_act5c	dr_ctrl	35	1
selt_act5c	dr_ctrl	35	1
selt_act5c	dr_ctrl	37	1
selt_act5c	dr_ctrl	37	1
selt_act5c	dr_ctrl	37	1
selt_act5c	dr_ctrl	40	1
selt_act5c	dr_ctrl	40	1
selt_act5c	dr_ctrl	40	1
selt_act5c	dr_ctrl	40	1
selt_act5c	dr_ctrl	40	1
selt_act5c	dr_ctrl	40	1
selt_act5c	dr_ctrl	42	1
selt_act5c	dr_ctrl	44	1
selt_act5c	dr_ctrl	44	1
selt_act5c	dr_ctrl	44	1
selt_act5c	dr_ctrl	47	1
selt_act5c	dr_ctrl	47	1
selt_act5c	dr_ctrl	47	1
selt_act5c	dr_ctrl	47	1
selt_act5c	dr_ctrl	47	1
selt_act5c	dr_ctrl	47	1
selt_act5c	dr_ctrl	49	1
selt_act5c	dr_ctrl	49	1
selt_act5c	dr_ctrl	49	1
selt_act5c	dr_ctrl	49	1
selt_act5c	dr_ctrl	49	1
selt_act5c	dr_ctrl	49	1
selt_act5c	dr_ctrl	49	1
selt_act5c	dr_ctrl	49	1
selt_act5c	dr_ctrl	49	1
selt_act5c	dr_ctrl	51	1
selt_act5c	dr_ctrl	51	1
selt_act5c	dr_ctrl	51	1
selt_act5c	dr_ctrl	51	1
selt_act5c	dr_ctrl	51	1
selt_act5c	dr_ctrl	51	1
selt_act5c	dr_ctrl	51	1
selt_act5c	dr_ctrl	54	1
selt_act5c	dr_ctrl	54	1
selt_act5c	dr_ctrl	54	1
selt_act5c	dr_ctrl	54	1
selt_act5c	dr_ctrl	56	1
selt_act5c	dr_ctrl	56	1
selt_act5c	dr_ctrl	56	1
selt_act5c	dr_ctrl	56	1
selt_act5c	dr_ctrl	56	1
selt_act5c	dr_ctrl	58	1
selt_act5c	dr_ctrl	58	1
selt_act5c	dr_ctrl	58	1
selt_act5c	dr_ctrl	58	1
selt_act5c	dr_ctrl	58	1
selt_act5c	dr_ctrl	61	1
selt_act5c	dr_ctrl	61	1
selt_act5c	dr_ctrl	61	1
selt_act5c	dr_ctrl	61	1
selt_act5c	dr_ctrl	61	1
selt_act5c	dr_ctrl	61	1
selt_act5c	dr_ctrl	61	1
selt_act5c	dr_ctrl	61	1
selt_act5c	dr_ctrl	61	1
selt_act5c	dr_ctrl	61	1
selt_act5c	dr_ctrl	61	1
selt_act5c	dr_ctrl	61	1
selt_act5c	dr_ctrl	61	1
selt_act5c	dr_ctrl	61	1
selt_act5c	dr_ctrl	61	1
selt_act5c	dr_ctrl	61	1
selt_act5c	dr_ctrl	61	1
selt_act5c	dr_ctrl	61	1
selt_act5c	dr_ctrl	61	1
selt_act5c	dr_ctrl	63	1
selt_act5c	dr_ctrl	63	1
selt_act5c	dr_ctrl	65	1
selt_act5c	dr_ctrl	65	1
selt_act5c	dr_ctrl	65	1
selt_act5c	dr_ctrl	65	1
selt_act5c	dr_ctrl	65	1
selt_act5c	dr_ctrl	65	1
selt_act5c	dr_ctrl	68	1
selt_act5c	dr_ctrl	68	1
selt_act5c	dr_ctrl	68	1
selt_act5c	dr_ctrl	68	1
selt_act5c	dr_ctrl	68	1
selt_act5c	dr_ctrl	68	1
selt_act5c	dr_ctrl	68	1
selt_act5c	dr_ctrl	68	1
selt_act5c	dr_ctrl	70	1
selt_act5c	dr_ctrl	70	1
selt_act5c	dr_ctrl	70	1
selt_act5c	dr_ctrl	72	1
selt_act5c	dr_ctrl	72	1
selt_act5c	dr_ctrl	72	1
selt_act5c	dr_ctrl	72	1
selt_act5c	dr_ctrl	75	1
selt_act5c	dr_ctrl	75	1
selt_act5c	dr_ctrl	75	1
selt_act5c	dr_ctrl	75	1
selt_act5c	dr_rnai	7	1
selt_act5c	dr_rnai	9	1
selt_act5c	dr_rnai	9	1
selt_act5c	dr_rnai	9	1
selt_act5c	dr_rnai	9	1
selt_act5c	dr_rnai	9	1
selt_act5c	dr_rnai	9	1
selt_act5c	dr_rnai	12	1
selt_act5c	dr_rnai	12	1
selt_act5c	dr_rnai	12	1
selt_act5c	dr_rnai	12	1
selt_act5c	dr_rnai	12	1
selt_act5c	dr_rnai	14	1
selt_act5c	dr_rnai	14	1
selt_act5c	dr_rnai	14	1
selt_act5c	dr_rnai	14	1
selt_act5c	dr_rnai	14	1
selt_act5c	dr_rnai	14	1
selt_act5c	dr_rnai	16	1
selt_act5c	dr_rnai	16	1
selt_act5c	dr_rnai	16	1
selt_act5c	dr_rnai	16	1
selt_act5c	dr_rnai	16	1
selt_act5c	dr_rnai	16	1
selt_act5c	dr_rnai	16	1
selt_act5c	dr_rnai	16	1
selt_act5c	dr_rnai	16	1
selt_act5c	dr_rnai	16	1
selt_act5c	dr_rnai	16	1
selt_act5c	dr_rnai	16	1
selt_act5c	dr_rnai	16	1
selt_act5c	dr_rnai	16	1
selt_act5c	dr_rnai	19	1
selt_act5c	dr_rnai	19	1
selt_act5c	dr_rnai	19	1
selt_act5c	dr_rnai	19	1
selt_act5c	dr_rnai	19	1
selt_act5c	dr_rnai	19	1
selt_act5c	dr_rnai	19	1
selt_act5c	dr_rnai	19	1
selt_act5c	dr_rnai	19	1
selt_act5c	dr_rnai	19	1
selt_act5c	dr_rnai	19	1
selt_act5c	dr_rnai	19	1
selt_act5c	dr_rnai	19	1
selt_act5c	dr_rnai	19	1
selt_act5c	dr_rnai	19	1
selt_act5c	dr_rnai	19	1
selt_act5c	dr_rnai	19	1
selt_act5c	dr_rnai	21	1
selt_act5c	dr_rnai	21	1
selt_act5c	dr_rnai	21	1
selt_act5c	dr_rnai	21	1
selt_act5c	dr_rnai	21	1
selt_act5c	dr_rnai	21	1
selt_act5c	dr_rnai	23	1
selt_act5c	dr_rnai	23	1
selt_act5c	dr_rnai	23	1
selt_act5c	dr_rnai	23	1
selt_act5c	dr_rnai	26	1
selt_act5c	dr_rnai	26	1
selt_act5c	dr_rnai	26	1
selt_act5c	dr_rnai	26	1
selt_act5c	dr_rnai	26	1
selt_act5c	dr_rnai	28	1
selt_act5c	dr_rnai	28	1
selt_act5c	dr_rnai	33	1
selt_act5c	dr_rnai	33	1
selt_act5c	dr_rnai	33	1
selt_act5c	dr_rnai	33	1
selt_act5c	dr_rnai	33	1
selt_act5c	dr_rnai	33	1
selt_act5c	dr_rnai	33	1
selt_act5c	dr_rnai	35	1
selt_act5c	dr_rnai	37	1
selt_act5c	dr_rnai	37	1
selt_act5c	dr_rnai	37	1
selt_act5c	dr_rnai	37	1
selt_act5c	dr_rnai	40	1
selt_act5c	dr_rnai	40	1
selt_act5c	dr_rnai	40	1
selt_act5c	dr_rnai	42	1
selt_act5c	dr_rnai	42	1
selt_act5c	dr_rnai	42	1
selt_act5c	dr_rnai	42	1
selt_act5c	dr_rnai	42	1
selt_act5c	dr_rnai	42	1
selt_act5c	dr_rnai	42	1
selt_act5c	dr_rnai	42	1
selt_act5c	dr_rnai	42	1
selt_act5c	dr_rnai	44	1
selt_act5c	dr_rnai	44	1
selt_act5c	dr_rnai	47	1
selt_act5c	dr_rnai	47	1
selt_act5c	dr_rnai	47	1
selt_act5c	dr_rnai	47	1
selt_act5c	dr_rnai	47	1
selt_act5c	dr_rnai	47	1
selt_act5c	dr_rnai	47	1
selt_act5c	dr_rnai	47	1
selt_act5c	dr_rnai	49	1
selt_act5c	dr_rnai	49	1
selt_act5c	dr_rnai	49	1
selt_act5c	dr_rnai	49	1
selt_act5c	dr_rnai	51	1
selt_act5c	dr_rnai	51	1
selt_act5c	dr_rnai	51	1
selt_act5c	dr_rnai	51	1
selt_act5c	dr_rnai	51	1
selt_act5c	dr_rnai	51	1
selt_act5c	dr_rnai	54	1
selt_act5c	dr_rnai	54	1
selt_act5c	dr_rnai	54	1
selt_act5c	dr_rnai	54	1
selt_act5c	dr_rnai	54	1
selt_act5c	dr_rnai	54	1
selt_act5c	dr_rnai	54	1
selt_act5c	dr_rnai	56	1
selt_act5c	dr_rnai	56	1
selt_act5c	dr_rnai	56	1
selt_act5c	dr_rnai	56	1
selt_act5c	dr_rnai	56	1
selt_act5c	dr_rnai	58	1
selt_act5c	dr_rnai	58	1
selt_act5c	dr_rnai	58	1
selt_act5c	dr_rnai	58	1
selt_act5c	dr_rnai	58	1
selt_act5c	dr_rnai	61	1
selt_act5c	dr_rnai	61	1
selt_act5c	dr_rnai	61	1
selt_act5c	dr_rnai	61	1
selt_act5c	dr_rnai	61	1
selt_act5c	dr_rnai	63	1
selt_act5c	dr_rnai	65	1
selt_act5c	dr_rnai	65	1
selt_act5c	dr_rnai	65	1
selt_act5c	dr_rnai	65	1
selt_act5c	dr_rnai	65	1
selt_act5c	dr_rnai	68	1
selt_act5c	dr_rnai	68	1
selt_act5c	dr_rnai	68	1
selt_act5c	dr_rnai	68	1
selt_act5c	dr_rnai	68	1
selt_act5c	dr_rnai	70	1
selt_act5c	dr_rnai	70	1
selt_act5c	dr_rnai	70	1
selt_act5c	dr_rnai	70	1
selt_act5c	dr_rnai	70	1
selt_act5c	dr_rnai	70	1
selt_act5c	dr_rnai	70	1
selt_act5c	dr_rnai	70	1
selt_act5c	dr_rnai	72	1
selt_act5c	dr_rnai	72	1
selt_act5c	dr_rnai	72	1
selt_act5c	dr_rnai	72	1
selt_act5c	dr_rnai	72	1
selt_act5c	dr_rnai	72	1
selt_act5c	dr_rnai	72	1
selt_act5c	dr_rnai	75	1
selt_act5c	dr_rnai	75	1
selt_act5c	dr_rnai	75	1
selt_act5c	dr_rnai	75	1
selt_act5c	dr_rnai	75	1
selt_act5c	dr_rnai	75	1
selt_act5c	dr_rnai	75	1
selt_act5c	dr_rnai	75	1
selt_act5c	dr_rnai	75	1
selt_act5c	dr_rnai	75	1
selt_act5c	dr_rnai	75	1
selt_act5c	dr_rnai	77	1
selt_act5c	dr_rnai	77	1
selt_act5c	dr_rnai	81	1
selt_act5c	al_ctrl	5	1
selt_act5c	al_ctrl	7	1
selt_act5c	al_ctrl	7	1
selt_act5c	al_ctrl	7	1
selt_act5c	al_ctrl	7	1
selt_act5c	al_ctrl	7	1
selt_act5c	al_ctrl	9	1
selt_act5c	al_ctrl	9	1
selt_act5c	al_ctrl	9	1
selt_act5c	al_ctrl	9	1
selt_act5c	al_ctrl	9	1
selt_act5c	al_ctrl	12	1
selt_act5c	al_ctrl	12	1
selt_act5c	al_ctrl	12	1
selt_act5c	al_ctrl	12	1
selt_act5c	al_ctrl	12	1
selt_act5c	al_ctrl	12	1
selt_act5c	al_ctrl	12	1
selt_act5c	al_ctrl	12	1
selt_act5c	al_ctrl	12	1
selt_act5c	al_ctrl	12	1
selt_act5c	al_ctrl	12	1
selt_act5c	al_ctrl	12	1
selt_act5c	al_ctrl	12	1
selt_act5c	al_ctrl	14	1
selt_act5c	al_ctrl	14	1
selt_act5c	al_ctrl	14	1
selt_act5c	al_ctrl	14	1
selt_act5c	al_ctrl	14	1
selt_act5c	al_ctrl	14	1
selt_act5c	al_ctrl	14	1
selt_act5c	al_ctrl	14	1
selt_act5c	al_ctrl	14	1
selt_act5c	al_ctrl	14	1
selt_act5c	al_ctrl	14	1
selt_act5c	al_ctrl	14	1
selt_act5c	al_ctrl	14	1
selt_act5c	al_ctrl	14	1
selt_act5c	al_ctrl	14	1
selt_act5c	al_ctrl	14	1
selt_act5c	al_ctrl	14	1
selt_act5c	al_ctrl	14	1
selt_act5c	al_ctrl	14	1
selt_act5c	al_ctrl	14	1
selt_act5c	al_ctrl	14	1
selt_act5c	al_ctrl	16	1
selt_act5c	al_ctrl	16	1
selt_act5c	al_ctrl	16	1
selt_act5c	al_ctrl	16	1
selt_act5c	al_ctrl	16	1
selt_act5c	al_ctrl	16	1
selt_act5c	al_ctrl	16	1
selt_act5c	al_ctrl	16	1
selt_act5c	al_ctrl	16	1
selt_act5c	al_ctrl	16	1
selt_act5c	al_ctrl	16	1
selt_act5c	al_ctrl	16	1
selt_act5c	al_ctrl	16	1
selt_act5c	al_ctrl	16	1
selt_act5c	al_ctrl	16	1
selt_act5c	al_ctrl	16	1
selt_act5c	al_ctrl	16	1
selt_act5c	al_ctrl	16	1
selt_act5c	al_ctrl	16	1
selt_act5c	al_ctrl	16	1
selt_act5c	al_ctrl	16	1
selt_act5c	al_ctrl	16	1
selt_act5c	al_ctrl	16	1
selt_act5c	al_ctrl	16	1
selt_act5c	al_ctrl	16	1
selt_act5c	al_ctrl	16	1
selt_act5c	al_ctrl	16	1
selt_act5c	al_ctrl	19	1
selt_act5c	al_ctrl	19	1
selt_act5c	al_ctrl	19	1
selt_act5c	al_ctrl	19	1
selt_act5c	al_ctrl	19	1
selt_act5c	al_ctrl	19	1
selt_act5c	al_ctrl	19	1
selt_act5c	al_ctrl	19	1
selt_act5c	al_ctrl	19	1
selt_act5c	al_ctrl	19	1
selt_act5c	al_ctrl	19	1
selt_act5c	al_ctrl	19	1
selt_act5c	al_ctrl	19	1
selt_act5c	al_ctrl	19	1
selt_act5c	al_ctrl	19	1
selt_act5c	al_ctrl	19	1
selt_act5c	al_ctrl	19	1
selt_act5c	al_ctrl	19	1
selt_act5c	al_ctrl	19	1
selt_act5c	al_ctrl	19	1
selt_act5c	al_ctrl	19	1
selt_act5c	al_ctrl	19	1
selt_act5c	al_ctrl	19	1
selt_act5c	al_ctrl	19	1
selt_act5c	al_ctrl	19	1
selt_act5c	al_ctrl	19	1
selt_act5c	al_ctrl	19	1
selt_act5c	al_ctrl	19	1
selt_act5c	al_ctrl	19	1
selt_act5c	al_ctrl	21	1
selt_act5c	al_ctrl	21	1
selt_act5c	al_ctrl	21	1
selt_act5c	al_ctrl	21	1
selt_act5c	al_ctrl	21	1
selt_act5c	al_ctrl	21	1
selt_act5c	al_ctrl	21	1
selt_act5c	al_ctrl	21	1
selt_act5c	al_ctrl	21	1
selt_act5c	al_ctrl	21	1
selt_act5c	al_ctrl	21	1
selt_act5c	al_ctrl	21	1
selt_act5c	al_ctrl	21	1
selt_act5c	al_ctrl	21	1
selt_act5c	al_ctrl	21	1
selt_act5c	al_ctrl	21	1
selt_act5c	al_ctrl	21	1
selt_act5c	al_ctrl	21	1
selt_act5c	al_ctrl	23	1
selt_act5c	al_ctrl	23	1
selt_act5c	al_ctrl	23	1
selt_act5c	al_ctrl	23	1
selt_act5c	al_ctrl	23	1
selt_act5c	al_ctrl	23	1
selt_act5c	al_ctrl	23	1
selt_act5c	al_ctrl	23	1
selt_act5c	al_ctrl	23	1
selt_act5c	al_ctrl	23	1
selt_act5c	al_ctrl	23	1
selt_act5c	al_ctrl	23	1
selt_act5c	al_ctrl	23	1
selt_act5c	al_ctrl	23	1
selt_act5c	al_ctrl	23	1
selt_act5c	al_ctrl	23	1
selt_act5c	al_ctrl	23	1
selt_act5c	al_ctrl	23	1
selt_act5c	al_ctrl	23	1
selt_act5c	al_ctrl	26	1
selt_act5c	al_ctrl	26	1
selt_act5c	al_ctrl	26	1
selt_act5c	al_ctrl	26	1
selt_act5c	al_ctrl	26	1
selt_act5c	al_ctrl	26	1
selt_act5c	al_ctrl	26	1
selt_act5c	al_ctrl	26	1
selt_act5c	al_ctrl	26	1
selt_act5c	al_ctrl	26	1
selt_act5c	al_ctrl	26	1
selt_act5c	al_ctrl	28	1
selt_act5c	al_ctrl	28	1
selt_act5c	al_ctrl	28	1
selt_act5c	al_ctrl	28	1
selt_act5c	al_ctrl	28	1
selt_act5c	al_ctrl	28	1
selt_act5c	al_ctrl	28	1
selt_act5c	al_ctrl	28	1
selt_act5c	al_ctrl	28	1
selt_act5c	al_ctrl	30	1
selt_act5c	al_ctrl	30	1
selt_act5c	al_ctrl	30	1
selt_act5c	al_ctrl	30	1
selt_act5c	al_ctrl	30	1
selt_act5c	al_ctrl	30	1
selt_act5c	al_ctrl	33	1
selt_act5c	al_ctrl	33	1
selt_act5c	al_ctrl	33	1
selt_act5c	al_ctrl	33	1
selt_act5c	al_ctrl	35	1
selt_act5c	al_ctrl	35	1
selt_act5c	al_ctrl	35	1
selt_act5c	al_ctrl	47	1
selt_act5c	al_ctrl	47	1
selt_act5c	al_ctrl	47	1
selt_act5c	al_rnai	3	1
selt_act5c	al_rnai	5	1
selt_act5c	al_rnai	5	1
selt_act5c	al_rnai	9	1
selt_act5c	al_rnai	9	1
selt_act5c	al_rnai	9	1
selt_act5c	al_rnai	12	1
selt_act5c	al_rnai	12	1
selt_act5c	al_rnai	12	1
selt_act5c	al_rnai	14	1
selt_act5c	al_rnai	14	1
selt_act5c	al_rnai	14	1
selt_act5c	al_rnai	14	1
selt_act5c	al_rnai	16	1
selt_act5c	al_rnai	16	1
selt_act5c	al_rnai	16	1
selt_act5c	al_rnai	16	1
selt_act5c	al_rnai	16	1
selt_act5c	al_rnai	16	1
selt_act5c	al_rnai	16	1
selt_act5c	al_rnai	16	1
selt_act5c	al_rnai	16	1
selt_act5c	al_rnai	16	1
selt_act5c	al_rnai	16	1
selt_act5c	al_rnai	16	1
selt_act5c	al_rnai	16	1
selt_act5c	al_rnai	19	1
selt_act5c	al_rnai	19	1
selt_act5c	al_rnai	19	1
selt_act5c	al_rnai	19	1
selt_act5c	al_rnai	19	1
selt_act5c	al_rnai	19	1
selt_act5c	al_rnai	19	1
selt_act5c	al_rnai	19	1
selt_act5c	al_rnai	19	1
selt_act5c	al_rnai	19	1
selt_act5c	al_rnai	19	1
selt_act5c	al_rnai	19	1
selt_act5c	al_rnai	19	1
selt_act5c	al_rnai	19	1
selt_act5c	al_rnai	19	1
selt_act5c	al_rnai	19	1
selt_act5c	al_rnai	19	1
selt_act5c	al_rnai	19	1
selt_act5c	al_rnai	19	1
selt_act5c	al_rnai	19	1
selt_act5c	al_rnai	21	1
selt_act5c	al_rnai	21	1
selt_act5c	al_rnai	21	1
selt_act5c	al_rnai	21	1
selt_act5c	al_rnai	21	1
selt_act5c	al_rnai	21	1
selt_act5c	al_rnai	21	1
selt_act5c	al_rnai	21	1
selt_act5c	al_rnai	21	1
selt_act5c	al_rnai	21	1
selt_act5c	al_rnai	21	1
selt_act5c	al_rnai	21	1
selt_act5c	al_rnai	21	1
selt_act5c	al_rnai	21	1
selt_act5c	al_rnai	23	1
selt_act5c	al_rnai	23	1
selt_act5c	al_rnai	23	1
selt_act5c	al_rnai	23	1
selt_act5c	al_rnai	23	1
selt_act5c	al_rnai	23	1
selt_act5c	al_rnai	23	1
selt_act5c	al_rnai	23	1
selt_act5c	al_rnai	23	1
selt_act5c	al_rnai	23	1
selt_act5c	al_rnai	23	1
selt_act5c	al_rnai	23	1
selt_act5c	al_rnai	23	1
selt_act5c	al_rnai	23	1
selt_act5c	al_rnai	23	1
selt_act5c	al_rnai	23	1
selt_act5c	al_rnai	23	1
selt_act5c	al_rnai	23	1
selt_act5c	al_rnai	23	1
selt_act5c	al_rnai	23	1
selt_act5c	al_rnai	26	1
selt_act5c	al_rnai	26	1
selt_act5c	al_rnai	26	1
selt_act5c	al_rnai	26	1
selt_act5c	al_rnai	26	1
selt_act5c	al_rnai	26	1
selt_act5c	al_rnai	26	1
selt_act5c	al_rnai	26	1
selt_act5c	al_rnai	26	1
selt_act5c	al_rnai	26	1
selt_act5c	al_rnai	26	1
selt_act5c	al_rnai	26	1
selt_act5c	al_rnai	26	1
selt_act5c	al_rnai	26	1
selt_act5c	al_rnai	26	1
selt_act5c	al_rnai	26	1
selt_act5c	al_rnai	26	1
selt_act5c	al_rnai	26	1
selt_act5c	al_rnai	26	1
selt_act5c	al_rnai	26	1
selt_act5c	al_rnai	26	1
selt_act5c	al_rnai	26	1
selt_act5c	al_rnai	26	1
selt_act5c	al_rnai	26	1
selt_act5c	al_rnai	26	1
selt_act5c	al_rnai	26	1
selt_act5c	al_rnai	26	1
selt_act5c	al_rnai	26	1
selt_act5c	al_rnai	26	1
selt_act5c	al_rnai	26	1
selt_act5c	al_rnai	26	1
selt_act5c	al_rnai	26	1
selt_act5c	al_rnai	26	1
selt_act5c	al_rnai	26	1
selt_act5c	al_rnai	26	1
selt_act5c	al_rnai	28	1
selt_act5c	al_rnai	28	1
selt_act5c	al_rnai	28	1
selt_act5c	al_rnai	28	1
selt_act5c	al_rnai	28	1
selt_act5c	al_rnai	28	1
selt_act5c	al_rnai	28	1
selt_act5c	al_rnai	28	1
selt_act5c	al_rnai	28	1
selt_act5c	al_rnai	28	1
selt_act5c	al_rnai	28	1
selt_act5c	al_rnai	28	1
selt_act5c	al_rnai	28	1
selt_act5c	al_rnai	28	1
selt_act5c	al_rnai	28	1
selt_act5c	al_rnai	28	1
selt_act5c	al_rnai	28	1
selt_act5c	al_rnai	28	1
selt_act5c	al_rnai	30	1
selt_act5c	al_rnai	30	1
selt_act5c	al_rnai	30	1
selt_act5c	al_rnai	30	1
selt_act5c	al_rnai	30	1
selt_act5c	al_rnai	30	1
selt_act5c	al_rnai	30	1
selt_act5c	al_rnai	30	1
selt_act5c	al_rnai	30	1
selt_act5c	al_rnai	30	1
selt_act5c	al_rnai	30	1
selt_act5c	al_rnai	30	1
selt_act5c	al_rnai	30	1
selt_act5c	al_rnai	30	1
selt_act5c	al_rnai	30	1
selt_act5c	al_rnai	30	1
selt_act5c	al_rnai	33	1
selt_act5c	al_rnai	33	1
[truncated: 23 more rows]

## Sheet: Data_for_S2
DGRP_line	diet	PC1	PC2	PC3	PC4	PC5	PC6	PC7	PC8	PC9	PC10
line_208	AL	-8.27568	4.19184	-0.323996	-1.45529	0.104267	-0.297304	0.480222	-1.05337	0.400841	0.297971
line_208	DR	8.14216	0.0301688	1.31895	-0.397059	-0.707142	-2.98689	4.18605	-2.79337	1.67774	-0.138628
line_301	DR	8.70486	-1.79887	-0.547305	-0.0321768	3.10864	-0.579535	-0.299433	-1.06832	0.747626	0.0847179
line_301	AL	-9.10346	-0.966558	1.04	-0.967159	0.361869	0.579085	0.38141	-0.26863	-0.0133688	-0.43072
line_303	DR	7.8604	5.23257	-3.53274	1.95641	0.00704038	-1.94427	-0.890133	-2.9258	-0.157772	-1.31159
line_303	AL	-8.5474	3.80749	-3.05555	2.5702	1.331	-1.04972	-0.138526	-2.18199	1.17528	0.000842901
line_304	DR	8.38434	2.20925	1.62101	-2.59347	-0.341124	0.160874	-1.82862	2.38359	1.13057	0.0260897
line_304	AL	-8.6436	-0.135426	0.272772	-0.346654	-2.05946	-0.457156	-1.94502	1.79513	1.2583	-0.166051
line_307	AL	-8.7889	-1.23079	-0.815265	0.571708	1.03504	0.591603	2.73798	-0.0336672	0.0534464	1.12875
line_307	DR	7.8569	-6.82921	2.01146	2.58741	-0.0475801	-4.00686	-0.18901	0.641124	0.77819	0.481039
line_313	DR	8.68891	-1.03189	-0.41502	2.89437	-0.517804	-3.02931	-1.55688	-0.418495	1.20013	0.994094
line_313	AL	-7.96824	2.67191	-1.16584	1.0753	0.0471004	0.588547	-1.43886	0.799736	-0.844633	0.0828712
line_315	DR	8.17203	-2.91338	2.29188	2.83458	-1.6292	-1.57646	1.04952	-2.06725	-0.442141	0.278617
line_315	AL	-8.59676	3.3231	1.45995	-0.0984101	-0.857526	-0.0741302	0.378857	-0.699755	-1.02059	-0.617989
line_324	DR	8.43906	-2.65209	-2.18992	-1.09737	2.08359	-0.825745	0.661026	-0.517672	-1.38521	-0.0733949
line_324	AL	-9.00016	-4.60422	-1.74019	-0.909045	1.12414	1.61451	1.32292	-0.712874	-1.15197	-0.191436
line_335	DR	8.70134	-0.0172668	-0.166416	1.09745	-1.01407	1.82019	-0.0455038	0.504144	0.268355	-0.0865571
line_335	AL	-8.27384	0.626281	0.052572	1.78029	-1.90553	0.565265	-0.998842	-0.491923	0.042449	-0.69339
line_357	DR	8.06458	-3.00661	0.314889	-2.33966	0.278941	-0.117758	-3.43338	0.772563	1.38469	-0.885374
line_357	AL	-8.52887	-1.84263	-1.43868	-1.84663	-1.54469	-0.596255	-1.73138	1.58485	0.422	-0.81234
line_358	DR	8.43673	-6.39026	0.0178257	1.7335	-0.777121	-1.80039	1.34096	0.137296	0.733077	-0.593871
line_358	AL	-8.53926	0.398121	-0.730539	2.34384	0.0149974	1.78494	-0.857104	0.183209	0.11077	0.487486
line_360	DR	8.54697	-4.02082	1.34427	0.682818	0.0590931	-2.05121	1.77148	0.896392	0.816327	0.983824
line_360	AL	-8.36661	-0.649125	-1.06766	0.247419	-0.408686	1.79909	-1.29077	1.58479	0.877863	1.04345
line_362	DR	8.79844	-3.40892	0.239291	0.317082	-1.90649	-0.707636	1.51917	-1.14605	1.38667	0.587422
line_362	AL	-8.67175	0.400487	1.5894	0.821929	-0.145183	0.203531	0.527317	-1.10786	0.91149	1.27198
line_375	AL	-9.0301	1.57866	3.98607	-1.42706	-0.32177	-1.62286	0.143262	-1.73022	-1.19462	0.645648
line_375	DR	8.64036	0.459503	1.03403	-0.677462	-0.713463	-1.63631	0.112912	-1.45851	0.0256819	-0.279191
line_379	DR	8.64722	-3.93139	-1.09636	-0.584092	-0.495424	-0.290512	-0.369064	0.134475	-0.00248528	-0.237096
line_379	AL	-8.65373	-4.61643	-1.97938	0.46576	-0.248672	2.20083	0.162201	-0.860061	0.135912	0.490992
line_380	DR	8.51048	0.604758	-1.60303	0.725783	0.614402	0.784045	1.25145	0.198794	0.260414	0.0502793
line_380	AL	-8.49985	2.26852	-0.952817	0.131038	2.42808	1.02737	1.46148	1.55501	-0.0183231	-0.54266
line_391	DR	8.86929	-0.0613458	1.669	0.854151	-0.744527	-0.585339	1.00182	-0.0731804	-0.59244	0.283373
line_391	AL	-8.59605	2.69572	2.27985	-1.54788	-1.4808	0.604445	-0.494114	-2.14405	-1.30956	0.984995
line_399	AL	-8.42404	-0.0441619	1.09603	0.494623	0.0801465	-1.33562	0.548831	-0.881341	-1.03884	0.1917
line_399	DR	8.95867	2.70649	-4.63656	0.703059	-1.68748	-0.152032	1.22198	0.994069	-0.384074	-0.246268
line_427	DR	8.55557	0.96081	-0.416165	-2.36406	-0.645851	1.11704	-0.3577	1.41288	-0.150981	1.32396
line_427	AL	-8.14561	0.071702	-2.05431	0.324397	-0.732015	-0.4454	-0.569076	2.36976	0.83054	-0.290053
line_437	AL	-8.04099	2.28382	1.03468	1.20928	-0.23633	0.265818	0.654114	0.318232	0.461619	1.15354
line_437	DR	8.22573	2.38016	1.98624	-2.12572	0.869555	1.04569	1.22048	0.0242856	0.349989	2.65858
line_486	AL	-8.79597	-2.21647	0.384788	1.8244	-1.84692	-1.67109	-0.406129	-0.749976	-0.173949	1.25761
line_486	DR	8.45857	-2.3174	1.71162	-0.245835	0.844877	-0.621326	-2.03877	0.265299	-0.729321	0.741494
line_517	AL	-8.53517	1.25927	0.260958	-1.45184	-2.40896	-1.39176	0.0481241	2.49602	1.88463	-0.632307
line_517	DR	8.42531	-1.13384	1.27905	-0.578945	-2.05704	-0.680546	0.216987	1.77125	1.94172	-0.330785
line_555	DR	8.32243	-5.59909	-0.507092	-2.39368	-0.739581	1.0045	-1.37279	-1.05817	0.128302	0.439228
line_555	AL	-8.49135	0.426945	0.341615	-0.0626671	-1.3394	0.366738	0.266357	2.18144	-0.0987537	-1.07357
line_639	AL	-9.16836	-3.30522	-0.398864	0.566217	-0.583183	-1.04027	2.11149	0.152737	0.104206	-0.410899
line_639	DR	8.08242	-1.91521	1.6915	-2.12192	0.79117	0.977296	0.408237	-0.301929	-0.750701	-1.17339
line_707	AL	-8.35696	-0.20168	0.232932	-0.395286	1.41967	-0.931608	-0.288425	-1.95371	-2.30783	0.9347
line_707	DR	9.09871	-1.29084	-2.07789	0.763286	-1.1656	-1.47285	-0.26568	-0.745281	-1.21314	1.2757
line_712	AL	-8.88419	-6.10677	-3.50587	1.37483	0.214848	0.194989	-0.750938	0.439157	-0.323633	-0.441503
line_712	DR	8.52914	-5.81205	-0.978532	-0.150485	0.853939	-0.0342626	-1.05598	0.660376	-1.58073	-0.351603
line_730	DR	8.62635	1.84286	2.64775	-0.603567	0.275198	0.692991	-0.227813	-0.0423951	-1.63842	0.0905538
line_730	AL	-8.25769	2.35726	-0.826066	-1.44242	-0.440613	0.249267	0.76654	-0.162518	-1.80841	-0.548116
line_732	AL	-8.24811	-2.10024	-0.63135	-0.0996698	0.440738	2.3607	0.00588232	-1.22227	0.769856	0.254783
line_732	DR	8.25381	3.09129	-0.929588	-1.49341	2.42343	-1.8346	-3.61915	-1.90451	-0.156374	-0.784133
line_765	AL	-9.06476	-2.55519	-2.61075	-4.66908	-2.01654	-2.03765	0.370364	1.46131	-0.489316	-0.501871
line_765	DR	8.1556	-1.57297	2.33649	-0.175543	-0.772943	-1.44574	0.318836	3.42984	-2.52258	-1.82756
line_774	AL	-8.55079	1.05617	-0.330553	0.56924	2.72972	-2.72995	2.09176	0.715748	0.424017	0.939958
line_774	DR	8.33421	1.4878	-4.66464	0.0645539	0.374909	-2.0106	0.718881	-0.106376	-1.19458	1.15546
line_786	AL	-8.42338	0.955556	-0.382796	0.164109	-0.703112	1.01188	-2.32749	0.484614	1.74269	-0.139848
line_786	DR	8.59281	2.18647	-2.00254	-0.252666	-1.91016	0.79699	0.702998	-0.309809	0.726612	1.70035
line_799	DR	8.74954	-0.404268	-3.30351	-0.456548	-1.0418	0.599636	1.48479	0.948999	-0.905711	-0.367257
line_799	AL	-8.84918	-1.47336	-0.958634	0.0475072	0.356191	-0.224545	0.616619	1.88931	0.473896	-1.26469
line_852	AL	-8.77834	3.91862	1.04086	-0.741759	-1.86833	-0.105429	-0.596474	1.86663	2.01628	-0.0111599
line_852	DR	8.06936	4.31434	1.0235	-1.37025	-0.449538	1.10246	0.277407	0.927584	1.51326	1.4965
line_859	AL	-8.35118	0.296435	0.200303	0.433017	-0.123175	0.532407	-1.74126	1.79854	1.10708	-1.28108
line_859	DR	9.00877	1.37366	-0.223742	1.37807	-2.26677	0.54534	0.0281721	0.87626	1.46911	1.01329
line_365	AL	-8.1416	1.93995	-0.503931	-1.08557	1.33546	-0.443505	0.581859	1.05887	-0.70284	-0.105628
line_365	DR	8.02849	2.33327	-2.74396	-2.96345	1.0242	-2.89614	0.944208	0.0404877	-0.282609	0.775178
line_705	DR	8.71256	-1.85667	-1.15195	-0.655112	-0.94294	0.716193	-0.436488	0.694367	0.952497	0.458168
line_705	AL	-8.235	0.356796	-0.136733	0.942643	-0.785424	-0.0238276	-2.02723	0.595213	0.9495	-0.573936
line_714	AL	-8.9657	-1.38208	1.44317	-0.858445	-0.297348	-0.318408	1.10853	1.67872	1.09809	-0.523895
line_714	DR	8.68361	-3.16819	1.31533	0.517178	-0.618968	-0.182881	-0.0703909	1.45341	-0.633721	-1.04852
line_21	AL	-8.87699	-0.867706	-0.227873	2.49364	2.54784	1.68106	2.49667	0.379326	-1.91683	-1.21637
line_21	DR	8.81589	-0.786794	0.394566	0.106452	1.49012	-0.946586	-0.133882	1.19043	0.735197	-2.62534
line_26	AL	-8.9568	0.278396	2.06722	1.35605	-0.247851	0.141044	1.59126	1.41454	-1.31247	-0.128016
line_26	DR	8.41282	-4.12141	2.16362	-0.249467	0.186662	0.163137	-0.207232	1.26832	0.345886	-1.71734
line_28	DR	8.19817	-3.74074	1.46451	-0.508156	-2.30962	0.43267	0.0975212	1.23182	-1.48542	-0.0792906
line_28	AL	-9.0029	-2.1236	1.33095	-1.11027	-1.31895	0.240658	-0.315683	0.906324	-1.12091	0.309227
line_38	AL	-8.30246	-0.336206	-0.546152	1.38753	1.6681	0.818315	-1.68415	0.449321	0.0786836	-1.02309
line_38	DR	8.87205	0.355145	-0.951784	-1.09409	-0.175954	0.694593	-0.460707	1.43392	0.692828	-0.399633
line_41	DR	8.74892	-3.34298	0.934915	1.86936	-1.2967	1.8747	0.593442	0.83877	-0.650656	-0.323224
line_41	AL	-8.51917	-3.21756	-1.32204	-1.55781	-0.969825	-0.30316	-0.0950694	-0.563289	-1.59546	-0.260165
line_42	DR	8.45974	-0.302255	-0.522753	0.159088	0.445272	1.04871	-1.05395	-0.0147864	0.757761	0.484005
line_42	AL	-9.01405	1.00268	-0.728466	-3.07269	1.63703	-0.624705	0.624603	3.01894	1.18467	-0.843152
line_45	DR	8.32097	1.71	0.724002	-0.815969	-1.60277	0.746045	2.2386	0.191901	1.42935	2.65231
line_45	AL	-8.64565	-0.750111	-1.11339	-2.03928	0.431702	0.713264	0.450788	0.517817	2.20612	1.1807
line_59	AL	-8.2521	-2.01742	-1.16658	1.7433	0.0668305	0.575511	1.24415	2.66219	-0.225902	1.3349
line_59	DR	8.89746	1.11487	-0.203988	2.44898	1.05933	-0.814648	-1.59093	2.05885	-1.01526	1.81253
line_69	DR	8.56107	-0.629504	3.01422	-0.348073	1.10942	-0.168577	2.35543	-0.278372	0.460127	-0.692466
line_69	AL	-8.48643	-0.955969	0.110577	-0.109942	0.625682	-0.026017	-0.894702	-1.0302	-0.0557519	-0.286111
line_73	DR	8.29563	-0.0644192	0.295057	0.576994	1.35153	-1.77111	-2.28085	-0.337457	-0.408118	-0.770263
line_73	AL	-8.20432	0.416019	-1.39592	-0.5931	1.19028	-0.841725	0.721818	-0.325485	-1.57214	0.0962117
line_75	DR	8.2693	0.397696	0.993554	0.922056	0.763602	-0.251264	-2.5508	0.0876848	1.24837	0.467853
line_75	AL	-8.33857	1.31773	-0.109813	0.415009	-0.264763	-1.92173	-1.33193	0.661404	0.800889	-0.571061
line_83	DR	7.68163	-6.32157	0.794304	-0.322148	0.00734558	0.480247	2.99242	-0.0102088	-1.19064	-0.311309
line_83	AL	-9.35512	-5.84591	-2.0224	-3.71824	0.320337	1.37294	-1.01181	0.50088	0.720836	-1.31144
line_88	DR	8.67916	1.72297	-1.99495	0.743466	0.111709	0.961569	0.711499	-0.201187	-0.599233	0.347899
line_88	AL	-7.97441	4.24572	-1.11037	1.26595	0.78996	-1.05144	0.585171	1.24546	-1.15832	-1.12163
line_91	DR	8.66508	-0.400268	-0.170311	0.818144	1.03327	-2.09069	-0.0207249	-0.127396	0.769963	0.418813
line_91	AL	-8.1619	0.482444	-1.3219	0.141647	2.45531	-0.488418	0.0835466	-0.112117	0.970092	-0.0197695
line_93	DR	8.57609	0.693839	0.00181521	-0.17227	0.747579	-0.0339154	0.539959	1.36548	-0.571023	0.0107877
line_93	AL	-8.30427	0.0338547	-0.675832	0.244138	2.17561	-1.32959	0.0622895	1.16565	-0.0328311	0.132993
line_101	DR	8.19357	0.052338	-2.18948	-1.00437	1.39159	1.68274	-0.886885	0.390646	-0.361986	1.34088
line_101	AL	-8.40285	-1.22437	-2.52759	0.501413	1.29407	0.813519	-1.15546	0.279783	1.24722	0.320481
line_105	AL	-8.38589	0.519239	0.533427	-0.546444	0.134533	-0.51349	1.06597	-1.45702	-1.74431	-0.920183
line_105	DR	8.78085	-0.263333	0.999915	0.116623	-0.585685	0.655644	1.96006	-0.254876	-0.333491	-1.1813
line_109	DR	8.74994	0.248018	1.6346	4.77168	1.49685	-0.823191	1.51502	-0.199547	-0.251655	0.180055
line_109	AL	-8.76715	1.67089	1.73042	3.00753	1.19105	1.01569	-0.0154964	-1.85043	-0.342304	1.27307
line_129	DR	8.48802	0.879513	-0.319727	1.7518	3.19583	-3.37497	0.00910969	1.00551	-1.61085	1.14978
line_129	AL	-8.25323	-1.37495	-0.499077	2.25269	-0.889268	0.292804	1.48307	-1.49996	-0.603771	1.81375
line_136	DR	8.60925	0.719022	-5.69576	0.386198	-1.60483	1.43069	1.01341	0.182857	-0.362334	0.0452661
line_136	AL	-8.42061	0.967918	-1.93118	-3.11334	0.812899	0.590988	-1.42489	-0.227495	1.95343	-1.13921
line_138	AL	-9.07415	0.709646	2.33877	0.935421	-0.126186	-0.579314	-0.184752	-1.39691	-1.0822	-0.486736
line_138	DR	8.7571	-2.85992	2.18428	4.09468	0.580372	1.42669	-0.332677	1.3811	1.09397	-0.363272
line_142	DR	8.4003	-3.96763	-0.408435	2.24258	0.63019	-0.556976	-0.79475	-0.112543	-0.157012	1.66905
line_142	AL	-9.00187	-0.788757	0.922709	0.51045	-0.774731	-0.26353	0.272959	-0.550074	-0.730157	1.55169
line_149	AL	-8.42569	-0.52926	0.172332	1.70091	0.04261	0.717335	-0.620439	0.319371	0.724696	1.35123
line_149	DR	8.60026	-4.08771	0.383926	2.99409	-0.917047	-0.580571	-0.339041	0.773892	1.14369	1.72923
line_153	AL	-8.16927	2.49259	-0.252484	0.170968	-1.65044	1.65653	-0.297894	2.44794	1.21811	-1.58301
line_153	DR	8.54095	0.313946	-0.69015	1.63555	0.237421	1.35449	-0.100771	2.03096	0.334877	-0.937368
line_158	AL	-8.68554	-0.198383	1.67515	-0.335312	-1.89686	-0.361218	0.448094	-1.98652	0.153336	0.0170911
line_158	DR	8.23336	-0.986462	2.58539	-0.255335	-0.819809	0.601675	-0.0945702	0.187408	0.73647	0.58047
line_161	DR	8.42263	0.0359701	1.23864	2.51393	-1.79342	1.23901	1.33504	0.430812	0.252495	-1.32763
line_161	AL	-8.79497	1.69828	0.919684	-0.912998	-1.41834	0.611125	1.63644	0.0568834	-1.24576	-1.36953
line_176	AL	-8.31902	-1.54288	-1.27925	-1.04531	-3.01358	-0.342583	-0.128953	0.532501	0.767502	-1.36579
line_176	DR	8.83741	0.864821	0.439611	-1.05906	-2.45538	-0.72246	0.457546	0.537138	0.548794	-1.49949
line_177	AL	-8.87856	3.48473	1.94196	-1.2258	-1.55195	-2.22837	1.08015	-0.237558	-1.9594	1.00493
line_177	DR	8.71446	-2.60892	1.02298	-0.371045	-0.554797	-2.08317	-0.632752	0.768246	-0.51888	0.944349
line_181	AL	-8.58545	0.149757	-0.348038	-2.45325	1.49123	-0.212407	-0.0165081	-0.399375	-0.348807	-0.440362
line_181	DR	8.09851	-0.258114	1.00661	-0.790952	1.35986	-1.26172	-0.854518	-0.251431	-0.231431	0.0198935
line_189	DR	8.68319	0.349296	-2.59011	2.87688	-0.853478	-1.26933	0.374683	0.0453757	0.612603	0.597142
line_189	AL	-8.17115	2.28689	-3.41952	1.46649	1.01549	0.708522	0.419909	-0.237213	0.454337	-0.112642
line_195	AL	-9.72244	-5.02658	-0.76539	-0.801718	-2.11112	-0.56113	1.13636	-1.52284	-1.73129	-0.375004
line_195	DR	8.1238	-4.14496	0.07791	4.37064	-2.37307	-1.82477	1.87615	-0.387008	-0.269209	-0.671522
line_217	AL	-9.01132	-0.969268	0.883165	-0.175858	0.888827	1.3747	0.79803	-0.49296	-1.17521	-0.479532
line_217	DR	8.45474	-0.460812	1.39802	2.03246	-0.0819456	-0.366802	-0.473939	-0.0471766	0.481405	0.502484
line_223	AL	-8.68694	-2.05295	1.7054	0.908491	2.01705	1.06154	-0.315409	-1.13396	0.617449	-0.0347214
line_223	DR	8.51279	-2.87529	2.19521	0.96929	0.954036	-1.4038	1.11508	-0.545464	0.999974	0.149823
line_227	AL	-8.87451	3.59002	0.540359	1.92295	1.54398	0.463576	0.438829	-0.982432	-0.437758	-1.06537
line_227	DR	7.86637	1.18784	-0.646895	4.09878	2.3662	-1.44277	1.16846	-1.2381	0.84671	-1.19981
line_228	DR	8.58283	-1.33696	0.943094	-1.11719	-1.82805	-0.670815	1.03251	-0.910458	-0.0258847	-0.312639
line_228	AL	-8.41028	-3.09046	0.742	-0.454108	-0.202253	1.15299	-0.244045	0.655724	0.816688	-0.878592
line_233	AL	-7.75333	1.87423	-2.111	0.983394	0.355851	1.03963	-2.05306	-1.37508	-1.06623	0.000571645
line_233	DR	8.84897	-2.1198	0.786659	0.743546	0.0715571	0.875313	-1.48829	-1.69501	1.05737	0.81888
line_237	AL	-9.19886	-4.42331	1.31541	-0.833687	-1.10418	-1.28553	0.889285	-0.161982	2.46154	-0.142348
line_237	DR	8.2246	-2.61505	1.93488	1.63059	-0.431372	-0.382434	1.21871	-0.203946	1.68892	0.0313736
line_239	AL	-8.12047	3.36478	0.831247	-1.61139	-2.49095	2.22121	-1.66682	-1.47281	1.25283	-1.27039
line_239	DR	8.89834	1.4607	-2.94679	1.95218	-1.35299	2.69466	-0.182922	-0.065265	0.559904	-0.0368643
line_256	DR	8.10747	3.05439	4.12108	-0.0850656	1.64671	-2.5901	1.26996	0.12037	-0.607047	0.926116
line_256	AL	-8.67489	2.11609	3.13622	-0.702186	-0.266558	0.521073	-0.46343	-0.287779	-0.917474	-0.0548669
line_280	AL	-8.33735	1.2762	-3.39449	2.24502	0.113526	-1.36272	-1.12014	-2.60463	-0.32537	-1.7081
line_280	DR	8.35264	4.21871	-2.69945	1.74311	-1.11251	-3.61511	1.44267	-2.51382	0.14797	-1.5836
line_287	AL	-8.43563	1.06063	1.28609	0.928509	0.66752	2.06166	-0.87992	-1.91667	-1.21706	-0.936659
line_287	DR	8.56337	0.432302	0.67161	1.25774	-0.452539	-0.283305	1.48723	-1.05071	-0.286151	-0.358479
line_309	AL	-8.70642	1.20595	-0.788296	0.731552	-0.55863	0.820078	1.31142	-0.487291	-0.429773	-1.45413
line_309	DR	8.51957	2.25858	-2.05713	-0.21791	0.207068	2.46362	1.69122	-0.0343883	0.84133	-0.0154056
line_317	DR	9.13298	-1.57218	-1.21718	2.90618	-0.0584903	1.26583	-0.119199	1.08701	-0.624168	-0.651032
line_317	AL	-9.08244	-3.81924	0.941981	0.480956	0.853526	0.807774	1.5603	0.0786648	-0.159374	-0.420627
line_318	AL	-8.74576	-2.97301	0.619354	-0.290547	-0.0544218	0.38315	1.89867	-0.425554	1.32328	-0.0443971
line_318	DR	8.76662	0.189632	-0.267988	-0.959004	-0.0499609	-2.11133	1.453	-0.344246	0.220513	-1.45026
line_325	DR	8.72304	-3.04905	2.0663	-0.407163	1.79807	2.21419	-0.830598	0.583462	-1.72556	0.825263
line_325	AL	-8.19352	2.73946	0.176609	-0.194756	1.65784	1.2346	-1.25765	-0.215604	-2.1616	1.64421
line_332	DR	8.84668	0.0405694	1.47596	2.56243	-1.95354	0.89791	-0.481804	1.22653	-0.769834	0.283556
line_332	AL	-7.81509	4.88949	2.84095	-0.827272	-2.30266	0.939923	0.171276	1.83694	-0.376818	0.82487
line_336	DR	8.62012	0.431349	0.461657	1.80557	-0.436374	-3.58265	-1.14256	1.13	-0.922263	1.76274
line_336	AL	-8.69394	-1.43679	1.18304	-3.09356	-0.544556	-1.7488	-0.805685	-0.298942	0.143628	1.58154
line_338	AL	-9.12461	-2.15986	1.32208	-2.33601	-0.289888	-0.786241	-1.22653	-0.550444	0.965777	-0.415425
line_338	DR	8.05665	-1.64305	3.3708	-1.76103	0.155851	-2.7429	-0.39564	1.17976	0.747808	0.74036
line_340	DR	8.59181	3.62095	-1.49799	-0.658577	0.746453	-1.32476	1.07606	2.34071	-0.126161	-0.738935
line_340	AL	-8.20155	0.782117	0.787874	-0.439297	1.35897	-0.734957	0.978044	0.787081	0.216159	-0.434045
line_350	DR	8.61403	-6.09387	0.85312	0.823309	-1.38711	1.49281	-0.332102	-1.55849	-0.61258	0.0581736
line_350	AL	-8.23691	-2.0605	-0.904148	-0.725245	-1.46716	-0.599044	-1.83224	-2.03425	-0.683054	0.497689
line_352	DR	8.27418	-2.08413	-0.490734	0.40412	1.21176	-1.21691	3.10661	0.430041	0.138998	-0.129984
line_352	AL	-8.65316	-1.60027	-0.259118	0.266935	1.79359	-0.764055	0.398049	0.0578459	1.36212	0.0571155
line_356	DR	7.94925	4.76189	-0.171498	0.0840967	1.93675	-1.53253	0.67113	0.555078	0.264437	3.23423
line_356	AL	-8.09934	2.59821	0.881894	-1.66419	0.751911	-1.90403	-1.74274	-0.174316	-1.55658	2.37295
line_359	DR	8.67445	-2.01225	-0.542555	-1.82707	1.48616	-0.512796	-0.14232	-0.328059	-0.720281	-0.0332554
line_359	AL	-8.20217	-0.390808	-0.401331	-1.05966	1.22299	-0.0866821	0.579891	1.69332	0.158644	-0.247587
line_361	DR	8.7503	1.68048	1.33701	-1.01154	1.87197	-0.863943	0.530665	0.0646086	-0.976034	-0.649063
line_361	AL	-8.29897	-1.05519	0.863776	-0.219384	0.322057	-0.900535	1.07526	-1.44594	-0.654097	0.329375
line_367	DR	8.2066	1.02746	1.85834	-2.16848	1.52742	-0.652616	-1.26533	1.93692	-0.339362	-0.0945044
line_367	AL	-8.92195	-1.73985	1.63903	0.590719	2.21363	0.676337	-0.374111	1.03138	-0.652967	0.350508
line_370	DR	8.73235	1.34003	0.618275	2.15799	0.114192	2.04124	-0.128128	0.920269	-0.11685	0.756106
line_370	AL	-8.802	-1.86872	1.78698	-0.600875	-0.727369	0.0524914	1.27024	1.15188	0.345731	0.997699
line_371	AL	-8.44082	-0.809374	0.347233	-0.870483	0.269147	-2.60467	-0.406014	-1.69487	-0.551309	0.0936836
line_371	DR	8.39523	1.45949	-1.48636	1.95039	0.909315	-3.87214	-1.99106	0.0206844	0.014467	-0.975477
line_373	DR	8.77148	1.62712	-1.30185	1.7293	0.653577	-1.72665	-0.14962	-0.683452	0.365576	-1.84154
line_373	AL	-8.32451	3.17375	-0.115302	2.63586	-0.799749	-0.158592	0.304532	0.150838	0.380548	-1.71628
line_374	DR	8.34446	0.699996	3.23555	-0.13948	-0.928758	-0.78752	0.838199	0.0926265	-0.205717	-1.15288
line_374	AL	-9.0441	-0.868541	2.63902	-0.73143	-0.557457	-0.790427	0.688641	0.936039	0.443522	-0.171047
line_377	DR	8.41097	-3.01671	0.988827	-0.809436	0.0541962	-1.05369	-1.07282	-0.0440769	0.557303	0.204295
line_377	AL	-9.02743	-3.63194	1.42861	-1.02788	-0.138532	-0.141671	1.10994	-0.383789	-1.22614	0.620479
line_381	AL	-8.51197	2.39206	0.372435	0.0585239	-0.165255	-0.752934	-0.738876	-0.567387	-1.08408	-1.02296
line_381	DR	8.27443	1.84533	3.00266	1.86265	0.403181	0.190654	-1.72116	-0.84117	0.00496867	-0.520503
line_382	DR	9.17776	-0.575852	0.132129	-0.21968	-0.951975	1.55046	-1.23639	0.742682	0.781327	-0.768184
line_382	AL	-8.31769	0.453184	-0.14973	-0.309636	0.399414	-0.0726519	-0.183451	0.0162493	0.786643	-0.704764
line_383	AL	-8.30782	-0.614586	0.727498	0.555412	0.13913	-2.87628	-0.563694	0.803287	1.02484	1.64474
line_383	DR	8.24071	4.85152	1.87389	-1.41237	2.1479	-4.20923	-3.18193	2.65589	0.492183	-0.121287
line_385	AL	-8.51013	-0.0849388	-0.344999	-0.785278	-0.147167	-1.12275	2.55713	-0.926104	0.818949	0.257727
line_385	DR	9.02523	1.7276	-2.35672	0.971789	-0.679221	-1.0062	-0.0316617	-0.108353	1.03721	0.400672
line_386	AL	-8.34747	-4.45825	-3.43915	0.528458	-0.0937424	-1.66223	0.426796	0.757146	0.743513	-0.454892
line_386	DR	8.26692	3.0397	-4.03874	-1.57098	-0.233246	-0.941838	0.483242	0.882614	-0.718742	0.226909
line_392	DR	8.90925	1.48272	-2.51442	-0.074757	0.285539	1.1727	1.78857	1.2246	-0.0636379	-0.658081
line_392	AL	-8.41224	-1.86907	-0.0484255	0.571003	0.380439	0.165741	0.610739	0.0165104	-0.531271	-0.0921425
line_426	AL	-7.91235	1.99828	-3.31966	2.32848	-0.604765	0.299375	0.828349	1.06855	1.22875	0.429196
line_426	DR	8.60047	1.31272	-3.2432	0.337027	-0.784864	-0.114321	1.18026	0.789114	-0.128772	0.702634
line_440	AL	-7.68339	0.683578	-3.22286	0.271303	-0.671415	-0.959669	-1.17356	0.965788	1.07464	0.374045
line_440	DR	8.39262	1.37909	-4.91202	2.5403	-2.44619	-0.017913	0.893937	-0.426348	-0.105777	-0.20087
line_441	AL	-8.24014	0.724785	-0.235465	0.00898533	-0.910296	-1.73695	-1.96516	0.984028	0.210902	0.879301
line_441	DR	8.31363	1.48212	-2.36555	0.75894	0.461628	-0.896488	-0.36065	1.82668	-1.40271	1.62617
line_443	DR	8.51955	-3.85221	-3.18788	0.821666	-2.09641	0.986223	-1.67777	0.300923	-0.45548	0.724942
line_443	AL	-8.26071	-1.16917	-2.37792	2.26203	-0.121168	-0.131591	-2.46809	0.861825	0.160343	-0.116263
line_461	AL	-8.40448	0.761467	1.16828	1.34302	1.24525	-0.548322	-0.924684	0.625106	-2.17529	-1.57056
line_461	DR	8.55362	1.83627	1.82498	0.917577	-1.46384	0.514253	1.30352	3.10915	-1.01417	-2.15494
line_491	AL	-8.50121	2.13221	-0.411136	-1.62807	-1.80947	2.45467	0.300292	0.637419	0.0439691	0.0192087
line_491	DR	8.51147	3.02408	0.594012	-0.694219	-2.05869	0.242556	-0.678492	0.251684	1.42758	0.600043
line_492	AL	-8.84881	-0.187298	2.63874	-3.16078	-3.83855	-2.1896	1.10493	-0.269553	-2.58717	1.57166
line_492	DR	8.61311	-0.56179	1.30473	-1.4086	-2.78454	0.343964	0.851871	1.23083	-2.79502	0.994702
line_502	AL	-8.25733	-1.16202	-1.93183	0.874789	1.4023	-0.440759	-0.669189	2.06699	-1.58046	-1.6303
line_502	DR	8.60627	-1.25784	-4.09355	0.6969	0.927418	1.2766	-0.329867	0.766183	-2.18489	0.575598
line_508	DR	8.40315	1.48749	-5.27756	-3.57477	-0.982899	-0.13845	0.894091	0.0393408	-2.34965	-0.0638817
line_508	AL	-8.11924	-0.640859	-1.84918	-3.44385	1.34057	0.0828291	1.33167	0.625914	0.132723	-0.357512
line_509	AL	-8.62393	-0.487343	1.89571	1.52836	-0.864015	-0.403726	1.19827	-1.49702	-0.815314	-0.273669
line_509	DR	8.40757	-1.01144	3.76116	1.20961	-1.37469	-0.347189	-0.583241	-0.41444	0.362558	-1.26083
line_531	AL	-8.24616	-0.353767	-2.40411	0.317938	-1.4614	-0.0908697	-1.599	1.48041	-0.763732	0.0297298
line_531	DR	8.64667	4.33145	-4.33756	-0.965688	-0.912929	1.43957	0.506374	1.14326	-1.13321	-0.844928
line_535	AL	-8.76204	-1.82824	1.64315	0.913257	0.771528	-0.621839	-0.593943	-1.20095	0.88987	1.22192
line_535	DR	8.24782	-2.22777	1.60168	-0.530952	-0.650774	-0.255826	0.111356	-1.35391	0.91204	0.613521
line_563	DR	7.99938	2.62099	-0.580168	-4.44335	0.487192	-0.708847	-0.444106	-0.860477	0.526302	0.00278894
line_563	AL	-8.93464	-4.05428	-0.162964	-2.57986	1.31541	-0.879867	-1.96033	0.0775173	1.06777	-0.167376
line_584	AL	-8.14908	1.64296	0.269377	0.398808	-1.92041	0.152681	-0.157961	1.46978	0.295659	0.0174591
line_584	DR	8.70223	1.74609	-0.805101	-0.688958	-1.06502	-0.211208	-0.630738	0.328682	0.725189	0.457927
line_589	AL	-8.25649	1.41999	0.449917	1.54729	-1.31425	0.15697	0.410772	0.125597	0.549031	0.45256
line_589	DR	8.8554	1.65662	2.94561	0.919286	0.673937	0.356624	0.114272	1.44497	-0.140266	0.407286
line_595	AL	-8.19744	-1.38042	0.991224	1.88813	-1.59669	-0.981783	-1.42593	-0.612442	0.589466	0.876017
line_595	DR	8.84983	2.9399	3.68968	3.04202	1.30518	0.708678	-0.855753	-0.29234	0.749357	-3.10271
line_703	DR	8.30436	0.650631	1.39868	-2.81523	3.28486	0.774479	0.64585	-0.264227	0.556601	1.06498
line_703	AL	-8.41768	-2.93931	-1.42885	-0.209719	2.92648	1.20857	-0.670042	1.0727	0.25749	-0.0838412
line_716	AL	-8.57381	2.1628	1.60915	-2.19034	0.659853	-0.0616439	0.230233	0.929205	0.628987	-0.827257
line_716	DR	8.51724	4.01719	0.323192	-2.1566	-2.70842	0.047742	1.51954	0.8162	-0.342521	1.66302
line_721	DR	8.69301	-0.312394	0.0362717	1.33285	0.0995785	2.38452	0.104338	-0.266185	-1.12708	0.818184
line_721	AL	-8.19383	1.21278	0.939988	2.06517	-0.540659	-0.0538985	-0.159271	-0.787798	-0.954234	0.572771
line_727	DR	8.16016	-1.89222	3.22731	3.5339	4.16018	3.37292	1.54112	0.99769	-0.551641	-1.36803
line_727	AL	-9.20792	0.109512	0.935022	3.4152	2.95038	1.68512	0.627338	0.207744	-2.01326	0.573892
line_737	DR	8.56095	-1.6308	1.73216	0.512169	0.772163	-1.80668	-1.23028	1.25698	0.990731	0.39945
line_737	AL	-8.09418	-1.72154	-1.93004	0.44285	0.420015	-0.00345652	-0.854847	0.45078	1.06134	0.11159
line_738	AL	-8.76101	-1.48975	1.02272	1.04008	2.55393	-0.830727	1.98885	1.34423	0.558673	-1.17591
line_738	DR	8.11908	1.48602	0.864986	-2.45564	2.4788	1.75271	0.0124273	0.43141	0.995869	0.35125
line_748	DR	8.07592	5.12843	0.834786	1.204	1.50905	-0.185876	-0.393375	-1.96611	2.10752	0.594632
line_748	AL	-8.44681	0.79895	-0.872668	0.568053	0.416404	0.686402	-0.72743	-0.320631	1.59027	0.698902
line_757	DR	8.42361	2.18051	3.50074	-1.08515	-1.70776	3.27698	0.863183	2.06926	-1.5235	1.30371
line_757	AL	-9.22872	3.80936	4.65932	-3.05293	-0.816487	-0.591221	-1.93743	-0.256328	-1.28561	0.44565
line_761	DR	8.63512	2.19008	0.285802	-1.94951	1.45575	1.1576	1.25917	-0.824489	0.193042	0.211716
line_761	AL	-8.02588	1.77173	-0.0191917	-0.258019	-1.19127	2.0323	0.0813334	-0.423894	0.332009	1.04585
line_776	DR	8.5888	-1.39098	-1.65331	-3.51658	-1.13788	0.132853	1.85703	-0.579793	0.960543	-0.733461
line_776	AL	-8.21452	-1.33907	-0.833468	-1.09929	-1.737	-0.286637	-2.09458	0.517295	0.283783	0.35921
line_783	DR	8.71756	-0.680446	0.0823248	-0.66337	0.334213	0.0930111	-2.04552	0.155789	-1.78663	-0.552434
line_783	AL	-8.47422	0.904048	0.4568	1.57123	-0.79693	-0.900491	-0.507429	-0.228186	0.181728	0.624717
line_787	DR	8.90682	-1.66933	1.47506	0.467577	1.33119	0.00264919	-2.49238	0.105161	-1.60553	-0.782724
line_787	AL	-8.82141	-0.377444	-0.190807	1.56946	1.4999	-0.677807	2.81606	0.793104	-0.504611	1.07352
line_790	DR	8.80685	-0.527765	2.54785	-1.27731	-1.44012	1.31208	-0.460578	0.247092	-1.76916	-1.07161
line_790	AL	-8.58698	4.86741	2.64019	-0.449884	-1.65348	0.873201	0.416523	0.264153	-2.05911	-1.69264
line_796	DR	9.09274	-1.91661	-3.71993	-0.499835	-0.560457	-0.996038	-1.73382	-1.12613	-2.1893	0.866839
line_796	AL	-8.31949	-2.27493	-2.88419	-1.58311	-1.60405	0.151563	-0.91628	-1.44939	-0.972149	-0.239689
line_801	AL	-8.4041	-0.00795266	-0.773573	0.746858	-0.170151	0.118362	-1.20258	1.04088	0.348423	0.534471
line_801	DR	8.3895	4.15511	-2.7055	-1.26674	0.591257	-0.214193	-1.46576	-0.743663	-1.81344	-0.167381
line_802	DR	8.93316	0.3779	-0.760731	0.906813	0.965948	1.42977	0.559771	1.39586	0.472591	0.306612
line_802	AL	-8.22328	-0.418537	-0.806725	1.13229	0.301176	1.17267	0.495776	2.21058	0.564269	0.878043
line_805	DR	8.15256	1.70238	1.25532	-0.712867	1.67756	-0.101907	-3.43947	0.204821	-1.594	0.354026
line_805	AL	-8.60744	-0.723381	-0.180517	-0.113329	-0.513595	-0.282897	-1.45172	-0.234603	0.787018	0.116119
line_808	DR	8.96043	-1.57955	-2.39243	0.165573	-3.21691	-0.3779	0.476225	-0.311342	0.210944	-1.79962
line_808	AL	-8.25044	0.343029	0.524306	0.0237173	-0.788001	-0.873676	1.03415	-0.0688442	0.457957	-1.06182
line_810	AL	-8.14859	-0.206275	-2.75835	0.433434	-0.207928	2.53556	-0.499904	-0.0329205	0.461839	1.59126
line_810	DR	8.2849	-0.476456	0.55584	-1.79797	0.193303	-0.445879	-0.55438	1.03911	-0.254201	0.567932
line_812	DR	8.77515	1.13763	0.75779	1.16289	-1.9616	1.16419	-0.533416	0.757268	-0.0273246	0.0650134
line_812	AL	-8.1392	1.20237	1.79477	-0.243976	-1.85741	1.07325	-1.06629	0.0206594	-0.216109	0.156162
line_818	AL	-8.1686	-4.67482	-2.624	-0.885488	0.0742406	0.311933	-0.553879	0.411263	-0.171536	0.878805
line_818	DR	8.95987	-4.53081	-2.25495	-0.866965	0.882353	-0.278445	-1.28428	-1.88396	0.00234356	-0.0807316
line_819	AL	-9.55	-5.06548	-3.66074	-2.1127	0.440354	1.22405	1.6203	0.644123	1.2622	0.133684
line_819	DR	8.20691	-5.74464	-1.7	-2.86794	-0.00935667	1.23766	-1.1042	-0.716366	-0.466274	-0.689665
line_821	AL	-8.65617	-3.07512	-0.564456	0.256876	1.10901	-1.40953	-0.427203	-0.158826	1.81183	0.693077
line_821	DR	8.62436	0.194593	-1.42569	-1.72889	1.09091	-1.27417	-0.505794	-0.582949	-0.415121	-0.271237
line_822	DR	8.11584	2.95749	-2.14491	0.918049	0.153516	-1.05158	-0.588681	-1.5534	1.99791	2.66478
line_822	AL	-8.39025	-1.48624	-0.794294	0.380614	1.06475	-0.48669	-1.53014	-1.568	1.03428	1.03526
line_832	AL	-8.68199	-1.38817	1.9898	-0.762483	0.253455	-1.24951	2.01639	-1.13836	-0.471547	-0.626982
line_832	DR	8.61323	0.309353	-1.42244	1.09669	-2.53516	-0.989446	-0.807216	-1.55644	-1.92862	-0.918545
line_837	AL	-8.79717	3.02447	1.9167	0.357854	-4.27295	0.333916	-1.24635	-1.64296	-2.1838	0.967092
line_837	DR	8.2628	-0.639188	2.75391	1.72747	-3.31687	-1.16266	0.917262	-1.00185	0.939075	-1.05317
line_843	AL	-8.44121	-0.291848	-0.565792	1.07142	4.05651	-0.377893	1.55743	1.37243	-1.47303	-0.611044
line_843	DR	8.62938	-1.42472	1.54861	-1.53792	2.22926	2.00412	-1.3159	-0.103243	-0.653968	0.159862
line_849	DR	8.70494	1.77164	-1.4095	0.821377	-1.81736	0.746539	0.350021	1.00254	0.616032	0.197059
line_849	AL	-8.60785	2.01189	1.22479	-0.0125152	-1.39208	-0.400023	0.374569	1.70427	0.518882	-0.0363347
line_850	AL	-8.28386	1.96323	-0.311668	0.705245	0.978605	1.24853	1.75841	0.700975	0.696154	1.58681
line_850	DR	8.18648	1.12328	-2.24852	-3.87957	1.71456	1.29571	1.66988	-2.17046	0.452557	0.199249
line_853	AL	-8.2149	0.685193	-1.60202	-0.248953	2.93608	-0.202235	-0.737934	-1.29607	0.443498	-0.357006
line_853	DR	7.36753	3.34188	-2.5196	-5.77506	1.59215	-1.9531	4.12237	-2.19746	0.479868	-1.48932
line_855	AL	-8.19021	2.59829	2.44004	1.48943	-1.05203	1.2385	-0.971086	-0.985432	0.522156	0.204849
line_855	DR	8.87378	0.654177	0.0578716	-1.59851	-1.63871	0.670694	0.613783	0.964603	0.142152	-1.01722
line_857	AL	-8.91507	0.667747	1.79907	-3.73926	1.03985	-1.5858	1.05627	0.579522	1.56167	-2.22312
line_857	DR	8.09236	3.50593	3.43957	-1.53705	-0.309122	0.083666	-0.0734465	0.365744	1.11457	-1.73294
line_861	DR	8.24714	1.37787	2.33025	-1.32676	0.320276	0.075395	-0.434584	0.589728	-0.116634	-0.945313
line_861	AL	-8.88333	0.84712	2.95851	1.91213	0.454125	-0.619212	0.316263	0.754791	-0.663279	0.394735
line_879	AL	-8.83873	-0.409752	2.38711	-1.32377	1.84261	-1.10586	-0.0622214	0.626656	-0.847168	0.175155
line_879	DR	8.25786	-0.173613	0.508726	-3.92472	2.4853	1.56973	-0.404154	-0.593494	0.139981	1.68578
line_882	AL	-8.02189	1.90621	-1.5475	2.43435	1.29805	-0.237869	-0.148103	-0.982536	1.14129	-2.94889
line_882	DR	8.41098	4.17101	-3.34634	0.860363	-2.09027	0.179761	0.509271	-0.634032	0.184546	-1.01824
line_884	AL	-8.58471	1.21019	-1.80503	-0.569613	1.94647	1.14838	0.905485	-0.200807	-0.419598	0.145745
line_884	DR	8.71092	-1.78671	0.0514286	-2.33077	2.11811	1.88686	-0.118077	0.146658	-0.807238	0.0564305
line_890	DR	8.59501	4.80822	-3.1948	1.29265	-0.0106412	-1.19958	-0.584636	0.143115	-0.836857	0.863496
line_890	AL	-8.14549	1.91652	-1.90478	1.93926	1.99226	0.340405	2.11901	1.12857	-0.236115	0.806819
line_892	AL	-9.19909	0.197969	3.53073	1.36026	-0.762864	0.334656	0.00213826	0.3112	-1.19111	-0.46077
line_892	DR	8.35957	-0.884872	1.52326	-1.28486	0.354259	1.76076	-1.56458	0.613349	-0.550805	-0.951194
line_897	AL	-8.25763	1.66378	0.809768	-1.21169	-1.127	0.153936	0.720079	-0.851773	0.816588	0.126504
line_897	DR	8.61517	2.64225	-0.582289	-0.178892	-2.76632	-0.0560729	1.70783	1.00616	0.194617	1.45735
line_900	AL	-8.44632	2.11973	1.74476	1.31815	0.91523	0.884483	-0.607424	-2.02345	1.23596	-0.366033
line_900	DR	8.27639	1.88482	1.72999	-2.82884	0.577342	-0.457585	-0.460813	-1.22898	0.921779	-1.08564
line_907	DR	8.60561	0.0485121	-0.509948	-1.77277	1.37455	-0.822278	-0.233755	-0.401739	1.08745	-0.169933
line_907	AL	-8.14659	-1.22308	-1.68898	-1.06765	0.261194	-0.0789739	0.995944	0.867926	0.251551	0.497939
line_908	AL	-8.11645	-0.561582	-0.374631	2.26872	1.26003	0.508616	0.160429	-0.110735	0.630023	0.604333
line_908	DR	8.81159	0.861195	-1.59861	1.84103	1.39161	1.96324	0.156766	-1.33943	1.25052	-1.06021
line_911	DR	8.89262	-4.09763	-1.41989	1.05012	0.167866	1.57956	-0.541693	-2.15644	-2.59146	0.275447
line_911	AL	-8.22228	-0.183451	-0.534769	1.2679	-1.36087	0.54599	-0.481773	-1.6042	-0.178267	0.0691654
line_913	DR	8.75508	1.20155	0.104059	-0.378622	0.371471	-0.130071	-0.0554239	-1.33089	-0.921383	0.621377
line_913	AL	-7.94796	0.590254	-1.07436	1.95125	0.725918	-0.233324	-0.276495	0.252285	0.340846	-0.0885388
line_85	DR	8.38307	-0.0431394	-1.42549	-2.86913	2.50539	1.0907	0.720712	-1.36242	-0.955006	0.129058
line_85	AL	-8.90764	-1.61379	1.66093	1.16668	0.114436	0.037626	-0.266902	0.212585	0.632606	-0.403879
line_235	AL	-8.67538	-1.03905	0.757994	-1.49452	0.514707	-0.161126	-1.04818	1.27933	1.0493	-0.416684
line_235	DR	8.81424	-0.469944	0.107535	-1.03738	-0.837433	2.35499	0.551182	0.443354	1.77294	0.598981
line_409	DR	8.46555	0.455133	1.0351	0.783288	-0.65937	1.9549	-1.36485	0.306508	-0.52407	1.13297
line_409	AL	-8.42375	-1.31761	-1.09053	-1.94713	0.993052	0.638597	0.235025	0.377816	-2.33205	1.00514
line_887	DR	8.78024	-0.670668	0.91841	-2.16377	-1.68885	1.01149	-0.186949	-2.07545	-0.515066	-1.84953
line_887	AL	-8.07203	-1.16524	-0.997892	-0.789112	-2.38297	1.28367	-0.295406	-1.88992	-2.92878	-0.302297
line_40	DR	9.0449	0.936584	1.67496	-0.0547392	-0.692652	0.899221	-1.06001	-1.18169	0.244177	-0.777829
line_40	AL	-7.97337	0.0311756	-0.724108	-2.16814	0.209631	-0.77477	0.988603	-1.84033	0.150075	-2.38334
line_57	DR	8.6996	2.01216	-0.065884	0.724136	0.423374	1.74798	-0.43677	-1.49077	-0.933485	-2.43855
line_57	AL	-8.39902	-0.562263	0.479388	1.23498	-1.36717	0.406147	-2.05828	-2.10932	-0.3283	-1.55829
line_229	DR	8.46128	3.50848	-0.124797	0.511852	2.69026	-0.0139456	-2.61212	-0.109372	-0.120293	-2.05824
line_229	AL	-8.22608	1.30817	1.16219	-0.363207	-0.489147	0.530392	-0.471559	0.511512	0.383077	-1.10326
line_320	DR	8.75844	2.41135	-2.60752	1.10902	-1.40184	0.559658	-0.868447	-2.73964	1.70257	-1.34346
line_320	AL	-7.86116	0.291391	-5.43461	0.998617	-1.80292	0.327661	-0.269319	-0.535193	1.80408	0.421995
line_321	DR	8.17043	0.665534	2.4045	-1.10639	1.46358	1.16852	-0.508126	-1.06224	1.60232	0.954012
line_321	AL	-8.67171	2.37504	0.769155	-0.718573	0.995635	1.06175	0.318531	0.437944	0.454628	2.41891
line_405	DR	8.45934	2.04209	2.12972	-0.769721	0.78877	2.60144	1.24147	-2.16232	2.12502	0.415205
line_405	AL	-8.37435	1.84047	0.748176	0.853483	0.552281	0.769793	0.0818861	-1.77324	1.05214	-0.0880498
line_406	AL	-8.49308	-0.237836	0.780308	-1.20419	-1.34806	-1.56925	-0.729005	-2.27717	0.407734	0.553174
line_406	DR	8.29805	-4.24836	0.366898	-2.30785	0.930371	1.25193	-1.40885	-2.97403	0.373005	0.948773
line_439	DR	8.7838	1.32221	0.874161	2.48269	1.8199	1.99197	-0.930795	0.561366	-0.911566	0.105394
line_439	AL	-8.16149	3.90075	-1.10918	1.98388	-0.404052	1.03187	-0.411222	0.234497	-2.14997	0.957192
line_513	DR	8.15242	-2.0849	0.138891	-2.14259	-0.0578769	2.9446	-0.573147	-2.90071	1.43881	-0.184667
line_513	AL	-8.59155	1.30428	0.508544	0.402963	-0.31699	0.446284	-0.570466	-1.9951	1.08763	-0.283007
line_530	DR	8.05851	1.94409	2.82391	-1.95739	0.116151	3.24635	1.68714	-1.88438	2.15713	1.2409
line_530	AL	-8.34891	2.97923	0.353498	0.119983	1.23618	1.79139	1.5588	-1.02796	0.882003	0.488255
line_306	AL	-8.96615	-0.367018	2.81385	1.33081	-0.547616	-0.420604	0.334003	-2.38348	0.357521	1.223
line_306	DR	8.62504	-1.34706	3.94161	3.06235	1.21681	1.9923	0.494809	-1.19263	1.19651	0.0792618

## Sheet: Data_for_S3
experiment	condition	death_event (day)
S106-GS x Gs2 (40949)	dr_ctrl	26
S106-GS x Gs2 (40949)	dr_ctrl	31
S106-GS x Gs2 (40949)	dr_ctrl	31
S106-GS x Gs2 (40949)	dr_ctrl	33
S106-GS x Gs2 (40949)	dr_ctrl	33
S106-GS x Gs2 (40949)	dr_ctrl	33
S106-GS x Gs2 (40949)	dr_ctrl	33
S106-GS x Gs2 (40949)	dr_ctrl	35
S106-GS x Gs2 (40949)	dr_ctrl	35
S106-GS x Gs2 (40949)	dr_ctrl	38
S106-GS x Gs2 (40949)	dr_ctrl	38
S106-GS x Gs2 (40949)	dr_ctrl	38
S106-GS x Gs2 (40949)	dr_ctrl	38
S106-GS x Gs2 (40949)	dr_ctrl	38
S106-GS x Gs2 (40949)	dr_ctrl	38
S106-GS x Gs2 (40949)	dr_ctrl	40
S106-GS x Gs2 (40949)	dr_ctrl	40
S106-GS x Gs2 (40949)	dr_ctrl	40
S106-GS x Gs2 (40949)	dr_ctrl	41
S106-GS x Gs2 (40949)	dr_ctrl	41
S106-GS x Gs2 (40949)	dr_ctrl	44
S106-GS x Gs2 (40949)	dr_ctrl	44
S106-GS x Gs2 (40949)	dr_ctrl	44
S106-GS x Gs2 (40949)	dr_ctrl	44
S106-GS x Gs2 (40949)	dr_ctrl	44
S106-GS x Gs2 (40949)	dr_ctrl	44
S106-GS x Gs2 (40949)	dr_ctrl	44
S106-GS x Gs2 (40949)	dr_ctrl	44
S106-GS x Gs2 (40949)	dr_ctrl	44
S106-GS x Gs2 (40949)	dr_ctrl	44
S106-GS x Gs2 (40949)	dr_ctrl	44
S106-GS x Gs2 (40949)	dr_ctrl	46
S106-GS x Gs2 (40949)	dr_ctrl	49
S106-GS x Gs2 (40949)	dr_ctrl	49
S106-GS x Gs2 (40949)	dr_ctrl	49
S106-GS x Gs2 (40949)	dr_ctrl	49
S106-GS x Gs2 (40949)	dr_ctrl	49
S106-GS x Gs2 (40949)	dr_ctrl	49
S106-GS x Gs2 (40949)	dr_ctrl	49
S106-GS x Gs2 (40949)	dr_ctrl	52
S106-GS x Gs2 (40949)	dr_ctrl	52
S106-GS x Gs2 (40949)	dr_ctrl	52
S106-GS x Gs2 (40949)	dr_ctrl	52
S106-GS x Gs2 (40949)	dr_ctrl	52
S106-GS x Gs2 (40949)	dr_ctrl	52
S106-GS x Gs2 (40949)	dr_ctrl	52
S106-GS x Gs2 (40949)	dr_ctrl	52
S106-GS x Gs2 (40949)	dr_ctrl	52
S106-GS x Gs2 (40949)	dr_ctrl	54
S106-GS x Gs2 (40949)	dr_ctrl	54
S106-GS x Gs2 (40949)	dr_ctrl	54
S106-GS x Gs2 (40949)	dr_ctrl	54
S106-GS x Gs2 (40949)	dr_ctrl	54
S106-GS x Gs2 (40949)	dr_ctrl	54
S106-GS x Gs2 (40949)	dr_ctrl	54
S106-GS x Gs2 (40949)	dr_ctrl	56
S106-GS x Gs2 (40949)	dr_ctrl	56
S106-GS x Gs2 (40949)	dr_ctrl	56
S106-GS x Gs2 (40949)	dr_ctrl	56
S106-GS x Gs2 (40949)	dr_ctrl	56
S106-GS x Gs2 (40949)	dr_ctrl	56
S106-GS x Gs2 (40949)	dr_ctrl	59
S106-GS x Gs2 (40949)	dr_ctrl	59
S106-GS x Gs2 (40949)	dr_ctrl	61
S106-GS x Gs2 (40949)	dr_ctrl	61
S106-GS x Gs2 (40949)	dr_ctrl	61
S106-GS x Gs2 (40949)	dr_ctrl	63
S106-GS x Gs2 (40949)	dr_ctrl	63
S106-GS x Gs2 (40949)	dr_ctrl	66
S106-GS x Gs2 (40949)	dr_ctrl	66
S106-GS x Gs2 (40949)	dr_ctrl	66
S106-GS x Gs2 (40949)	dr_ctrl	66
S106-GS x Gs2 (40949)	dr_ctrl	66
S106-GS x Gs2 (40949)	dr_ctrl	66
S106-GS x Gs2 (40949)	dr_ctrl	66
S106-GS x Gs2 (40949)	dr_ctrl	66
S106-GS x Gs2 (40949)	dr_ctrl	68
S106-GS x Gs2 (40949)	dr_ctrl	68
S106-GS x Gs2 (40949)	dr_ctrl	68
S106-GS x Gs2 (40949)	dr_ctrl	68
S106-GS x Gs2 (40949)	dr_ctrl	68
S106-GS x Gs2 (40949)	dr_ctrl	68
S106-GS x Gs2 (40949)	dr_ctrl	68
S106-GS x Gs2 (40949)	dr_ctrl	68
S106-GS x Gs2 (40949)	dr_ctrl	68
S106-GS x Gs2 (40949)	dr_ctrl	68
S106-GS x Gs2 (40949)	dr_ctrl	70
S106-GS x Gs2 (40949)	dr_ctrl	70
S106-GS x Gs2 (40949)	dr_ctrl	70
S106-GS x Gs2 (40949)	dr_ctrl	70
S106-GS x Gs2 (40949)	dr_ctrl	73
S106-GS x Gs2 (40949)	dr_ctrl	73
S106-GS x Gs2 (40949)	dr_ctrl	73
S106-GS x Gs2 (40949)	dr_ctrl	75
S106-GS x Gs2 (40949)	dr_ctrl	75
S106-GS x Gs2 (40949)	dr_ctrl	75
S106-GS x Gs2 (40949)	dr_ctrl	75
S106-GS x Gs2 (40949)	dr_ctrl	77
S106-GS x Gs2 (40949)	dr_ctrl	77
S106-GS x Gs2 (40949)	dr_rnai	17
S106-GS x Gs2 (40949)	dr_rnai	17
S106-GS x Gs2 (40949)	dr_rnai	26
S106-GS x Gs2 (40949)	dr_rnai	28
S106-GS x Gs2 (40949)	dr_rnai	33
S106-GS x Gs2 (40949)	dr_rnai	33
S106-GS x Gs2 (40949)	dr_rnai	33
S106-GS x Gs2 (40949)	dr_rnai	33
S106-GS x Gs2 (40949)	dr_rnai	33
S106-GS x Gs2 (40949)	dr_rnai	35
S106-GS x Gs2 (40949)	dr_rnai	38
S106-GS x Gs2 (40949)	dr_rnai	38
S106-GS x Gs2 (40949)	dr_rnai	40
S106-GS x Gs2 (40949)	dr_rnai	40
S106-GS x Gs2 (40949)	dr_rnai	40
S106-GS x Gs2 (40949)	dr_rnai	40
S106-GS x Gs2 (40949)	dr_rnai	41
S106-GS x Gs2 (40949)	dr_rnai	41
S106-GS x Gs2 (40949)	dr_rnai	41
S106-GS x Gs2 (40949)	dr_rnai	41
S106-GS x Gs2 (40949)	dr_rnai	44
S106-GS x Gs2 (40949)	dr_rnai	44
S106-GS x Gs2 (40949)	dr_rnai	44
S106-GS x Gs2 (40949)	dr_rnai	44
S106-GS x Gs2 (40949)	dr_rnai	44
S106-GS x Gs2 (40949)	dr_rnai	44
S106-GS x Gs2 (40949)	dr_rnai	44
S106-GS x Gs2 (40949)	dr_rnai	44
S106-GS x Gs2 (40949)	dr_rnai	44
S106-GS x Gs2 (40949)	dr_rnai	44
S106-GS x Gs2 (40949)	dr_rnai	44
S106-GS x Gs2 (40949)	dr_rnai	44
S106-GS x Gs2 (40949)	dr_rnai	44
S106-GS x Gs2 (40949)	dr_rnai	44
S106-GS x Gs2 (40949)	dr_rnai	46
S106-GS x Gs2 (40949)	dr_rnai	46
S106-GS x Gs2 (40949)	dr_rnai	49
S106-GS x Gs2 (40949)	dr_rnai	49
S106-GS x Gs2 (40949)	dr_rnai	49
S106-GS x Gs2 (40949)	dr_rnai	49
S106-GS x Gs2 (40949)	dr_rnai	49
S106-GS x Gs2 (40949)	dr_rnai	49
S106-GS x Gs2 (40949)	dr_rnai	49
S106-GS x Gs2 (40949)	dr_rnai	49
S106-GS x Gs2 (40949)	dr_rnai	49
S106-GS x Gs2 (40949)	dr_rnai	49
S106-GS x Gs2 (40949)	dr_rnai	52
S106-GS x Gs2 (40949)	dr_rnai	52
S106-GS x Gs2 (40949)	dr_rnai	54
S106-GS x Gs2 (40949)	dr_rnai	54
S106-GS x Gs2 (40949)	dr_rnai	54
S106-GS x Gs2 (40949)	dr_rnai	54
S106-GS x Gs2 (40949)	dr_rnai	56
S106-GS x Gs2 (40949)	dr_rnai	56
S106-GS x Gs2 (40949)	dr_rnai	59
S106-GS x Gs2 (40949)	dr_rnai	59
S106-GS x Gs2 (40949)	dr_rnai	59
S106-GS x Gs2 (40949)	dr_rnai	59
S106-GS x Gs2 (40949)	dr_rnai	59
S106-GS x Gs2 (40949)	dr_rnai	59
S106-GS x Gs2 (40949)	dr_rnai	59
S106-GS x Gs2 (40949)	dr_rnai	59
S106-GS x Gs2 (40949)	dr_rnai	61
S106-GS x Gs2 (40949)	dr_rnai	61
S106-GS x Gs2 (40949)	dr_rnai	61
S106-GS x Gs2 (40949)	dr_rnai	61
S106-GS x Gs2 (40949)	dr_rnai	61
S106-GS x Gs2 (40949)	dr_rnai	61
S106-GS x Gs2 (40949)	dr_rnai	63
S106-GS x Gs2 (40949)	dr_rnai	63
S106-GS x Gs2 (40949)	dr_rnai	63
S106-GS x Gs2 (40949)	dr_rnai	63
S106-GS x Gs2 (40949)	dr_rnai	63
S106-GS x Gs2 (40949)	dr_rnai	63
S106-GS x Gs2 (40949)	dr_rnai	63
S106-GS x Gs2 (40949)	dr_rnai	63
S106-GS x Gs2 (40949)	dr_rnai	66
S106-GS x Gs2 (40949)	dr_rnai	66
S106-GS x Gs2 (40949)	dr_rnai	66
S106-GS x Gs2 (40949)	dr_rnai	66
S106-GS x Gs2 (40949)	dr_rnai	66
S106-GS x Gs2 (40949)	dr_rnai	66
S106-GS x Gs2 (40949)	dr_rnai	66
S106-GS x Gs2 (40949)	dr_rnai	66
S106-GS x Gs2 (40949)	dr_rnai	66
S106-GS x Gs2 (40949)	dr_rnai	66
S106-GS x Gs2 (40949)	dr_rnai	66
S106-GS x Gs2 (40949)	dr_rnai	66
S106-GS x Gs2 (40949)	dr_rnai	66
S106-GS x Gs2 (40949)	dr_rnai	66
S106-GS x Gs2 (40949)	dr_rnai	66
S106-GS x Gs2 (40949)	dr_rnai	66
S106-GS x Gs2 (40949)	dr_rnai	66
S106-GS x Gs2 (40949)	dr_rnai	68
S106-GS x Gs2 (40949)	dr_rnai	68
S106-GS x Gs2 (40949)	dr_rnai	68
S106-GS x Gs2 (40949)	dr_rnai	68
S106-GS x Gs2 (40949)	dr_rnai	68
S106-GS x Gs2 (40949)	dr_rnai	68
S106-GS x Gs2 (40949)	dr_rnai	68
S106-GS x Gs2 (40949)	dr_rnai	70
S106-GS x Gs2 (40949)	dr_rnai	70
S106-GS x Gs2 (40949)	dr_rnai	70
S106-GS x Gs2 (40949)	dr_rnai	73
S106-GS x Gs2 (40949)	dr_rnai	73
S106-GS x Gs2 (40949)	dr_rnai	73
S106-GS x Gs2 (40949)	dr_rnai	73
S106-GS x Gs2 (40949)	dr_rnai	73
S106-GS x Gs2 (40949)	dr_rnai	73
S106-GS x Gs2 (40949)	dr_rnai	73
S106-GS x Gs2 (40949)	dr_rnai	73
S106-GS x Gs2 (40949)	dr_rnai	73
S106-GS x Gs2 (40949)	dr_rnai	75
S106-GS x Gs2 (40949)	dr_rnai	75
S106-GS x Gs2 (40949)	dr_rnai	75
S106-GS x Gs2 (40949)	dr_rnai	77
S106-GS x Gs2 (40949)	al_ctrl	12
S106-GS x Gs2 (40949)	al_ctrl	17
S106-GS x Gs2 (40949)	al_ctrl	17
S106-GS x Gs2 (40949)	al_ctrl	17
S106-GS x Gs2 (40949)	al_ctrl	19
S106-GS x Gs2 (40949)	al_ctrl	19
S106-GS x Gs2 (40949)	al_ctrl	21
S106-GS x Gs2 (40949)	al_ctrl	21
S106-GS x Gs2 (40949)	al_ctrl	24
S106-GS x Gs2 (40949)	al_ctrl	24
S106-GS x Gs2 (40949)	al_ctrl	24
S106-GS x Gs2 (40949)	al_ctrl	24
S106-GS x Gs2 (40949)	al_ctrl	26
S106-GS x Gs2 (40949)	al_ctrl	26
S106-GS x Gs2 (40949)	al_ctrl	26
S106-GS x Gs2 (40949)	al_ctrl	26
S106-GS x Gs2 (40949)	al_ctrl	26
S106-GS x Gs2 (40949)	al_ctrl	28
S106-GS x Gs2 (40949)	al_ctrl	28
S106-GS x Gs2 (40949)	al_ctrl	28
S106-GS x Gs2 (40949)	al_ctrl	28
S106-GS x Gs2 (40949)	al_ctrl	28
S106-GS x Gs2 (40949)	al_ctrl	28
S106-GS x Gs2 (40949)	al_ctrl	28
S106-GS x Gs2 (40949)	al_ctrl	31
S106-GS x Gs2 (40949)	al_ctrl	31
S106-GS x Gs2 (40949)	al_ctrl	31
S106-GS x Gs2 (40949)	al_ctrl	31
S106-GS x Gs2 (40949)	al_ctrl	31
S106-GS x Gs2 (40949)	al_ctrl	31
S106-GS x Gs2 (40949)	al_ctrl	31
S106-GS x Gs2 (40949)	al_ctrl	31
S106-GS x Gs2 (40949)	al_ctrl	31
S106-GS x Gs2 (40949)	al_ctrl	31
S106-GS x Gs2 (40949)	al_ctrl	31
S106-GS x Gs2 (40949)	al_ctrl	31
S106-GS x Gs2 (40949)	al_ctrl	33
S106-GS x Gs2 (40949)	al_ctrl	33
S106-GS x Gs2 (40949)	al_ctrl	33
S106-GS x Gs2 (40949)	al_ctrl	33
S106-GS x Gs2 (40949)	al_ctrl	33
S106-GS x Gs2 (40949)	al_ctrl	33
S106-GS x Gs2 (40949)	al_ctrl	33
S106-GS x Gs2 (40949)	al_ctrl	33
S106-GS x Gs2 (40949)	al_ctrl	33
S106-GS x Gs2 (40949)	al_ctrl	35
S106-GS x Gs2 (40949)	al_ctrl	35
S106-GS x Gs2 (40949)	al_ctrl	38
S106-GS x Gs2 (40949)	al_ctrl	38
S106-GS x Gs2 (40949)	al_ctrl	38
S106-GS x Gs2 (40949)	al_ctrl	38
S106-GS x Gs2 (40949)	al_ctrl	38
S106-GS x Gs2 (40949)	al_ctrl	38
S106-GS x Gs2 (40949)	al_ctrl	38
S106-GS x Gs2 (40949)	al_ctrl	38
S106-GS x Gs2 (40949)	al_ctrl	38
S106-GS x Gs2 (40949)	al_ctrl	38
S106-GS x Gs2 (40949)	al_ctrl	38
S106-GS x Gs2 (40949)	al_ctrl	38
S106-GS x Gs2 (40949)	al_ctrl	40
S106-GS x Gs2 (40949)	al_ctrl	40
S106-GS x Gs2 (40949)	al_ctrl	40
S106-GS x Gs2 (40949)	al_ctrl	40
S106-GS x Gs2 (40949)	al_ctrl	40
S106-GS x Gs2 (40949)	al_ctrl	40
S106-GS x Gs2 (40949)	al_ctrl	40
S106-GS x Gs2 (40949)	al_ctrl	40
S106-GS x Gs2 (40949)	al_ctrl	40
S106-GS x Gs2 (40949)	al_ctrl	40
S106-GS x Gs2 (40949)	al_ctrl	41
S106-GS x Gs2 (40949)	al_ctrl	41
S106-GS x Gs2 (40949)	al_ctrl	41
S106-GS x Gs2 (40949)	al_ctrl	44
S106-GS x Gs2 (40949)	al_ctrl	44
S106-GS x Gs2 (40949)	al_ctrl	44
S106-GS x Gs2 (40949)	al_ctrl	44
S106-GS x Gs2 (40949)	al_ctrl	44
S106-GS x Gs2 (40949)	al_ctrl	44
S106-GS x Gs2 (40949)	al_ctrl	44
S106-GS x Gs2 (40949)	al_ctrl	44
S106-GS x Gs2 (40949)	al_ctrl	44
S106-GS x Gs2 (40949)	al_ctrl	44
S106-GS x Gs2 (40949)	al_ctrl	44
S106-GS x Gs2 (40949)	al_ctrl	46
S106-GS x Gs2 (40949)	al_ctrl	46
S106-GS x Gs2 (40949)	al_ctrl	46
S106-GS x Gs2 (40949)	al_ctrl	46
S106-GS x Gs2 (40949)	al_ctrl	46
S106-GS x Gs2 (40949)	al_ctrl	46
S106-GS x Gs2 (40949)	al_ctrl	46
S106-GS x Gs2 (40949)	al_ctrl	49
S106-GS x Gs2 (40949)	al_ctrl	49
S106-GS x Gs2 (40949)	al_ctrl	49
S106-GS x Gs2 (40949)	al_ctrl	49
S106-GS x Gs2 (40949)	al_ctrl	49
S106-GS x Gs2 (40949)	al_ctrl	49
S106-GS x Gs2 (40949)	al_ctrl	49
S106-GS x Gs2 (40949)	al_ctrl	49
S106-GS x Gs2 (40949)	al_ctrl	49
S106-GS x Gs2 (40949)	al_ctrl	49
S106-GS x Gs2 (40949)	al_ctrl	49
S106-GS x Gs2 (40949)	al_ctrl	52
S106-GS x Gs2 (40949)	al_ctrl	52
S106-GS x Gs2 (40949)	al_ctrl	52
S106-GS x Gs2 (40949)	al_ctrl	52
S106-GS x Gs2 (40949)	al_ctrl	52
S106-GS x Gs2 (40949)	al_ctrl	52
S106-GS x Gs2 (40949)	al_ctrl	52
S106-GS x Gs2 (40949)	al_ctrl	52
S106-GS x Gs2 (40949)	al_ctrl	54
S106-GS x Gs2 (40949)	al_ctrl	56
S106-GS x Gs2 (40949)	al_ctrl	56
S106-GS x Gs2 (40949)	al_ctrl	56
S106-GS x Gs2 (40949)	al_ctrl	56
S106-GS x Gs2 (40949)	al_ctrl	56
S106-GS x Gs2 (40949)	al_ctrl	56
S106-GS x Gs2 (40949)	al_ctrl	59
S106-GS x Gs2 (40949)	al_ctrl	59
S106-GS x Gs2 (40949)	al_ctrl	59
S106-GS x Gs2 (40949)	al_ctrl	59
S106-GS x Gs2 (40949)	al_ctrl	61
S106-GS x Gs2 (40949)	al_ctrl	61
S106-GS x Gs2 (40949)	al_ctrl	61
S106-GS x Gs2 (40949)	al_rnai	12
S106-GS x Gs2 (40949)	al_rnai	17
S106-GS x Gs2 (40949)	al_rnai	17
S106-GS x Gs2 (40949)	al_rnai	19
S106-GS x Gs2 (40949)	al_rnai	21
S106-GS x Gs2 (40949)	al_rnai	21
S106-GS x Gs2 (40949)	al_rnai	21
S106-GS x Gs2 (40949)	al_rnai	24
S106-GS x Gs2 (40949)	al_rnai	24
S106-GS x Gs2 (40949)	al_rnai	26
S106-GS x Gs2 (40949)	al_rnai	28
S106-GS x Gs2 (40949)	al_rnai	28
S106-GS x Gs2 (40949)	al_rnai	28
S106-GS x Gs2 (40949)	al_rnai	28
S106-GS x Gs2 (40949)	al_rnai	31
S106-GS x Gs2 (40949)	al_rnai	31
S106-GS x Gs2 (40949)	al_rnai	33
S106-GS x Gs2 (40949)	al_rnai	33
S106-GS x Gs2 (40949)	al_rnai	33
S106-GS x Gs2 (40949)	al_rnai	33
S106-GS x Gs2 (40949)	al_rnai	33
S106-GS x Gs2 (40949)	al_rnai	33
S106-GS x Gs2 (40949)	al_rnai	33
S106-GS x Gs2 (40949)	al_rnai	35
S106-GS x Gs2 (40949)	al_rnai	35
S106-GS x Gs2 (40949)	al_rnai	35
S106-GS x Gs2 (40949)	al_rnai	35
S106-GS x Gs2 (40949)	al_rnai	35
S106-GS x Gs2 (40949)	al_rnai	35
S106-GS x Gs2 (40949)	al_rnai	35
S106-GS x Gs2 (40949)	al_rnai	38
S106-GS x Gs2 (40949)	al_rnai	38
S106-GS x Gs2 (40949)	al_rnai	38
S106-GS x Gs2 (40949)	al_rnai	38
S106-GS x Gs2 (40949)	al_rnai	38
S106-GS x Gs2 (40949)	al_rnai	38
S106-GS x Gs2 (40949)	al_rnai	38
S106-GS x Gs2 (40949)	al_rnai	38
S106-GS x Gs2 (40949)	al_rnai	38
S106-GS x Gs2 (40949)	al_rnai	38
S106-GS x Gs2 (40949)	al_rnai	40
S106-GS x Gs2 (40949)	al_rnai	40
S106-GS x Gs2 (40949)	al_rnai	40
S106-GS x Gs2 (40949)	al_rnai	40
S106-GS x Gs2 (40949)	al_rnai	40
S106-GS x Gs2 (40949)	al_rnai	40
S106-GS x Gs2 (40949)	al_rnai	40
S106-GS x Gs2 (40949)	al_rnai	41
S106-GS x Gs2 (40949)	al_rnai	41
S106-GS x Gs2 (40949)	al_rnai	41
S106-GS x Gs2 (40949)	al_rnai	41
S106-GS x Gs2 (40949)	al_rnai	44
S106-GS x Gs2 (40949)	al_rnai	44
S106-GS x Gs2 (40949)	al_rnai	44
S106-GS x Gs2 (40949)	al_rnai	44
S106-GS x Gs2 (40949)	al_rnai	44
S106-GS x Gs2 (40949)	al_rnai	44
S106-GS x Gs2 (40949)	al_rnai	44
S106-GS x Gs2 (40949)	al_rnai	44
S106-GS x Gs2 (40949)	al_rnai	44
S106-GS x Gs2 (40949)	al_rnai	44
S106-GS x Gs2 (40949)	al_rnai	44
S106-GS x Gs2 (40949)	al_rnai	44
S106-GS x Gs2 (40949)	al_rnai	44
S106-GS x Gs2 (40949)	al_rnai	46
S106-GS x Gs2 (40949)	al_rnai	46
S106-GS x Gs2 (40949)	al_rnai	46
S106-GS x Gs2 (40949)	al_rnai	49
S106-GS x Gs2 (40949)	al_rnai	49
S106-GS x Gs2 (40949)	al_rnai	49
S106-GS x Gs2 (40949)	al_rnai	49
S106-GS x Gs2 (40949)	al_rnai	49
S106-GS x Gs2 (40949)	al_rnai	49
S106-GS x Gs2 (40949)	al_rnai	49
S106-GS x Gs2 (40949)	al_rnai	49
S106-GS x Gs2 (40949)	al_rnai	49
S106-GS x Gs2 (40949)	al_rnai	49
S106-GS x Gs2 (40949)	al_rnai	49
S106-GS x Gs2 (40949)	al_rnai	49
S106-GS x Gs2 (40949)	al_rnai	49
S106-GS x Gs2 (40949)	al_rnai	49
S106-GS x Gs2 (40949)	al_rnai	49
S106-GS x Gs2 (40949)	al_rnai	52
S106-GS x Gs2 (40949)	al_rnai	52
S106-GS x Gs2 (40949)	al_rnai	52
S106-GS x Gs2 (40949)	al_rnai	52
S106-GS x Gs2 (40949)	al_rnai	52
S106-GS x Gs2 (40949)	al_rnai	52
S106-GS x Gs2 (40949)	al_rnai	52
S106-GS x Gs2 (40949)	al_rnai	52
S106-GS x Gs2 (40949)	al_rnai	52
S106-GS x Gs2 (40949)	al_rnai	54
S106-GS x Gs2 (40949)	al_rnai	54
S106-GS x Gs2 (40949)	al_rnai	54
S106-GS x Gs2 (40949)	al_rnai	54
S106-GS x Gs2 (40949)	al_rnai	54
S106-GS x Gs2 (40949)	al_rnai	54
S106-GS x Gs2 (40949)	al_rnai	54
S106-GS x Gs2 (40949)	al_rnai	56
S106-GS x Gs2 (40949)	al_rnai	56
S106-GS x Gs2 (40949)	al_rnai	56
S106-GS x Gs2 (40949)	al_rnai	56
S106-GS x Gs2 (40949)	al_rnai	59
S106-GS x Gs2 (40949)	al_rnai	59
S106-GS x Gs2 (40949)	al_rnai	59
S106-GS x Gs2 (40949)	al_rnai	59
S106-GS x Gs2 (40949)	al_rnai	59
S106-GS x Gs2 (40949)	al_rnai	59
S106-GS x Gs2 (40949)	al_rnai	59
S106-GS x Gs2 (40949)	al_rnai	59
S106-GS x Gs2 (40949)	al_rnai	59
S106-GS x Gs2 (40949)	al_rnai	61
S106-GS x Gs2 (40949)	al_rnai	61
S106-GS x Gs2 (40949)	al_rnai	61
S106-GS x Gs2 (40949)	al_rnai	63
S106-GS x Gs2 (40949)	al_rnai	63
S106-GS x Gs2 (40949)	al_rnai	63
S106-GS x Gs2 (40949)	al_rnai	63
S106-GS x Gs2 (40949)	al_rnai	66
S106-GS x Gs2 (40949)	al_rnai	66
Elav-GS x Gs2 (40949)	dr_ctrl	10
Elav-GS x Gs2 (40949)	dr_ctrl	17
Elav-GS x Gs2 (40949)	dr_ctrl	17
Elav-GS x Gs2 (40949)	dr_ctrl	31
Elav-GS x Gs2 (40949)	dr_ctrl	33
Elav-GS x Gs2 (40949)	dr_ctrl	38
Elav-GS x Gs2 (40949)	dr_ctrl	38
Elav-GS x Gs2 (40949)	dr_ctrl	44
Elav-GS x Gs2 (40949)	dr_ctrl	46
Elav-GS x Gs2 (40949)	dr_ctrl	46
Elav-GS x Gs2 (40949)	dr_ctrl	49
Elav-GS x Gs2 (40949)	dr_ctrl	49
Elav-GS x Gs2 (40949)	dr_ctrl	52
Elav-GS x Gs2 (40949)	dr_ctrl	52
Elav-GS x Gs2 (40949)	dr_ctrl	52
Elav-GS x Gs2 (40949)	dr_ctrl	54
Elav-GS x Gs2 (40949)	dr_ctrl	54
Elav-GS x Gs2 (40949)	dr_ctrl	54
Elav-GS x Gs2 (40949)	dr_ctrl	54
Elav-GS x Gs2 (40949)	dr_ctrl	54
Elav-GS x Gs2 (40949)	dr_ctrl	54
Elav-GS x Gs2 (40949)	dr_ctrl	54
Elav-GS x Gs2 (40949)	dr_ctrl	54
Elav-GS x Gs2 (40949)	dr_ctrl	54
Elav-GS x Gs2 (40949)	dr_ctrl	54
Elav-GS x Gs2 (40949)	dr_ctrl	54
Elav-GS x Gs2 (40949)	dr_ctrl	54
Elav-GS x Gs2 (40949)	dr_ctrl	54
Elav-GS x Gs2 (40949)	dr_ctrl	54
Elav-GS x Gs2 (40949)	dr_ctrl	56
Elav-GS x Gs2 (40949)	dr_ctrl	56
Elav-GS x Gs2 (40949)	dr_ctrl	56
Elav-GS x Gs2 (40949)	dr_ctrl	56
Elav-GS x Gs2 (40949)	dr_ctrl	56
Elav-GS x Gs2 (40949)	dr_ctrl	56
Elav-GS x Gs2 (40949)	dr_ctrl	56
Elav-GS x Gs2 (40949)	dr_ctrl	56
Elav-GS x Gs2 (40949)	dr_ctrl	56
Elav-GS x Gs2 (40949)	dr_ctrl	56
Elav-GS x Gs2 (40949)	dr_ctrl	59
Elav-GS x Gs2 (40949)	dr_ctrl	59
Elav-GS x Gs2 (40949)	dr_ctrl	59
Elav-GS x Gs2 (40949)	dr_ctrl	59
Elav-GS x Gs2 (40949)	dr_ctrl	59
Elav-GS x Gs2 (40949)	dr_ctrl	59
Elav-GS x Gs2 (40949)	dr_ctrl	59
Elav-GS x Gs2 (40949)	dr_ctrl	59
Elav-GS x Gs2 (40949)	dr_ctrl	61
Elav-GS x Gs2 (40949)	dr_ctrl	63
Elav-GS x Gs2 (40949)	dr_ctrl	63
Elav-GS x Gs2 (40949)	dr_ctrl	66
Elav-GS x Gs2 (40949)	dr_ctrl	66
Elav-GS x Gs2 (40949)	dr_ctrl	66
Elav-GS x Gs2 (40949)	dr_ctrl	66
Elav-GS x Gs2 (40949)	dr_ctrl	66
Elav-GS x Gs2 (40949)	dr_ctrl	68
Elav-GS x Gs2 (40949)	dr_ctrl	68
Elav-GS x Gs2 (40949)	dr_ctrl	68
Elav-GS x Gs2 (40949)	dr_ctrl	68
Elav-GS x Gs2 (40949)	dr_ctrl	68
Elav-GS x Gs2 (40949)	dr_ctrl	70
Elav-GS x Gs2 (40949)	dr_ctrl	70
Elav-GS x Gs2 (40949)	dr_ctrl	70
Elav-GS x Gs2 (40949)	dr_ctrl	70
Elav-GS x Gs2 (40949)	dr_ctrl	70
Elav-GS x Gs2 (40949)	dr_ctrl	70
Elav-GS x Gs2 (40949)	dr_ctrl	70
Elav-GS x Gs2 (40949)	dr_ctrl	73
Elav-GS x Gs2 (40949)	dr_ctrl	73
Elav-GS x Gs2 (40949)	dr_ctrl	73
Elav-GS x Gs2 (40949)	dr_ctrl	73
Elav-GS x Gs2 (40949)	dr_ctrl	73
Elav-GS x Gs2 (40949)	dr_ctrl	73
Elav-GS x Gs2 (40949)	dr_ctrl	73
Elav-GS x Gs2 (40949)	dr_ctrl	73
Elav-GS x Gs2 (40949)	dr_ctrl	73
Elav-GS x Gs2 (40949)	dr_ctrl	73
Elav-GS x Gs2 (40949)	dr_ctrl	73
Elav-GS x Gs2 (40949)	dr_ctrl	73
Elav-GS x Gs2 (40949)	dr_ctrl	73
Elav-GS x Gs2 (40949)	dr_ctrl	73
Elav-GS x Gs2 (40949)	dr_ctrl	73
Elav-GS x Gs2 (40949)	dr_ctrl	73
Elav-GS x Gs2 (40949)	dr_ctrl	75
Elav-GS x Gs2 (40949)	dr_ctrl	75
Elav-GS x Gs2 (40949)	dr_ctrl	75
Elav-GS x Gs2 (40949)	dr_ctrl	75
Elav-GS x Gs2 (40949)	dr_ctrl	75
Elav-GS x Gs2 (40949)	dr_ctrl	75
Elav-GS x Gs2 (40949)	dr_ctrl	75
Elav-GS x Gs2 (40949)	dr_ctrl	75
Elav-GS x Gs2 (40949)	dr_ctrl	75
Elav-GS x Gs2 (40949)	dr_ctrl	75
Elav-GS x Gs2 (40949)	dr_ctrl	75
Elav-GS x Gs2 (40949)	dr_ctrl	75
Elav-GS x Gs2 (40949)	dr_ctrl	75
Elav-GS x Gs2 (40949)	dr_ctrl	77
Elav-GS x Gs2 (40949)	dr_ctrl	77
Elav-GS x Gs2 (40949)	dr_ctrl	77
Elav-GS x Gs2 (40949)	dr_ctrl	77
Elav-GS x Gs2 (40949)	dr_ctrl	77
Elav-GS x Gs2 (40949)	dr_ctrl	77
Elav-GS x Gs2 (40949)	dr_ctrl	77
Elav-GS x Gs2 (40949)	dr_ctrl	77
Elav-GS x Gs2 (40949)	dr_ctrl	77
Elav-GS x Gs2 (40949)	dr_ctrl	77
Elav-GS x Gs2 (40949)	dr_ctrl	80
Elav-GS x Gs2 (40949)	dr_ctrl	80
Elav-GS x Gs2 (40949)	dr_ctrl	80
Elav-GS x Gs2 (40949)	dr_ctrl	80
Elav-GS x Gs2 (40949)	dr_ctrl	80
Elav-GS x Gs2 (40949)	dr_ctrl	80
Elav-GS x Gs2 (40949)	dr_ctrl	80
Elav-GS x Gs2 (40949)	dr_ctrl	80
Elav-GS x Gs2 (40949)	dr_ctrl	80
Elav-GS x Gs2 (40949)	dr_ctrl	80
Elav-GS x Gs2 (40949)	dr_ctrl	80
Elav-GS x Gs2 (40949)	dr_ctrl	80
Elav-GS x Gs2 (40949)	dr_ctrl	80
Elav-GS x Gs2 (40949)	dr_ctrl	80
Elav-GS x Gs2 (40949)	dr_ctrl	80
Elav-GS x Gs2 (40949)	dr_ctrl	80
Elav-GS x Gs2 (40949)	dr_ctrl	82
Elav-GS x Gs2 (40949)	dr_ctrl	82
Elav-GS x Gs2 (40949)	dr_ctrl	82
Elav-GS x Gs2 (40949)	dr_rnai	17
Elav-GS x Gs2 (40949)	dr_rnai	41
Elav-GS x Gs2 (40949)	dr_rnai	49
Elav-GS x Gs2 (40949)	dr_rnai	49
Elav-GS x Gs2 (40949)	dr_rnai	49
Elav-GS x Gs2 (40949)	dr_rnai	49
Elav-GS x Gs2 (40949)	dr_rnai	52
Elav-GS x Gs2 (40949)	dr_rnai	52
Elav-GS x Gs2 (40949)	dr_rnai	52
Elav-GS x Gs2 (40949)	dr_rnai	52
Elav-GS x Gs2 (40949)	dr_rnai	52
Elav-GS x Gs2 (40949)	dr_rnai	52
Elav-GS x Gs2 (40949)	dr_rnai	52
Elav-GS x Gs2 (40949)	dr_rnai	52
Elav-GS x Gs2 (40949)	dr_rnai	54
Elav-GS x Gs2 (40949)	dr_rnai	54
Elav-GS x Gs2 (40949)	dr_rnai	54
Elav-GS x Gs2 (40949)	dr_rnai	56
Elav-GS x Gs2 (40949)	dr_rnai	56
Elav-GS x Gs2 (40949)	dr_rnai	56
Elav-GS x Gs2 (40949)	dr_rnai	56
Elav-GS x Gs2 (40949)	dr_rnai	56
Elav-GS x Gs2 (40949)	dr_rnai	56
Elav-GS x Gs2 (40949)	dr_rnai	56
Elav-GS x Gs2 (40949)	dr_rnai	56
Elav-GS x Gs2 (40949)	dr_rnai	56
Elav-GS x Gs2 (40949)	dr_rnai	59
Elav-GS x Gs2 (40949)	dr_rnai	59
Elav-GS x Gs2 (40949)	dr_rnai	59
Elav-GS x Gs2 (40949)	dr_rnai	59
Elav-GS x Gs2 (40949)	dr_rnai	59
Elav-GS x Gs2 (40949)	dr_rnai	59
Elav-GS x Gs2 (40949)	dr_rnai	59
Elav-GS x Gs2 (40949)	dr_rnai	59
Elav-GS x Gs2 (40949)	dr_rnai	59
Elav-GS x Gs2 (40949)	dr_rnai	59
Elav-GS x Gs2 (40949)	dr_rnai	59
Elav-GS x Gs2 (40949)	dr_rnai	59
Elav-GS x Gs2 (40949)	dr_rnai	61
Elav-GS x Gs2 (40949)	dr_rnai	61
Elav-GS x Gs2 (40949)	dr_rnai	61
Elav-GS x Gs2 (40949)	dr_rnai	61
Elav-GS x Gs2 (40949)	dr_rnai	61
Elav-GS x Gs2 (40949)	dr_rnai	63
Elav-GS x Gs2 (40949)	dr_rnai	63
Elav-GS x Gs2 (40949)	dr_rnai	63
Elav-GS x Gs2 (40949)	dr_rnai	63
Elav-GS x Gs2 (40949)	dr_rnai	63
Elav-GS x Gs2 (40949)	dr_rnai	63
Elav-GS x Gs2 (40949)	dr_rnai	63
Elav-GS x Gs2 (40949)	dr_rnai	66
Elav-GS x Gs2 (40949)	dr_rnai	66
Elav-GS x Gs2 (40949)	dr_rnai	66
Elav-GS x Gs2 (40949)	dr_rnai	66
Elav-GS x Gs2 (40949)	dr_rnai	66
Elav-GS x Gs2 (40949)	dr_rnai	66
Elav-GS x Gs2 (40949)	dr_rnai	66
Elav-GS x Gs2 (40949)	dr_rnai	66
Elav-GS x Gs2 (40949)	dr_rnai	66
Elav-GS x Gs2 (40949)	dr_rnai	66
Elav-GS x Gs2 (40949)	dr_rnai	66
Elav-GS x Gs2 (40949)	dr_rnai	66
Elav-GS x Gs2 (40949)	dr_rnai	66
Elav-GS x Gs2 (40949)	dr_rnai	66
Elav-GS x Gs2 (40949)	dr_rnai	66
Elav-GS x Gs2 (40949)	dr_rnai	66
Elav-GS x Gs2 (40949)	dr_rnai	66
Elav-GS x Gs2 (40949)	dr_rnai	68
Elav-GS x Gs2 (40949)	dr_rnai	68
Elav-GS x Gs2 (40949)	dr_rnai	68
Elav-GS x Gs2 (40949)	dr_rnai	68
Elav-GS x Gs2 (40949)	dr_rnai	68
Elav-GS x Gs2 (40949)	dr_rnai	68
Elav-GS x Gs2 (40949)	dr_rnai	68
Elav-GS x Gs2 (40949)	dr_rnai	70
Elav-GS x Gs2 (40949)	dr_rnai	70
Elav-GS x Gs2 (40949)	dr_rnai	70
Elav-GS x Gs2 (40949)	dr_rnai	70
Elav-GS x Gs2 (40949)	dr_rnai	70
Elav-GS x Gs2 (40949)	dr_rnai	73
Elav-GS x Gs2 (40949)	dr_rnai	73
Elav-GS x Gs2 (40949)	dr_rnai	73
Elav-GS x Gs2 (40949)	dr_rnai	73
Elav-GS x Gs2 (40949)	dr_rnai	73
Elav-GS x Gs2 (40949)	dr_rnai	73
Elav-GS x Gs2 (40949)	dr_rnai	73
Elav-GS x Gs2 (40949)	dr_rnai	75
Elav-GS x Gs2 (40949)	dr_rnai	75
Elav-GS x Gs2 (40949)	dr_rnai	75
Elav-GS x Gs2 (40949)	dr_rnai	75
Elav-GS x Gs2 (40949)	dr_rnai	75
Elav-GS x Gs2 (40949)	dr_rnai	75
Elav-GS x Gs2 (40949)	dr_rnai	75
Elav-GS x Gs2 (40949)	dr_rnai	75
Elav-GS x Gs2 (40949)	dr_rnai	75
Elav-GS x Gs2 (40949)	dr_rnai	75
Elav-GS x Gs2 (40949)	dr_rnai	75
Elav-GS x Gs2 (40949)	dr_rnai	75
Elav-GS x Gs2 (40949)	dr_rnai	75
Elav-GS x Gs2 (40949)	dr_rnai	75
Elav-GS x Gs2 (40949)	dr_rnai	75
Elav-GS x Gs2 (40949)	dr_rnai	77
Elav-GS x Gs2 (40949)	dr_rnai	77
Elav-GS x Gs2 (40949)	dr_rnai	77
Elav-GS x Gs2 (40949)	dr_rnai	77
Elav-GS x Gs2 (40949)	dr_rnai	77
Elav-GS x Gs2 (40949)	dr_rnai	77
Elav-GS x Gs2 (40949)	dr_rnai	77
Elav-GS x Gs2 (40949)	dr_rnai	77
Elav-GS x Gs2 (40949)	dr_rnai	77
Elav-GS x Gs2 (40949)	dr_rnai	77
Elav-GS x Gs2 (40949)	dr_rnai	77
Elav-GS x Gs2 (40949)	dr_rnai	80
Elav-GS x Gs2 (40949)	dr_rnai	80
Elav-GS x Gs2 (40949)	dr_rnai	80
Elav-GS x Gs2 (40949)	dr_rnai	80
Elav-GS x Gs2 (40949)	dr_rnai	80
Elav-GS x Gs2 (40949)	dr_rnai	80
Elav-GS x Gs2 (40949)	dr_rnai	80
Elav-GS x Gs2 (40949)	dr_rnai	82
Elav-GS x Gs2 (40949)	dr_rnai	82
Elav-GS x Gs2 (40949)	al_ctrl	19
Elav-GS x Gs2 (40949)	al_ctrl	21
Elav-GS x Gs2 (40949)	al_ctrl	24
Elav-GS x Gs2 (40949)	al_ctrl	24
Elav-GS x Gs2 (40949)	al_ctrl	24
Elav-GS x Gs2 (40949)	al_ctrl	24
Elav-GS x Gs2 (40949)	al_ctrl	26
Elav-GS x Gs2 (40949)	al_ctrl	26
Elav-GS x Gs2 (40949)	al_ctrl	26
Elav-GS x Gs2 (40949)	al_ctrl	26
Elav-GS x Gs2 (40949)	al_ctrl	28
Elav-GS x Gs2 (40949)	al_ctrl	28
Elav-GS x Gs2 (40949)	al_ctrl	28
Elav-GS x Gs2 (40949)	al_ctrl	28
Elav-GS x Gs2 (40949)	al_ctrl	28
Elav-GS x Gs2 (40949)	al_ctrl	28
Elav-GS x Gs2 (40949)	al_ctrl	31
Elav-GS x Gs2 (40949)	al_ctrl	31
Elav-GS x Gs2 (40949)	al_ctrl	31
Elav-GS x Gs2 (40949)	al_ctrl	31
Elav-GS x Gs2 (40949)	al_ctrl	31
Elav-GS x Gs2 (40949)	al_ctrl	31
Elav-GS x Gs2 (40949)	al_ctrl	31
Elav-GS x Gs2 (40949)	al_ctrl	31
Elav-GS x Gs2 (40949)	al_ctrl	33
Elav-GS x Gs2 (40949)	al_ctrl	33
Elav-GS x Gs2 (40949)	al_ctrl	33
Elav-GS x Gs2 (40949)	al_ctrl	33
Elav-GS x Gs2 (40949)	al_ctrl	33
Elav-GS x Gs2 (40949)	al_ctrl	33
Elav-GS x Gs2 (40949)	al_ctrl	33
Elav-GS x Gs2 (40949)	al_ctrl	33
Elav-GS x Gs2 (40949)	al_ctrl	35
Elav-GS x Gs2 (40949)	al_ctrl	35
Elav-GS x Gs2 (40949)	al_ctrl	35
Elav-GS x Gs2 (40949)	al_ctrl	35
Elav-GS x Gs2 (40949)	al_ctrl	35
Elav-GS x Gs2 (40949)	al_ctrl	35
Elav-GS x Gs2 (40949)	al_ctrl	38
Elav-GS x Gs2 (40949)	al_ctrl	38
Elav-GS x Gs2 (40949)	al_ctrl	38
Elav-GS x Gs2 (40949)	al_ctrl	38
Elav-GS x Gs2 (40949)	al_ctrl	38
Elav-GS x Gs2 (40949)	al_ctrl	38
Elav-GS x Gs2 (40949)	al_ctrl	38
Elav-GS x Gs2 (40949)	al_ctrl	38
Elav-GS x Gs2 (40949)	al_ctrl	38
Elav-GS x Gs2 (40949)	al_ctrl	38
Elav-GS x Gs2 (40949)	al_ctrl	38
Elav-GS x Gs2 (40949)	al_ctrl	40
Elav-GS x Gs2 (40949)	al_ctrl	40
Elav-GS x Gs2 (40949)	al_ctrl	41
Elav-GS x Gs2 (40949)	al_ctrl	41
Elav-GS x Gs2 (40949)	al_ctrl	41
Elav-GS x Gs2 (40949)	al_ctrl	41
Elav-GS x Gs2 (40949)	al_ctrl	41
Elav-GS x Gs2 (40949)	al_ctrl	44
Elav-GS x Gs2 (40949)	al_ctrl	44
Elav-GS x Gs2 (40949)	al_ctrl	44
Elav-GS x Gs2 (40949)	al_ctrl	44
Elav-GS x Gs2 (40949)	al_ctrl	44
Elav-GS x Gs2 (40949)	al_ctrl	44
Elav-GS x Gs2 (40949)	al_ctrl	44
Elav-GS x Gs2 (40949)	al_ctrl	44
Elav-GS x Gs2 (40949)	al_ctrl	46
Elav-GS x Gs2 (40949)	al_ctrl	46
Elav-GS x Gs2 (40949)	al_ctrl	49
Elav-GS x Gs2 (40949)	al_ctrl	49
Elav-GS x Gs2 (40949)	al_ctrl	49
Elav-GS x Gs2 (40949)	al_ctrl	49
Elav-GS x Gs2 (40949)	al_ctrl	49
Elav-GS x Gs2 (40949)	al_ctrl	49
Elav-GS x Gs2 (40949)	al_ctrl	49
Elav-GS x Gs2 (40949)	al_ctrl	49
Elav-GS x Gs2 (40949)	al_ctrl	49
Elav-GS x Gs2 (40949)	al_ctrl	49
Elav-GS x Gs2 (40949)	al_ctrl	49
Elav-GS x Gs2 (40949)	al_ctrl	49
Elav-GS x Gs2 (40949)	al_ctrl	49
Elav-GS x Gs2 (40949)	al_ctrl	49
Elav-GS x Gs2 (40949)	al_ctrl	52
Elav-GS x Gs2 (40949)	al_ctrl	52
Elav-GS x Gs2 (40949)	al_ctrl	52
Elav-GS x Gs2 (40949)	al_ctrl	52
Elav-GS x Gs2 (40949)	al_ctrl	52
Elav-GS x Gs2 (40949)	al_ctrl	52
Elav-GS x Gs2 (40949)	al_ctrl	52
Elav-GS x Gs2 (40949)	al_ctrl	52
Elav-GS x Gs2 (40949)	al_ctrl	52
Elav-GS x Gs2 (40949)	al_ctrl	52
Elav-GS x Gs2 (40949)	al_ctrl	52
Elav-GS x Gs2 (40949)	al_ctrl	52
Elav-GS x Gs2 (40949)	al_ctrl	52
Elav-GS x Gs2 (40949)	al_ctrl	54
Elav-GS x Gs2 (40949)	al_ctrl	54
Elav-GS x Gs2 (40949)	al_ctrl	54
Elav-GS x Gs2 (40949)	al_ctrl	54
Elav-GS x Gs2 (40949)	al_ctrl	54
Elav-GS x Gs2 (40949)	al_ctrl	54
Elav-GS x Gs2 (40949)	al_ctrl	54
Elav-GS x Gs2 (40949)	al_ctrl	54
Elav-GS x Gs2 (40949)	al_ctrl	54
Elav-GS x Gs2 (40949)	al_ctrl	54
Elav-GS x Gs2 (40949)	al_ctrl	56
Elav-GS x Gs2 (40949)	al_ctrl	56
Elav-GS x Gs2 (40949)	al_ctrl	56
Elav-GS x Gs2 (40949)	al_ctrl	56
Elav-GS x Gs2 (40949)	al_ctrl	56
Elav-GS x Gs2 (40949)	al_ctrl	59
Elav-GS x Gs2 (40949)	al_ctrl	59
Elav-GS x Gs2 (40949)	al_ctrl	59
Elav-GS x Gs2 (40949)	al_ctrl	59
Elav-GS x Gs2 (40949)	al_ctrl	59
Elav-GS x Gs2 (40949)	al_ctrl	59
Elav-GS x Gs2 (40949)	al_ctrl	59
Elav-GS x Gs2 (40949)	al_ctrl	59
Elav-GS x Gs2 (40949)	al_ctrl	59
Elav-GS x Gs2 (40949)	al_ctrl	61
Elav-GS x Gs2 (40949)	al_ctrl	61
Elav-GS x Gs2 (40949)	al_ctrl	68
Elav-GS x Gs2 (40949)	al_rnai	10
Elav-GS x Gs2 (40949)	al_rnai	33
Elav-GS x Gs2 (40949)	al_rnai	35
Elav-GS x Gs2 (40949)	al_rnai	40
Elav-GS x Gs2 (40949)	al_rnai	40
Elav-GS x Gs2 (40949)	al_rnai	44
Elav-GS x Gs2 (40949)	al_rnai	44
Elav-GS x Gs2 (40949)	al_rnai	44
Elav-GS x Gs2 (40949)	al_rnai	44
Elav-GS x Gs2 (40949)	al_rnai	44
Elav-GS x Gs2 (40949)	al_rnai	46
Elav-GS x Gs2 (40949)	al_rnai	46
Elav-GS x Gs2 (40949)	al_rnai	46
Elav-GS x Gs2 (40949)	al_rnai	46
Elav-GS x Gs2 (40949)	al_rnai	49
Elav-GS x Gs2 (40949)	al_rnai	49
Elav-GS x Gs2 (40949)	al_rnai	49
Elav-GS x Gs2 (40949)	al_rnai	49
Elav-GS x Gs2 (40949)	al_rnai	49
Elav-GS x Gs2 (40949)	al_rnai	49
Elav-GS x Gs2 (40949)	al_rnai	49
Elav-GS x Gs2 (40949)	al_rnai	49
Elav-GS x Gs2 (40949)	al_rnai	49
Elav-GS x Gs2 (40949)	al_rnai	49
Elav-GS x Gs2 (40949)	al_rnai	52
Elav-GS x Gs2 (40949)	al_rnai	52
Elav-GS x Gs2 (40949)	al_rnai	52
Elav-GS x Gs2 (40949)	al_rnai	52
Elav-GS x Gs2 (40949)	al_rnai	52
Elav-GS x Gs2 (40949)	al_rnai	52
Elav-GS x Gs2 (40949)	al_rnai	52
Elav-GS x Gs2 (40949)	al_rnai	52
Elav-GS x Gs2 (40949)	al_rnai	52
Elav-GS x Gs2 (40949)	al_rnai	52
Elav-GS x Gs2 (40949)	al_rnai	52
Elav-GS x Gs2 (40949)	al_rnai	52
Elav-GS x Gs2 (40949)	al_rnai	52
Elav-GS x Gs2 (40949)	al_rnai	52
Elav-GS x Gs2 (40949)	al_rnai	52
Elav-GS x Gs2 (40949)	al_rnai	52
Elav-GS x Gs2 (40949)	al_rnai	52
Elav-GS x Gs2 (40949)	al_rnai	52
Elav-GS x Gs2 (40949)	al_rnai	52
Elav-GS x Gs2 (40949)	al_rnai	52
Elav-GS x Gs2 (40949)	al_rnai	52
Elav-GS x Gs2 (40949)	al_rnai	52
Elav-GS x Gs2 (40949)	al_rnai	54
Elav-GS x Gs2 (40949)	al_rnai	54
Elav-GS x Gs2 (40949)	al_rnai	54
Elav-GS x Gs2 (40949)	al_rnai	54
Elav-GS x Gs2 (40949)	al_rnai	54
Elav-GS x Gs2 (40949)	al_rnai	54
Elav-GS x Gs2 (40949)	al_rnai	54
Elav-GS x Gs2 (40949)	al_rnai	54
Elav-GS x Gs2 (40949)	al_rnai	54
Elav-GS x Gs2 (40949)	al_rnai	54
Elav-GS x Gs2 (40949)	al_rnai	54
Elav-GS x Gs2 (40949)	al_rnai	54
Elav-GS x Gs2 (40949)	al_rnai	54
Elav-GS x Gs2 (40949)	al_rnai	54
Elav-GS x Gs2 (40949)	al_rnai	54
Elav-GS x Gs2 (40949)	al_rnai	54
Elav-GS x Gs2 (40949)	al_rnai	54
Elav-GS x Gs2 (40949)	al_rnai	54
Elav-GS x Gs2 (40949)	al_rnai	54
Elav-GS x Gs2 (40949)	al_rnai	54
Elav-GS x Gs2 (40949)	al_rnai	54
Elav-GS x Gs2 (40949)	al_rnai	54
Elav-GS x Gs2 (40949)	al_rnai	54
Elav-GS x Gs2 (40949)	al_rnai	54
Elav-GS x Gs2 (40949)	al_rnai	54
Elav-GS x Gs2 (40949)	al_rnai	54
Elav-GS x Gs2 (40949)	al_rnai	54
Elav-GS x Gs2 (40949)	al_rnai	54
Elav-GS x Gs2 (40949)	al_rnai	56
Elav-GS x Gs2 (40949)	al_rnai	56
Elav-GS x Gs2 (40949)	al_rnai	56
Elav-GS x Gs2 (40949)	al_rnai	56
Elav-GS x Gs2 (40949)	al_rnai	56
Elav-GS x Gs2 (40949)	al_rnai	56
Elav-GS x Gs2 (40949)	al_rnai	56
Elav-GS x Gs2 (40949)	al_rnai	56
Elav-GS x Gs2 (40949)	al_rnai	56
Elav-GS x Gs2 (40949)	al_rnai	56
Elav-GS x Gs2 (40949)	al_rnai	56
Elav-GS x Gs2 (40949)	al_rnai	56
Elav-GS x Gs2 (40949)	al_rnai	56
Elav-GS x Gs2 (40949)	al_rnai	56
Elav-GS x Gs2 (40949)	al_rnai	56
Elav-GS x Gs2 (40949)	al_rnai	56
Elav-GS x Gs2 (40949)	al_rnai	56
Elav-GS x Gs2 (40949)	al_rnai	59
Elav-GS x Gs2 (40949)	al_rnai	59
Elav-GS x Gs2 (40949)	al_rnai	59
Elav-GS x Gs2 (40949)	al_rnai	59
Elav-GS x Gs2 (40949)	al_rnai	59
Elav-GS x Gs2 (40949)	al_rnai	59
Elav-GS x Gs2 (40949)	al_rnai	59
Elav-GS x Gs2 (40949)	al_rnai	59
Elav-GS x Gs2 (40949)	al_rnai	59
Elav-GS x Gs2 (40949)	al_rnai	59
Elav-GS x Gs2 (40949)	al_rnai	59
Elav-GS x Gs2 (40949)	al_rnai	59
Elav-GS x Gs2 (40949)	al_rnai	59
Elav-GS x Gs2 (40949)	al_rnai	59
Elav-GS x Gs2 (40949)	al_rnai	59
Elav-GS x Gs2 (40949)	al_rnai	59
Elav-GS x Gs2 (40949)	al_rnai	59
Elav-GS x Gs2 (40949)	al_rnai	59
Elav-GS x Gs2 (40949)	al_rnai	59
Elav-GS x Gs2 (40949)	al_rnai	59
Elav-GS x Gs2 (40949)	al_rnai	59
Elav-GS x Gs2 (40949)	al_rnai	61
Elav-GS x Gs2 (40949)	al_rnai	61
Elav-GS x Gs2 (40949)	al_rnai	61
Elav-GS x Gs2 (40949)	al_rnai	61
Elav-GS x Gs2 (40949)	al_rnai	61
Elav-GS x Gs2 (40949)	al_rnai	61
Elav-GS x Gs2 (40949)	al_rnai	61
Elav-GS x Gs2 (40949)	al_rnai	61
Elav-GS x Gs2 (40949)	al_rnai	63
Elav-GS x Gs2 (40949)	al_rnai	63
Elav-GS x Gs2 (40949)	al_rnai	63
Elav-GS x Gs2 (40949)	al_rnai	63
Elav-GS x Gs2 (40949)	al_rnai	63
Elav-GS x Gs2 (40949)	al_rnai	63
Elav-GS x Gs2 (40949)	al_rnai	63
Elav-GS x Gs2 (40949)	al_rnai	63
Act5C-GS x Gs2 (40949)	dr_ctrl	10
Act5C-GS x Gs2 (40949)	dr_ctrl	17
Act5C-GS x Gs2 (40949)	dr_ctrl	31
Act5C-GS x Gs2 (40949)	dr_ctrl	31
Act5C-GS x Gs2 (40949)	dr_ctrl	33
Act5C-GS x Gs2 (40949)	dr_ctrl	33
Act5C-GS x Gs2 (40949)	dr_ctrl	35
Act5C-GS x Gs2 (40949)	dr_ctrl	35
Act5C-GS x Gs2 (40949)	dr_ctrl	38
Act5C-GS x Gs2 (40949)	dr_ctrl	38
Act5C-GS x Gs2 (40949)	dr_ctrl	38
Act5C-GS x Gs2 (40949)	dr_ctrl	38
Act5C-GS x Gs2 (40949)	dr_ctrl	38
Act5C-GS x Gs2 (40949)	dr_ctrl	38
Act5C-GS x Gs2 (40949)	dr_ctrl	38
Act5C-GS x Gs2 (40949)	dr_ctrl	40
Act5C-GS x Gs2 (40949)	dr_ctrl	40
Act5C-GS x Gs2 (40949)	dr_ctrl	42
Act5C-GS x Gs2 (40949)	dr_ctrl	45
Act5C-GS x Gs2 (40949)	dr_ctrl	45
Act5C-GS x Gs2 (40949)	dr_ctrl	45
Act5C-GS x Gs2 (40949)	dr_ctrl	45
Act5C-GS x Gs2 (40949)	dr_ctrl	45
Act5C-GS x Gs2 (40949)	dr_ctrl	47
Act5C-GS x Gs2 (40949)	dr_ctrl	49
Act5C-GS x Gs2 (40949)	dr_ctrl	52
Act5C-GS x Gs2 (40949)	dr_ctrl	52
Act5C-GS x Gs2 (40949)	dr_ctrl	52
Act5C-GS x Gs2 (40949)	dr_ctrl	52
Act5C-GS x Gs2 (40949)	dr_ctrl	52
Act5C-GS x Gs2 (40949)	dr_ctrl	59
Act5C-GS x Gs2 (40949)	dr_ctrl	59
Act5C-GS x Gs2 (40949)	dr_ctrl	61
Act5C-GS x Gs2 (40949)	dr_ctrl	63
Act5C-GS x Gs2 (40949)	dr_ctrl	66
Act5C-GS x Gs2 (40949)	dr_ctrl	68
Act5C-GS x Gs2 (40949)	dr_ctrl	68
Act5C-GS x Gs2 (40949)	dr_ctrl	68
Act5C-GS x Gs2 (40949)	dr_ctrl	68
Act5C-GS x Gs2 (40949)	dr_ctrl	70
Act5C-GS x Gs2 (40949)	dr_ctrl	70
Act5C-GS x Gs2 (40949)	dr_ctrl	70
Act5C-GS x Gs2 (40949)	dr_ctrl	70
Act5C-GS x Gs2 (40949)	dr_ctrl	70
Act5C-GS x Gs2 (40949)	dr_ctrl	70
Act5C-GS x Gs2 (40949)	dr_ctrl	70
Act5C-GS x Gs2 (40949)	dr_ctrl	73
Act5C-GS x Gs2 (40949)	dr_ctrl	73
Act5C-GS x Gs2 (40949)	dr_ctrl	73
Act5C-GS x Gs2 (40949)	dr_ctrl	73
Act5C-GS x Gs2 (40949)	dr_ctrl	73
Act5C-GS x Gs2 (40949)	dr_ctrl	73
Act5C-GS x Gs2 (40949)	dr_ctrl	73
Act5C-GS x Gs2 (40949)	dr_ctrl	73
Act5C-GS x Gs2 (40949)	dr_ctrl	73
Act5C-GS x Gs2 (40949)	dr_ctrl	73
Act5C-GS x Gs2 (40949)	dr_ctrl	73
Act5C-GS x Gs2 (40949)	dr_ctrl	73
Act5C-GS x Gs2 (40949)	dr_ctrl	73
Act5C-GS x Gs2 (40949)	dr_ctrl	73
Act5C-GS x Gs2 (40949)	dr_ctrl	73
Act5C-GS x Gs2 (40949)	dr_ctrl	73
Act5C-GS x Gs2 (40949)	dr_ctrl	73
Act5C-GS x Gs2 (40949)	dr_ctrl	73
Act5C-GS x Gs2 (40949)	dr_ctrl	73
Act5C-GS x Gs2 (40949)	dr_ctrl	73
Act5C-GS x Gs2 (40949)	dr_ctrl	73
Act5C-GS x Gs2 (40949)	dr_ctrl	73
Act5C-GS x Gs2 (40949)	dr_ctrl	73
Act5C-GS x Gs2 (40949)	dr_ctrl	73
Act5C-GS x Gs2 (40949)	dr_ctrl	73
Act5C-GS x Gs2 (40949)	dr_ctrl	73
Act5C-GS x Gs2 (40949)	dr_ctrl	75
Act5C-GS x Gs2 (40949)	dr_ctrl	75
Act5C-GS x Gs2 (40949)	dr_ctrl	75
Act5C-GS x Gs2 (40949)	dr_ctrl	75
Act5C-GS x Gs2 (40949)	dr_ctrl	75
Act5C-GS x Gs2 (40949)	dr_ctrl	75
Act5C-GS x Gs2 (40949)	dr_ctrl	75
Act5C-GS x Gs2 (40949)	dr_ctrl	75
Act5C-GS x Gs2 (40949)	dr_ctrl	75
Act5C-GS x Gs2 (40949)	dr_ctrl	75
Act5C-GS x Gs2 (40949)	dr_ctrl	75
Act5C-GS x Gs2 (40949)	dr_ctrl	75
Act5C-GS x Gs2 (40949)	dr_ctrl	75
Act5C-GS x Gs2 (40949)	dr_ctrl	75
Act5C-GS x Gs2 (40949)	dr_ctrl	77
Act5C-GS x Gs2 (40949)	dr_ctrl	77
Act5C-GS x Gs2 (40949)	dr_ctrl	77
Act5C-GS x Gs2 (40949)	dr_ctrl	77
Act5C-GS x Gs2 (40949)	dr_ctrl	77
Act5C-GS x Gs2 (40949)	dr_ctrl	77
Act5C-GS x Gs2 (40949)	dr_ctrl	77
Act5C-GS x Gs2 (40949)	dr_ctrl	80
Act5C-GS x Gs2 (40949)	dr_ctrl	80
Act5C-GS x Gs2 (40949)	dr_ctrl	80
Act5C-GS x Gs2 (40949)	dr_ctrl	80
Act5C-GS x Gs2 (40949)	dr_ctrl	80
Act5C-GS x Gs2 (40949)	dr_ctrl	80
Act5C-GS x Gs2 (40949)	dr_ctrl	80
Act5C-GS x Gs2 (40949)	dr_ctrl	80
Act5C-GS x Gs2 (40949)	dr_rnai	24
Act5C-GS x Gs2 (40949)	dr_rnai	24
Act5C-GS x Gs2 (40949)	dr_rnai	31
Act5C-GS x Gs2 (40949)	dr_rnai	33
Act5C-GS x Gs2 (40949)	dr_rnai	35
Act5C-GS x Gs2 (40949)	dr_rnai	35
Act5C-GS x Gs2 (40949)	dr_rnai	38
Act5C-GS x Gs2 (40949)	dr_rnai	38
Act5C-GS x Gs2 (40949)	dr_rnai	38
Act5C-GS x Gs2 (40949)	dr_rnai	38
Act5C-GS x Gs2 (40949)	dr_rnai	38
Act5C-GS x Gs2 (40949)	dr_rnai	40
Act5C-GS x Gs2 (40949)	dr_rnai	40
Act5C-GS x Gs2 (40949)	dr_rnai	40
Act5C-GS x Gs2 (40949)	dr_rnai	40
Act5C-GS x Gs2 (40949)	dr_rnai	42
Act5C-GS x Gs2 (40949)	dr_rnai	42
Act5C-GS x Gs2 (40949)	dr_rnai	42
Act5C-GS x Gs2 (40949)	dr_rnai	42
Act5C-GS x Gs2 (40949)	dr_rnai	42
Act5C-GS x Gs2 (40949)	dr_rnai	45
Act5C-GS x Gs2 (40949)	dr_rnai	45
Act5C-GS x Gs2 (40949)	dr_rnai	45
Act5C-GS x Gs2 (40949)	dr_rnai	49
Act5C-GS x Gs2 (40949)	dr_rnai	49
Act5C-GS x Gs2 (40949)	dr_rnai	52
Act5C-GS x Gs2 (40949)	dr_rnai	52
Act5C-GS x Gs2 (40949)	dr_rnai	54
Act5C-GS x Gs2 (40949)	dr_rnai	54
Act5C-GS x Gs2 (40949)	dr_rnai	56
Act5C-GS x Gs2 (40949)	dr_rnai	56
Act5C-GS x Gs2 (40949)	dr_rnai	59
Act5C-GS x Gs2 (40949)	dr_rnai	59
Act5C-GS x Gs2 (40949)	dr_rnai	59
Act5C-GS x Gs2 (40949)	dr_rnai	61
Act5C-GS x Gs2 (40949)	dr_rnai	61
Act5C-GS x Gs2 (40949)	dr_rnai	63
Act5C-GS x Gs2 (40949)	dr_rnai	63
Act5C-GS x Gs2 (40949)	dr_rnai	66
Act5C-GS x Gs2 (40949)	dr_rnai	66
Act5C-GS x Gs2 (40949)	dr_rnai	66
Act5C-GS x Gs2 (40949)	dr_rnai	66
Act5C-GS x Gs2 (40949)	dr_rnai	68
Act5C-GS x Gs2 (40949)	dr_rnai	68
Act5C-GS x Gs2 (40949)	dr_rnai	68
Act5C-GS x Gs2 (40949)	dr_rnai	68
Act5C-GS x Gs2 (40949)	dr_rnai	68
Act5C-GS x Gs2 (40949)	dr_rnai	70
Act5C-GS x Gs2 (40949)	dr_rnai	70
Act5C-GS x Gs2 (40949)	dr_rnai	70
Act5C-GS x Gs2 (40949)	dr_rnai	70
Act5C-GS x Gs2 (40949)	dr_rnai	70
Act5C-GS x Gs2 (40949)	dr_rnai	70
Act5C-GS x Gs2 (40949)	dr_rnai	70
Act5C-GS x Gs2 (40949)	dr_rnai	70
Act5C-GS x Gs2 (40949)	dr_rnai	73
Act5C-GS x Gs2 (40949)	dr_rnai	73
Act5C-GS x Gs2 (40949)	dr_rnai	73
Act5C-GS x Gs2 (40949)	dr_rnai	73
Act5C-GS x Gs2 (40949)	dr_rnai	73
Act5C-GS x Gs2 (40949)	dr_rnai	73
Act5C-GS x Gs2 (40949)	dr_rnai	73
Act5C-GS x Gs2 (40949)	dr_rnai	73
Act5C-GS x Gs2 (40949)	dr_rnai	75
Act5C-GS x Gs2 (40949)	dr_rnai	75
Act5C-GS x Gs2 (40949)	dr_rnai	75
Act5C-GS x Gs2 (40949)	dr_rnai	75
Act5C-GS x Gs2 (40949)	dr_rnai	75
Act5C-GS x Gs2 (40949)	dr_rnai	75
Act5C-GS x Gs2 (40949)	dr_rnai	75
Act5C-GS x Gs2 (40949)	dr_rnai	75
Act5C-GS x Gs2 (40949)	dr_rnai	77
Act5C-GS x Gs2 (40949)	dr_rnai	77
Act5C-GS x Gs2 (40949)	dr_rnai	77
Act5C-GS x Gs2 (40949)	dr_rnai	77
Act5C-GS x Gs2 (40949)	dr_rnai	77
Act5C-GS x Gs2 (40949)	dr_rnai	77
Act5C-GS x Gs2 (40949)	dr_rnai	77
Act5C-GS x Gs2 (40949)	dr_rnai	77
Act5C-GS x Gs2 (40949)	dr_rnai	77
Act5C-GS x Gs2 (40949)	dr_rnai	77
Act5C-GS x Gs2 (40949)	dr_rnai	77
Act5C-GS x Gs2 (40949)	dr_rnai	77
Act5C-GS x Gs2 (40949)	dr_rnai	77
Act5C-GS x Gs2 (40949)	dr_rnai	80
Act5C-GS x Gs2 (40949)	dr_rnai	80
Act5C-GS x Gs2 (40949)	dr_rnai	80
Act5C-GS x Gs2 (40949)	dr_rnai	80
Act5C-GS x Gs2 (40949)	dr_rnai	80
Act5C-GS x Gs2 (40949)	dr_rnai	80
Act5C-GS x Gs2 (40949)	dr_rnai	80
Act5C-GS x Gs2 (40949)	dr_rnai	80
Act5C-GS x Gs2 (40949)	dr_rnai	80
Act5C-GS x Gs2 (40949)	dr_rnai	80
Act5C-GS x Gs2 (40949)	dr_rnai	82
Act5C-GS x Gs2 (40949)	dr_rnai	82
Act5C-GS x Gs2 (40949)	dr_rnai	84
Act5C-GS x Gs2 (40949)	dr_rnai	84
Act5C-GS x Gs2 (40949)	al_ctrl	10
Act5C-GS x Gs2 (40949)	al_ctrl	10
Act5C-GS x Gs2 (40949)	al_ctrl	10
Act5C-GS x Gs2 (40949)	al_ctrl	10
Act5C-GS x Gs2 (40949)	al_ctrl	12
Act5C-GS x Gs2 (40949)	al_ctrl	12
Act5C-GS x Gs2 (40949)	al_ctrl	12
Act5C-GS x Gs2 (40949)	al_ctrl	14
Act5C-GS x Gs2 (40949)	al_ctrl	14
Act5C-GS x Gs2 (40949)	al_ctrl	14
Act5C-GS x Gs2 (40949)	al_ctrl	14
Act5C-GS x Gs2 (40949)	al_ctrl	17
Act5C-GS x Gs2 (40949)	al_ctrl	17
Act5C-GS x Gs2 (40949)	al_ctrl	17
Act5C-GS x Gs2 (40949)	al_ctrl	17
Act5C-GS x Gs2 (40949)	al_ctrl	17
Act5C-GS x Gs2 (40949)	al_ctrl	17
Act5C-GS x Gs2 (40949)	al_ctrl	17
Act5C-GS x Gs2 (40949)	al_ctrl	17
Act5C-GS x Gs2 (40949)	al_ctrl	19
Act5C-GS x Gs2 (40949)	al_ctrl	19
Act5C-GS x Gs2 (40949)	al_ctrl	19
Act5C-GS x Gs2 (40949)	al_ctrl	19
Act5C-GS x Gs2 (40949)	al_ctrl	19
Act5C-GS x Gs2 (40949)	al_ctrl	21
Act5C-GS x Gs2 (40949)	al_ctrl	21
Act5C-GS x Gs2 (40949)	al_ctrl	21
Act5C-GS x Gs2 (40949)	al_ctrl	21
Act5C-GS x Gs2 (40949)	al_ctrl	21
Act5C-GS x Gs2 (40949)	al_ctrl	21
Act5C-GS x Gs2 (40949)	al_ctrl	21
Act5C-GS x Gs2 (40949)	al_ctrl	21
Act5C-GS x Gs2 (40949)	al_ctrl	21
Act5C-GS x Gs2 (40949)	al_ctrl	21
Act5C-GS x Gs2 (40949)	al_ctrl	21
Act5C-GS x Gs2 (40949)	al_ctrl	21
Act5C-GS x Gs2 (40949)	al_ctrl	24
Act5C-GS x Gs2 (40949)	al_ctrl	24
Act5C-GS x Gs2 (40949)	al_ctrl	24
Act5C-GS x Gs2 (40949)	al_ctrl	24
Act5C-GS x Gs2 (40949)	al_ctrl	24
Act5C-GS x Gs2 (40949)	al_ctrl	24
Act5C-GS x Gs2 (40949)	al_ctrl	24
Act5C-GS x Gs2 (40949)	al_ctrl	26
Act5C-GS x Gs2 (40949)	al_ctrl	26
Act5C-GS x Gs2 (40949)	al_ctrl	26
Act5C-GS x Gs2 (40949)	al_ctrl	26
Act5C-GS x Gs2 (40949)	al_ctrl	26
Act5C-GS x Gs2 (40949)	al_ctrl	26
Act5C-GS x Gs2 (40949)	al_ctrl	26
Act5C-GS x Gs2 (40949)	al_ctrl	26
Act5C-GS x Gs2 (40949)	al_ctrl	26
Act5C-GS x Gs2 (40949)	al_ctrl	26
Act5C-GS x Gs2 (40949)	al_ctrl	26
Act5C-GS x Gs2 (40949)	al_ctrl	26
Act5C-GS x Gs2 (40949)	al_ctrl	28
Act5C-GS x Gs2 (40949)	al_ctrl	28
Act5C-GS x Gs2 (40949)	al_ctrl	28
Act5C-GS x Gs2 (40949)	al_ctrl	28
Act5C-GS x Gs2 (40949)	al_ctrl	28
Act5C-GS x Gs2 (40949)	al_ctrl	28
Act5C-GS x Gs2 (40949)	al_ctrl	28
Act5C-GS x Gs2 (40949)	al_ctrl	28
Act5C-GS x Gs2 (40949)	al_ctrl	28
Act5C-GS x Gs2 (40949)	al_ctrl	28
Act5C-GS x Gs2 (40949)	al_ctrl	31
Act5C-GS x Gs2 (40949)	al_ctrl	31
Act5C-GS x Gs2 (40949)	al_ctrl	31
Act5C-GS x Gs2 (40949)	al_ctrl	31
Act5C-GS x Gs2 (40949)	al_ctrl	31
Act5C-GS x Gs2 (40949)	al_ctrl	31
Act5C-GS x Gs2 (40949)	al_ctrl	31
Act5C-GS x Gs2 (40949)	al_ctrl	31
Act5C-GS x Gs2 (40949)	al_ctrl	31
Act5C-GS x Gs2 (40949)	al_ctrl	31
Act5C-GS x Gs2 (40949)	al_ctrl	31
Act5C-GS x Gs2 (40949)	al_ctrl	31
Act5C-GS x Gs2 (40949)	al_ctrl	31
Act5C-GS x Gs2 (40949)	al_ctrl	31
Act5C-GS x Gs2 (40949)	al_ctrl	31
Act5C-GS x Gs2 (40949)	al_ctrl	31
Act5C-GS x Gs2 (40949)	al_ctrl	33
Act5C-GS x Gs2 (40949)	al_ctrl	33
Act5C-GS x Gs2 (40949)	al_ctrl	33
Act5C-GS x Gs2 (40949)	al_ctrl	35
Act5C-GS x Gs2 (40949)	al_ctrl	35
Act5C-GS x Gs2 (40949)	al_ctrl	35
Act5C-GS x Gs2 (40949)	al_ctrl	35
Act5C-GS x Gs2 (40949)	al_ctrl	38
Act5C-GS x Gs2 (40949)	al_ctrl	38
Act5C-GS x Gs2 (40949)	al_ctrl	38
Act5C-GS x Gs2 (40949)	al_ctrl	38
Act5C-GS x Gs2 (40949)	al_ctrl	40
Act5C-GS x Gs2 (40949)	al_ctrl	40
Act5C-GS x Gs2 (40949)	al_ctrl	42
Act5C-GS x Gs2 (40949)	al_ctrl	42
Act5C-GS x Gs2 (40949)	al_ctrl	42
Act5C-GS x Gs2 (40949)	al_ctrl	42
Act5C-GS x Gs2 (40949)	al_ctrl	42
Act5C-GS x Gs2 (40949)	al_ctrl	45
Act5C-GS x Gs2 (40949)	al_ctrl	45
Act5C-GS x Gs2 (40949)	al_ctrl	47
Act5C-GS x Gs2 (40949)	al_ctrl	47
Act5C-GS x Gs2 (40949)	al_ctrl	49
Act5C-GS x Gs2 (40949)	al_ctrl	52
Act5C-GS x Gs2 (40949)	al_ctrl	54
Act5C-GS x Gs2 (40949)	al_ctrl	56
Act5C-GS x Gs2 (40949)	al_ctrl	56
Act5C-GS x Gs2 (40949)	al_ctrl	59
Act5C-GS x Gs2 (40949)	al_rnai	7
Act5C-GS x Gs2 (40949)	al_rnai	17
Act5C-GS x Gs2 (40949)	al_rnai	19
Act5C-GS x Gs2 (40949)	al_rnai	19
Act5C-GS x Gs2 (40949)	al_rnai	19
Act5C-GS x Gs2 (40949)	al_rnai	19
Act5C-GS x Gs2 (40949)	al_rnai	19
Act5C-GS x Gs2 (40949)	al_rnai	19
Act5C-GS x Gs2 (40949)	al_rnai	21
Act5C-GS x Gs2 (40949)	al_rnai	21
Act5C-GS x Gs2 (40949)	al_rnai	21
Act5C-GS x Gs2 (40949)	al_rnai	21
Act5C-GS x Gs2 (40949)	al_rnai	21
Act5C-GS x Gs2 (40949)	al_rnai	24
Act5C-GS x Gs2 (40949)	al_rnai	24
Act5C-GS x Gs2 (40949)	al_rnai	24
Act5C-GS x Gs2 (40949)	al_rnai	24
Act5C-GS x Gs2 (40949)	al_rnai	24
Act5C-GS x Gs2 (40949)	al_rnai	24
Act5C-GS x Gs2 (40949)	al_rnai	24
Act5C-GS x Gs2 (40949)	al_rnai	24
Act5C-GS x Gs2 (40949)	al_rnai	24
Act5C-GS x Gs2 (40949)	al_rnai	26
Act5C-GS x Gs2 (40949)	al_rnai	26
Act5C-GS x Gs2 (40949)	al_rnai	26
Act5C-GS x Gs2 (40949)	al_rnai	26
Act5C-GS x Gs2 (40949)	al_rnai	26
Act5C-GS x Gs2 (40949)	al_rnai	26
Act5C-GS x Gs2 (40949)	al_rnai	28
Act5C-GS x Gs2 (40949)	al_rnai	28
Act5C-GS x Gs2 (40949)	al_rnai	28
Act5C-GS x Gs2 (40949)	al_rnai	28
Act5C-GS x Gs2 (40949)	al_rnai	28
Act5C-GS x Gs2 (40949)	al_rnai	28
Act5C-GS x Gs2 (40949)	al_rnai	28
Act5C-GS x Gs2 (40949)	al_rnai	28
Act5C-GS x Gs2 (40949)	al_rnai	28
Act5C-GS x Gs2 (40949)	al_rnai	31
Act5C-GS x Gs2 (40949)	al_rnai	31
Act5C-GS x Gs2 (40949)	al_rnai	31
Act5C-GS x Gs2 (40949)	al_rnai	31
Act5C-GS x Gs2 (40949)	al_rnai	31
Act5C-GS x Gs2 (40949)	al_rnai	31
Act5C-GS x Gs2 (40949)	al_rnai	31
Act5C-GS x Gs2 (40949)	al_rnai	31
Act5C-GS x Gs2 (40949)	al_rnai	31
Act5C-GS x Gs2 (40949)	al_rnai	31
Act5C-GS x Gs2 (40949)	al_rnai	31
Act5C-GS x Gs2 (40949)	al_rnai	31
Act5C-GS x Gs2 (40949)	al_rnai	31
Act5C-GS x Gs2 (40949)	al_rnai	33
Act5C-GS x Gs2 (40949)	al_rnai	33
Act5C-GS x Gs2 (40949)	al_rnai	33
Act5C-GS x Gs2 (40949)	al_rnai	33
Act5C-GS x Gs2 (40949)	al_rnai	33
Act5C-GS x Gs2 (40949)	al_rnai	33
Act5C-GS x Gs2 (40949)	al_rnai	33
Act5C-GS x Gs2 (40949)	al_rnai	35
Act5C-GS x Gs2 (40949)	al_rnai	35
Act5C-GS x Gs2 (40949)	al_rnai	35
Act5C-GS x Gs2 (40949)	al_rnai	35
Act5C-GS x Gs2 (40949)	al_rnai	35
Act5C-GS x Gs2 (40949)	al_rnai	35
Act5C-GS x Gs2 (40949)	al_rnai	35
Act5C-GS x Gs2 (40949)	al_rnai	38
Act5C-GS x Gs2 (40949)	al_rnai	38
Act5C-GS x Gs2 (40949)	al_rnai	38
Act5C-GS x Gs2 (40949)	al_rnai	38
Act5C-GS x Gs2 (40949)	al_rnai	38
Act5C-GS x Gs2 (40949)	al_rnai	38
Act5C-GS x Gs2 (40949)	al_rnai	38
Act5C-GS x Gs2 (40949)	al_rnai	40
Act5C-GS x Gs2 (40949)	al_rnai	40
Act5C-GS x Gs2 (40949)	al_rnai	40
Act5C-GS x Gs2 (40949)	al_rnai	40
Act5C-GS x Gs2 (40949)	al_rnai	40
Act5C-GS x Gs2 (40949)	al_rnai	42
Act5C-GS x Gs2 (40949)	al_rnai	42
Act5C-GS x Gs2 (40949)	al_rnai	42
Act5C-GS x Gs2 (40949)	al_rnai	42
Act5C-GS x Gs2 (40949)	al_rnai	42
Act5C-GS x Gs2 (40949)	al_rnai	42
Act5C-GS x Gs2 (40949)	al_rnai	42
Act5C-GS x Gs2 (40949)	al_rnai	45
Act5C-GS x Gs2 (40949)	al_rnai	45
Act5C-GS x Gs2 (40949)	al_rnai	45
Act5C-GS x Gs2 (40949)	al_rnai	45
Act5C-GS x Gs2 (40949)	al_rnai	45
Act5C-GS x Gs2 (40949)	al_rnai	45
Act5C-GS x Gs2 (40949)	al_rnai	45
Act5C-GS x Gs2 (40949)	al_rnai	45
Act5C-GS x Gs2 (40949)	al_rnai	45
Act5C-GS x Gs2 (40949)	al_rnai	45
Act5C-GS x Gs2 (40949)	al_rnai	45
Act5C-GS x Gs2 (40949)	al_rnai	45
Act5C-GS x Gs2 (40949)	al_rnai	45
Act5C-GS x Gs2 (40949)	al_rnai	47
Act5C-GS x Gs2 (40949)	al_rnai	47
Act5C-GS x Gs2 (40949)	al_rnai	47
Act5C-GS x Gs2 (40949)	al_rnai	49
Act5C-GS x Gs2 (40949)	al_rnai	49
Act5C-GS x Gs2 (40949)	al_rnai	49
Act5C-GS x Gs2 (40949)	al_rnai	49
Act5C-GS x Gs2 (40949)	al_rnai	49
Act5C-GS x Gs2 (40949)	al_rnai	49
Act5C-GS x Gs2 (40949)	al_rnai	49
Act5C-GS x Gs2 (40949)	al_rnai	52
Act5C-GS x Gs2 (40949)	al_rnai	52
Act5C-GS x Gs2 (40949)	al_rnai	52
Act5C-GS x Gs2 (40949)	al_rnai	52
Act5C-GS x Gs2 (40949)	al_rnai	52
Act5C-GS x Gs2 (40949)	al_rnai	52
Act5C-GS x Gs2 (40949)	al_rnai	52
Act5C-GS x Gs2 (40949)	al_rnai	52
Act5C-GS x Gs2 (40949)	al_rnai	54
Act5C-GS x Gs2 (40949)	al_rnai	54
Act5C-GS x Gs2 (40949)	al_rnai	54
Act5C-GS x Gs2 (40949)	al_rnai	54
Act5C-GS x Gs2 (40949)	al_rnai	56
Act5C-GS x Gs2 (40949)	al_rnai	59
Act5C-GS x Gs2 (40949)	al_rnai	59
Act5C-GS x Gs2 (40949)	al_rnai	59
Act5C-GS x Gs2 (40949)	al_rnai	66
Act5C-GS x Gs1 (40836)	dr_ctrl	21
Act5C-GS x Gs1 (40836)	dr_ctrl	24
Act5C-GS x Gs1 (40836)	dr_ctrl	28
Act5C-GS x Gs1 (40836)	dr_ctrl	28
Act5C-GS x Gs1 (40836)	dr_ctrl	31
Act5C-GS x Gs1 (40836)	dr_ctrl	31
Act5C-GS x Gs1 (40836)	dr_ctrl	33
Act5C-GS x Gs1 (40836)	dr_ctrl	38
Act5C-GS x Gs1 (40836)	dr_ctrl	38
Act5C-GS x Gs1 (40836)	dr_ctrl	38
Act5C-GS x Gs1 (40836)	dr_ctrl	38
Act5C-GS x Gs1 (40836)	dr_ctrl	38
Act5C-GS x Gs1 (40836)	dr_ctrl	42
Act5C-GS x Gs1 (40836)	dr_ctrl	45
Act5C-GS x Gs1 (40836)	dr_ctrl	45
Act5C-GS x Gs1 (40836)	dr_ctrl	47
Act5C-GS x Gs1 (40836)	dr_ctrl	47
Act5C-GS x Gs1 (40836)	dr_ctrl	47
Act5C-GS x Gs1 (40836)	dr_ctrl	49
Act5C-GS x Gs1 (40836)	dr_ctrl	49
Act5C-GS x Gs1 (40836)	dr_ctrl	49
Act5C-GS x Gs1 (40836)	dr_ctrl	52
Act5C-GS x Gs1 (40836)	dr_ctrl	52
Act5C-GS x Gs1 (40836)	dr_ctrl	52
Act5C-GS x Gs1 (40836)	dr_ctrl	52
Act5C-GS x Gs1 (40836)	dr_ctrl	54
Act5C-GS x Gs1 (40836)	dr_ctrl	54
Act5C-GS x Gs1 (40836)	dr_ctrl	54
Act5C-GS x Gs1 (40836)	dr_ctrl	54
Act5C-GS x Gs1 (40836)	dr_ctrl	54
Act5C-GS x Gs1 (40836)	dr_ctrl	54
Act5C-GS x Gs1 (40836)	dr_ctrl	54
Act5C-GS x Gs1 (40836)	dr_ctrl	54
Act5C-GS x Gs1 (40836)	dr_ctrl	56
Act5C-GS x Gs1 (40836)	dr_ctrl	56
Act5C-GS x Gs1 (40836)	dr_ctrl	56
Act5C-GS x Gs1 (40836)	dr_ctrl	56
Act5C-GS x Gs1 (40836)	dr_ctrl	56
Act5C-GS x Gs1 (40836)	dr_ctrl	56
Act5C-GS x Gs1 (40836)	dr_ctrl	56
Act5C-GS x Gs1 (40836)	dr_ctrl	59
Act5C-GS x Gs1 (40836)	dr_ctrl	59
Act5C-GS x Gs1 (40836)	dr_ctrl	59
Act5C-GS x Gs1 (40836)	dr_ctrl	59
Act5C-GS x Gs1 (40836)	dr_ctrl	59
Act5C-GS x Gs1 (40836)	dr_ctrl	61
Act5C-GS x Gs1 (40836)	dr_ctrl	61
Act5C-GS x Gs1 (40836)	dr_ctrl	61
Act5C-GS x Gs1 (40836)	dr_ctrl	61
Act5C-GS x Gs1 (40836)	dr_ctrl	61
Act5C-GS x Gs1 (40836)	dr_ctrl	61
Act5C-GS x Gs1 (40836)	dr_ctrl	61
Act5C-GS x Gs1 (40836)	dr_ctrl	61
Act5C-GS x Gs1 (40836)	dr_ctrl	63
Act5C-GS x Gs1 (40836)	dr_ctrl	63
Act5C-GS x Gs1 (40836)	dr_ctrl	63
Act5C-GS x Gs1 (40836)	dr_ctrl	66
Act5C-GS x Gs1 (40836)	dr_ctrl	66
Act5C-GS x Gs1 (40836)	dr_ctrl	66
Act5C-GS x Gs1 (40836)	dr_ctrl	66
Act5C-GS x Gs1 (40836)	dr_ctrl	66
Act5C-GS x Gs1 (40836)	dr_ctrl	66
Act5C-GS x Gs1 (40836)	dr_ctrl	66
Act5C-GS x Gs1 (40836)	dr_ctrl	66
Act5C-GS x Gs1 (40836)	dr_ctrl	66
Act5C-GS x Gs1 (40836)	dr_ctrl	66
Act5C-GS x Gs1 (40836)	dr_ctrl	66
Act5C-GS x Gs1 (40836)	dr_ctrl	68
Act5C-GS x Gs1 (40836)	dr_ctrl	68
Act5C-GS x Gs1 (40836)	dr_ctrl	68
Act5C-GS x Gs1 (40836)	dr_ctrl	68
Act5C-GS x Gs1 (40836)	dr_ctrl	68
Act5C-GS x Gs1 (40836)	dr_ctrl	68
Act5C-GS x Gs1 (40836)	dr_ctrl	68
Act5C-GS x Gs1 (40836)	dr_ctrl	68
Act5C-GS x Gs1 (40836)	dr_ctrl	68
Act5C-GS x Gs1 (40836)	dr_ctrl	68
Act5C-GS x Gs1 (40836)	dr_ctrl	68
Act5C-GS x Gs1 (40836)	dr_ctrl	70
Act5C-GS x Gs1 (40836)	dr_ctrl	70
Act5C-GS x Gs1 (40836)	dr_ctrl	70
Act5C-GS x Gs1 (40836)	dr_ctrl	70
Act5C-GS x Gs1 (40836)	dr_ctrl	70
Act5C-GS x Gs1 (40836)	dr_ctrl	73
Act5C-GS x Gs1 (40836)	dr_ctrl	73
Act5C-GS x Gs1 (40836)	dr_ctrl	73
Act5C-GS x Gs1 (40836)	dr_ctrl	73
Act5C-GS x Gs1 (40836)	dr_ctrl	73
Act5C-GS x Gs1 (40836)	dr_ctrl	73
Act5C-GS x Gs1 (40836)	dr_ctrl	73
Act5C-GS x Gs1 (40836)	dr_ctrl	73
Act5C-GS x Gs1 (40836)	dr_ctrl	73
Act5C-GS x Gs1 (40836)	dr_ctrl	73
Act5C-GS x Gs1 (40836)	dr_ctrl	75
Act5C-GS x Gs1 (40836)	dr_ctrl	75
Act5C-GS x Gs1 (40836)	dr_ctrl	75
Act5C-GS x Gs1 (40836)	dr_ctrl	75
Act5C-GS x Gs1 (40836)	dr_ctrl	77
Act5C-GS x Gs1 (40836)	dr_ctrl	77
Act5C-GS x Gs1 (40836)	dr_ctrl	77
Act5C-GS x Gs1 (40836)	dr_rnai	12
Act5C-GS x Gs1 (40836)	dr_rnai	12
Act5C-GS x Gs1 (40836)	dr_rnai	14
Act5C-GS x Gs1 (40836)	dr_rnai	14
Act5C-GS x Gs1 (40836)	dr_rnai	14
Act5C-GS x Gs1 (40836)	dr_rnai	14
Act5C-GS x Gs1 (40836)	dr_rnai	14
Act5C-GS x Gs1 (40836)	dr_rnai	14
Act5C-GS x Gs1 (40836)	dr_rnai	17
Act5C-GS x Gs1 (40836)	dr_rnai	17
Act5C-GS x Gs1 (40836)	dr_rnai	17
Act5C-GS x Gs1 (40836)	dr_rnai	17
Act5C-GS x Gs1 (40836)	dr_rnai	17
Act5C-GS x Gs1 (40836)	dr_rnai	17
Act5C-GS x Gs1 (40836)	dr_rnai	19
Act5C-GS x Gs1 (40836)	dr_rnai	19
Act5C-GS x Gs1 (40836)	dr_rnai	21
Act5C-GS x Gs1 (40836)	dr_rnai	24
Act5C-GS x Gs1 (40836)	dr_rnai	24
Act5C-GS x Gs1 (40836)	dr_rnai	24
Act5C-GS x Gs1 (40836)	dr_rnai	26
Act5C-GS x Gs1 (40836)	dr_rnai	28
Act5C-GS x Gs1 (40836)	dr_rnai	28
Act5C-GS x Gs1 (40836)	dr_rnai	28
Act5C-GS x Gs1 (40836)	dr_rnai	28
Act5C-GS x Gs1 (40836)	dr_rnai	28
Act5C-GS x Gs1 (40836)	dr_rnai	31
Act5C-GS x Gs1 (40836)	dr_rnai	31
Act5C-GS x Gs1 (40836)	dr_rnai	31
Act5C-GS x Gs1 (40836)	dr_rnai	33
Act5C-GS x Gs1 (40836)	dr_rnai	33
Act5C-GS x Gs1 (40836)	dr_rnai	33
Act5C-GS x Gs1 (40836)	dr_rnai	42
Act5C-GS x Gs1 (40836)	dr_rnai	42
Act5C-GS x Gs1 (40836)	dr_rnai	42
Act5C-GS x Gs1 (40836)	dr_rnai	45
Act5C-GS x Gs1 (40836)	dr_rnai	45
Act5C-GS x Gs1 (40836)	dr_rnai	45
Act5C-GS x Gs1 (40836)	dr_rnai	45
Act5C-GS x Gs1 (40836)	dr_rnai	45
Act5C-GS x Gs1 (40836)	dr_rnai	47
Act5C-GS x Gs1 (40836)	dr_rnai	47
Act5C-GS x Gs1 (40836)	dr_rnai	52
Act5C-GS x Gs1 (40836)	dr_rnai	52
Act5C-GS x Gs1 (40836)	dr_rnai	52
Act5C-GS x Gs1 (40836)	dr_rnai	52
Act5C-GS x Gs1 (40836)	dr_rnai	52
Act5C-GS x Gs1 (40836)	dr_rnai	52
Act5C-GS x Gs1 (40836)	dr_rnai	54
Act5C-GS x Gs1 (40836)	dr_rnai	54
Act5C-GS x Gs1 (40836)	dr_rnai	54
Act5C-GS x Gs1 (40836)	dr_rnai	54
Act5C-GS x Gs1 (40836)	dr_rnai	56
Act5C-GS x Gs1 (40836)	dr_rnai	56
Act5C-GS x Gs1 (40836)	dr_rnai	56
Act5C-GS x Gs1 (40836)	dr_rnai	56
Act5C-GS x Gs1 (40836)	dr_rnai	56
Act5C-GS x Gs1 (40836)	dr_rnai	59
Act5C-GS x Gs1 (40836)	dr_rnai	59
Act5C-GS x Gs1 (40836)	dr_rnai	59
Act5C-GS x Gs1 (40836)	dr_rnai	59
Act5C-GS x Gs1 (40836)	dr_rnai	59
Act5C-GS x Gs1 (40836)	dr_rnai	59
Act5C-GS x Gs1 (40836)	dr_rnai	59
Act5C-GS x Gs1 (40836)	dr_rnai	59
Act5C-GS x Gs1 (40836)	dr_rnai	59
Act5C-GS x Gs1 (40836)	dr_rnai	59
Act5C-GS x Gs1 (40836)	dr_rnai	59
Act5C-GS x Gs1 (40836)	dr_rnai	59
Act5C-GS x Gs1 (40836)	dr_rnai	59
Act5C-GS x Gs1 (40836)	dr_rnai	59
Act5C-GS x Gs1 (40836)	dr_rnai	59
Act5C-GS x Gs1 (40836)	dr_rnai	61
Act5C-GS x Gs1 (40836)	dr_rnai	61
Act5C-GS x Gs1 (40836)	dr_rnai	61
Act5C-GS x Gs1 (40836)	dr_rnai	61
Act5C-GS x Gs1 (40836)	dr_rnai	61
Act5C-GS x Gs1 (40836)	dr_rnai	61
Act5C-GS x Gs1 (40836)	dr_rnai	61
Act5C-GS x Gs1 (40836)	dr_rnai	61
Act5C-GS x Gs1 (40836)	dr_rnai	61
Act5C-GS x Gs1 (40836)	dr_rnai	61
Act5C-GS x Gs1 (40836)	dr_rnai	61
Act5C-GS x Gs1 (40836)	dr_rnai	61
Act5C-GS x Gs1 (40836)	dr_rnai	63
Act5C-GS x Gs1 (40836)	dr_rnai	63
Act5C-GS x Gs1 (40836)	dr_rnai	63
Act5C-GS x Gs1 (40836)	dr_rnai	63
Act5C-GS x Gs1 (40836)	dr_rnai	66
Act5C-GS x Gs1 (40836)	dr_rnai	66
Act5C-GS x Gs1 (40836)	dr_rnai	66
Act5C-GS x Gs1 (40836)	dr_rnai	66
Act5C-GS x Gs1 (40836)	dr_rnai	66
Act5C-GS x Gs1 (40836)	dr_rnai	66
Act5C-GS x Gs1 (40836)	dr_rnai	66
Act5C-GS x Gs1 (40836)	dr_rnai	66
Act5C-GS x Gs1 (40836)	dr_rnai	66
Act5C-GS x Gs1 (40836)	dr_rnai	66
Act5C-GS x Gs1 (40836)	dr_rnai	68
Act5C-GS x Gs1 (40836)	dr_rnai	70
Act5C-GS x Gs1 (40836)	dr_rnai	70
Act5C-GS x Gs1 (40836)	dr_rnai	73
Act5C-GS x Gs1 (40836)	al_ctrl	10
Act5C-GS x Gs1 (40836)	al_ctrl	10
Act5C-GS x Gs1 (40836)	al_ctrl	12
Act5C-GS x Gs1 (40836)	al_ctrl	12
Act5C-GS x Gs1 (40836)	al_ctrl	12
Act5C-GS x Gs1 (40836)	al_ctrl	14
Act5C-GS x Gs1 (40836)	al_ctrl	14
Act5C-GS x Gs1 (40836)	al_ctrl	17
Act5C-GS x Gs1 (40836)	al_ctrl	17
Act5C-GS x Gs1 (40836)	al_ctrl	17
Act5C-GS x Gs1 (40836)	al_ctrl	17
Act5C-GS x Gs1 (40836)	al_ctrl	19
Act5C-GS x Gs1 (40836)	al_ctrl	19
Act5C-GS x Gs1 (40836)	al_ctrl	19
Act5C-GS x Gs1 (40836)	al_ctrl	19
Act5C-GS x Gs1 (40836)	al_ctrl	19
Act5C-GS x Gs1 (40836)	al_ctrl	19
Act5C-GS x Gs1 (40836)	al_ctrl	21
Act5C-GS x Gs1 (40836)	al_ctrl	21
Act5C-GS x Gs1 (40836)	al_ctrl	21
Act5C-GS x Gs1 (40836)	al_ctrl	21
Act5C-GS x Gs1 (40836)	al_ctrl	21
Act5C-GS x Gs1 (40836)	al_ctrl	24
Act5C-GS x Gs1 (40836)	al_ctrl	24
Act5C-GS x Gs1 (40836)	al_ctrl	24
Act5C-GS x Gs1 (40836)	al_ctrl	24
Act5C-GS x Gs1 (40836)	al_ctrl	24
Act5C-GS x Gs1 (40836)	al_ctrl	24
Act5C-GS x Gs1 (40836)	al_ctrl	24
Act5C-GS x Gs1 (40836)	al_ctrl	24
Act5C-GS x Gs1 (40836)	al_ctrl	24
Act5C-GS x Gs1 (40836)	al_ctrl	26
Act5C-GS x Gs1 (40836)	al_ctrl	26
Act5C-GS x Gs1 (40836)	al_ctrl	26
Act5C-GS x Gs1 (40836)	al_ctrl	26
Act5C-GS x Gs1 (40836)	al_ctrl	26
Act5C-GS x Gs1 (40836)	al_ctrl	26
Act5C-GS x Gs1 (40836)	al_ctrl	26
Act5C-GS x Gs1 (40836)	al_ctrl	26
Act5C-GS x Gs1 (40836)	al_ctrl	26
Act5C-GS x Gs1 (40836)	al_ctrl	26
Act5C-GS x Gs1 (40836)	al_ctrl	26
Act5C-GS x Gs1 (40836)	al_ctrl	26
Act5C-GS x Gs1 (40836)	al_ctrl	26
Act5C-GS x Gs1 (40836)	al_ctrl	26
Act5C-GS x Gs1 (40836)	al_ctrl	26
Act5C-GS x Gs1 (40836)	al_ctrl	28
Act5C-GS x Gs1 (40836)	al_ctrl	28
Act5C-GS x Gs1 (40836)	al_ctrl	28
Act5C-GS x Gs1 (40836)	al_ctrl	28
Act5C-GS x Gs1 (40836)	al_ctrl	28
Act5C-GS x Gs1 (40836)	al_ctrl	28
Act5C-GS x Gs1 (40836)	al_ctrl	28
Act5C-GS x Gs1 (40836)	al_ctrl	31
Act5C-GS x Gs1 (40836)	al_ctrl	31
Act5C-GS x Gs1 (40836)	al_ctrl	31
Act5C-GS x Gs1 (40836)	al_ctrl	31
Act5C-GS x Gs1 (40836)	al_ctrl	31
Act5C-GS x Gs1 (40836)	al_ctrl	31
Act5C-GS x Gs1 (40836)	al_ctrl	31
Act5C-GS x Gs1 (40836)	al_ctrl	31
Act5C-GS x Gs1 (40836)	al_ctrl	31
Act5C-GS x Gs1 (40836)	al_ctrl	31
Act5C-GS x Gs1 (40836)	al_ctrl	31
Act5C-GS x Gs1 (40836)	al_ctrl	31
Act5C-GS x Gs1 (40836)	al_ctrl	31
Act5C-GS x Gs1 (40836)	al_ctrl	31
Act5C-GS x Gs1 (40836)	al_ctrl	31
Act5C-GS x Gs1 (40836)	al_ctrl	33
Act5C-GS x Gs1 (40836)	al_ctrl	33
Act5C-GS x Gs1 (40836)	al_ctrl	33
Act5C-GS x Gs1 (40836)	al_ctrl	33
Act5C-GS x Gs1 (40836)	al_ctrl	33
Act5C-GS x Gs1 (40836)	al_ctrl	33
Act5C-GS x Gs1 (40836)	al_ctrl	33
Act5C-GS x Gs1 (40836)	al_ctrl	33
Act5C-GS x Gs1 (40836)	al_ctrl	33
Act5C-GS x Gs1 (40836)	al_ctrl	35
Act5C-GS x Gs1 (40836)	al_ctrl	35
Act5C-GS x Gs1 (40836)	al_ctrl	35
Act5C-GS x Gs1 (40836)	al_ctrl	35
Act5C-GS x Gs1 (40836)	al_ctrl	35
Act5C-GS x Gs1 (40836)	al_ctrl	35
Act5C-GS x Gs1 (40836)	al_ctrl	38
Act5C-GS x Gs1 (40836)	al_ctrl	38
Act5C-GS x Gs1 (40836)	al_ctrl	38
Act5C-GS x Gs1 (40836)	al_ctrl	38
Act5C-GS x Gs1 (40836)	al_ctrl	38
Act5C-GS x Gs1 (40836)	al_ctrl	40
Act5C-GS x Gs1 (40836)	al_ctrl	40
Act5C-GS x Gs1 (40836)	al_ctrl	45
Act5C-GS x Gs1 (40836)	al_ctrl	45
Act5C-GS x Gs1 (40836)	al_ctrl	47
Act5C-GS x Gs1 (40836)	al_ctrl	47
Act5C-GS x Gs1 (40836)	al_ctrl	47
Act5C-GS x Gs1 (40836)	al_ctrl	52
Act5C-GS x Gs1 (40836)	al_ctrl	56
Act5C-GS x Gs1 (40836)	al_ctrl	56
Act5C-GS x Gs1 (40836)	al_ctrl	59
Act5C-GS x Gs1 (40836)	al_rnai	7
Act5C-GS x Gs1 (40836)	al_rnai	7
Act5C-GS x Gs1 (40836)	al_rnai	7
Act5C-GS x Gs1 (40836)	al_rnai	7
Act5C-GS x Gs1 (40836)	al_rnai	7
Act5C-GS x Gs1 (40836)	al_rnai	7
Act5C-GS x Gs1 (40836)	al_rnai	10
Act5C-GS x Gs1 (40836)	al_rnai	10
Act5C-GS x Gs1 (40836)	al_rnai	10
Act5C-GS x Gs1 (40836)	al_rnai	10
Act5C-GS x Gs1 (40836)	al_rnai	10
Act5C-GS x Gs1 (40836)	al_rnai	10
Act5C-GS x Gs1 (40836)	al_rnai	10
Act5C-GS x Gs1 (40836)	al_rnai	10
Act5C-GS x Gs1 (40836)	al_rnai	10
Act5C-GS x Gs1 (40836)	al_rnai	12
Act5C-GS x Gs1 (40836)	al_rnai	12
Act5C-GS x Gs1 (40836)	al_rnai	14
Act5C-GS x Gs1 (40836)	al_rnai	14
Act5C-GS x Gs1 (40836)	al_rnai	14
Act5C-GS x Gs1 (40836)	al_rnai	14
Act5C-GS x Gs1 (40836)	al_rnai	14
Act5C-GS x Gs1 (40836)	al_rnai	17
Act5C-GS x Gs1 (40836)	al_rnai	17
Act5C-GS x Gs1 (40836)	al_rnai	17
Act5C-GS x Gs1 (40836)	al_rnai	17
Act5C-GS x Gs1 (40836)	al_rnai	17
Act5C-GS x Gs1 (40836)	al_rnai	17
Act5C-GS x Gs1 (40836)	al_rnai	17
Act5C-GS x Gs1 (40836)	al_rnai	17
Act5C-GS x Gs1 (40836)	al_rnai	17
Act5C-GS x Gs1 (40836)	al_rnai	17
Act5C-GS x Gs1 (40836)	al_rnai	19
Act5C-GS x Gs1 (40836)	al_rnai	19
Act5C-GS x Gs1 (40836)	al_rnai	19
Act5C-GS x Gs1 (40836)	al_rnai	19
Act5C-GS x Gs1 (40836)	al_rnai	21
Act5C-GS x Gs1 (40836)	al_rnai	21
Act5C-GS x Gs1 (40836)	al_rnai	21
Act5C-GS x Gs1 (40836)	al_rnai	21
Act5C-GS x Gs1 (40836)	al_rnai	21
Act5C-GS x Gs1 (40836)	al_rnai	21
Act5C-GS x Gs1 (40836)	al_rnai	21
Act5C-GS x Gs1 (40836)	al_rnai	21
Act5C-GS x Gs1 (40836)	al_rnai	21
Act5C-GS x Gs1 (40836)	al_rnai	21
Act5C-GS x Gs1 (40836)	al_rnai	21
Act5C-GS x Gs1 (40836)	al_rnai	21
Act5C-GS x Gs1 (40836)	al_rnai	21
Act5C-GS x Gs1 (40836)	al_rnai	21
Act5C-GS x Gs1 (40836)	al_rnai	24
Act5C-GS x Gs1 (40836)	al_rnai	24
Act5C-GS x Gs1 (40836)	al_rnai	24
Act5C-GS x Gs1 (40836)	al_rnai	24
Act5C-GS x Gs1 (40836)	al_rnai	24
Act5C-GS x Gs1 (40836)	al_rnai	24
Act5C-GS x Gs1 (40836)	al_rnai	24
Act5C-GS x Gs1 (40836)	al_rnai	24
Act5C-GS x Gs1 (40836)	al_rnai	24
Act5C-GS x Gs1 (40836)	al_rnai	24
Act5C-GS x Gs1 (40836)	al_rnai	24
Act5C-GS x Gs1 (40836)	al_rnai	24
Act5C-GS x Gs1 (40836)	al_rnai	24
Act5C-GS x Gs1 (40836)	al_rnai	24
Act5C-GS x Gs1 (40836)	al_rnai	24
Act5C-GS x Gs1 (40836)	al_rnai	26
Act5C-GS x Gs1 (40836)	al_rnai	26
Act5C-GS x Gs1 (40836)	al_rnai	26
Act5C-GS x Gs1 (40836)	al_rnai	26
Act5C-GS x Gs1 (40836)	al_rnai	26
Act5C-GS x Gs1 (40836)	al_rnai	26
Act5C-GS x Gs1 (40836)	al_rnai	26
Act5C-GS x Gs1 (40836)	al_rnai	26
Act5C-GS x Gs1 (40836)	al_rnai	26
Act5C-GS x Gs1 (40836)	al_rnai	26
Act5C-GS x Gs1 (40836)	al_rnai	26
Act5C-GS x Gs1 (40836)	al_rnai	28
Act5C-GS x Gs1 (40836)	al_rnai	28
Act5C-GS x Gs1 (40836)	al_rnai	28
Act5C-GS x Gs1 (40836)	al_rnai	28
Act5C-GS x Gs1 (40836)	al_rnai	28
Act5C-GS x Gs1 (40836)	al_rnai	28
Act5C-GS x Gs1 (40836)	al_rnai	28
Act5C-GS x Gs1 (40836)	al_rnai	28
Act5C-GS x Gs1 (40836)	al_rnai	28
Act5C-GS x Gs1 (40836)	al_rnai	28
Act5C-GS x Gs1 (40836)	al_rnai	28
Act5C-GS x Gs1 (40836)	al_rnai	31
Act5C-GS x Gs1 (40836)	al_rnai	31
Act5C-GS x Gs1 (40836)	al_rnai	31
Act5C-GS x Gs1 (40836)	al_rnai	31
Act5C-GS x Gs1 (40836)	al_rnai	31
Act5C-GS x Gs1 (40836)	al_rnai	31
Act5C-GS x Gs1 (40836)	al_rnai	33
Act5C-GS x Gs1 (40836)	al_rnai	33
Act5C-GS x Gs1 (40836)	al_rnai	33
Act5C-GS x Gs1 (40836)	al_rnai	35
Act5C-GS x Gs1 (40836)	al_rnai	35
Act5C-GS x Gs1 (40836)	al_rnai	38
Act5C-GS x Gs1 (40836)	al_rnai	38
Act5C-GS x Gs1 (40836)	al_rnai	38
Act5C-GS x Gs1 (40836)	al_rnai	38
Act5C-GS x Gs1 (40836)	al_rnai	40
Act5C-GS x Gs1 (40836)	al_rnai	40
Act5C-GS x Gdh (53255)	dr_ctrl	12
Act5C-GS x Gdh (53255)	dr_ctrl	12
Act5C-GS x Gdh (53255)	dr_ctrl	14
Act5C-GS x Gdh (53255)	dr_ctrl	14
Act5C-GS x Gdh (53255)	dr_ctrl	17
Act5C-GS x Gdh (53255)	dr_ctrl	31
Act5C-GS x Gdh (53255)	dr_ctrl	31
Act5C-GS x Gdh (53255)	dr_ctrl	42
Act5C-GS x Gdh (53255)	dr_ctrl	45
Act5C-GS x Gdh (53255)	dr_ctrl	45
Act5C-GS x Gdh (53255)	dr_ctrl	49
Act5C-GS x Gdh (53255)	dr_ctrl	49
Act5C-GS x Gdh (53255)	dr_ctrl	49
Act5C-GS x Gdh (53255)	dr_ctrl	52
Act5C-GS x Gdh (53255)	dr_ctrl	54
Act5C-GS x Gdh (53255)	dr_ctrl	54
Act5C-GS x Gdh (53255)	dr_ctrl	56
Act5C-GS x Gdh (53255)	dr_ctrl	56
Act5C-GS x Gdh (53255)	dr_ctrl	56
Act5C-GS x Gdh (53255)	dr_ctrl	56
Act5C-GS x Gdh (53255)	dr_ctrl	56
Act5C-GS x Gdh (53255)	dr_ctrl	59
Act5C-GS x Gdh (53255)	dr_ctrl	59
Act5C-GS x Gdh (53255)	dr_ctrl	59
Act5C-GS x Gdh (53255)	dr_ctrl	59
Act5C-GS x Gdh (53255)	dr_ctrl	61
Act5C-GS x Gdh (53255)	dr_ctrl	61
Act5C-GS x Gdh (53255)	dr_ctrl	61
Act5C-GS x Gdh (53255)	dr_ctrl	61
Act5C-GS x Gdh (53255)	dr_ctrl	61
Act5C-GS x Gdh (53255)	dr_ctrl	61
Act5C-GS x Gdh (53255)	dr_ctrl	61
Act5C-GS x Gdh (53255)	dr_ctrl	61
Act5C-GS x Gdh (53255)	dr_ctrl	61
Act5C-GS x Gdh (53255)	dr_ctrl	61
Act5C-GS x Gdh (53255)	dr_ctrl	61
Act5C-GS x Gdh (53255)	dr_ctrl	61
Act5C-GS x Gdh (53255)	dr_ctrl	61
Act5C-GS x Gdh (53255)	dr_ctrl	61
Act5C-GS x Gdh (53255)	dr_ctrl	61
Act5C-GS x Gdh (53255)	dr_ctrl	61
Act5C-GS x Gdh (53255)	dr_ctrl	63
Act5C-GS x Gdh (53255)	dr_ctrl	63
Act5C-GS x Gdh (53255)	dr_ctrl	63
Act5C-GS x Gdh (53255)	dr_ctrl	63
Act5C-GS x Gdh (53255)	dr_ctrl	63
Act5C-GS x Gdh (53255)	dr_ctrl	63
Act5C-GS x Gdh (53255)	dr_ctrl	63
Act5C-GS x Gdh (53255)	dr_ctrl	66
Act5C-GS x Gdh (53255)	dr_ctrl	66
Act5C-GS x Gdh (53255)	dr_ctrl	66
Act5C-GS x Gdh (53255)	dr_ctrl	66
Act5C-GS x Gdh (53255)	dr_ctrl	66
Act5C-GS x Gdh (53255)	dr_ctrl	66
Act5C-GS x Gdh (53255)	dr_ctrl	66
Act5C-GS x Gdh (53255)	dr_ctrl	66
Act5C-GS x Gdh (53255)	dr_ctrl	66
Act5C-GS x Gdh (53255)	dr_ctrl	66
Act5C-GS x Gdh (53255)	dr_ctrl	66
Act5C-GS x Gdh (53255)	dr_ctrl	66
Act5C-GS x Gdh (53255)	dr_ctrl	66
Act5C-GS x Gdh (53255)	dr_ctrl	66
Act5C-GS x Gdh (53255)	dr_ctrl	66
Act5C-GS x Gdh (53255)	dr_ctrl	66
Act5C-GS x Gdh (53255)	dr_ctrl	66
Act5C-GS x Gdh (53255)	dr_ctrl	66
Act5C-GS x Gdh (53255)	dr_ctrl	68
Act5C-GS x Gdh (53255)	dr_ctrl	68
Act5C-GS x Gdh (53255)	dr_ctrl	68
Act5C-GS x Gdh (53255)	dr_ctrl	70
Act5C-GS x Gdh (53255)	dr_ctrl	70
Act5C-GS x Gdh (53255)	dr_ctrl	70
Act5C-GS x Gdh (53255)	dr_ctrl	70
Act5C-GS x Gdh (53255)	dr_ctrl	70
Act5C-GS x Gdh (53255)	dr_ctrl	70
Act5C-GS x Gdh (53255)	dr_ctrl	70
Act5C-GS x Gdh (53255)	dr_ctrl	70
Act5C-GS x Gdh (53255)	dr_ctrl	70
Act5C-GS x Gdh (53255)	dr_ctrl	70
Act5C-GS x Gdh (53255)	dr_ctrl	70
Act5C-GS x Gdh (53255)	dr_ctrl	70
Act5C-GS x Gdh (53255)	dr_ctrl	70
Act5C-GS x Gdh (53255)	dr_ctrl	70
Act5C-GS x Gdh (53255)	dr_ctrl	73
Act5C-GS x Gdh (53255)	dr_ctrl	73
Act5C-GS x Gdh (53255)	dr_ctrl	73
Act5C-GS x Gdh (53255)	dr_ctrl	73
Act5C-GS x Gdh (53255)	dr_ctrl	73
Act5C-GS x Gdh (53255)	dr_ctrl	73
Act5C-GS x Gdh (53255)	dr_ctrl	73
Act5C-GS x Gdh (53255)	dr_ctrl	73
Act5C-GS x Gdh (53255)	dr_ctrl	73
Act5C-GS x Gdh (53255)	dr_ctrl	73
Act5C-GS x Gdh (53255)	dr_ctrl	73
Act5C-GS x Gdh (53255)	dr_ctrl	73
Act5C-GS x Gdh (53255)	dr_ctrl	73
Act5C-GS x Gdh (53255)	dr_ctrl	73
Act5C-GS x Gdh (53255)	dr_ctrl	73
Act5C-GS x Gdh (53255)	dr_ctrl	73
Act5C-GS x Gdh (53255)	dr_ctrl	73
Act5C-GS x Gdh (53255)	dr_ctrl	73
Act5C-GS x Gdh (53255)	dr_ctrl	73
Act5C-GS x Gdh (53255)	dr_ctrl	73
Act5C-GS x Gdh (53255)	dr_ctrl	73
Act5C-GS x Gdh (53255)	dr_ctrl	73
Act5C-GS x Gdh (53255)	dr_ctrl	73
Act5C-GS x Gdh (53255)	dr_ctrl	73
Act5C-GS x Gdh (53255)	dr_ctrl	73
Act5C-GS x Gdh (53255)	dr_ctrl	73
Act5C-GS x Gdh (53255)	dr_ctrl	75
Act5C-GS x Gdh (53255)	dr_ctrl	75
Act5C-GS x Gdh (53255)	dr_ctrl	75
Act5C-GS x Gdh (53255)	dr_ctrl	75
Act5C-GS x Gdh (53255)	dr_ctrl	75
Act5C-GS x Gdh (53255)	dr_ctrl	75
Act5C-GS x Gdh (53255)	dr_ctrl	75
Act5C-GS x Gdh (53255)	dr_ctrl	75
Act5C-GS x Gdh (53255)	dr_ctrl	75
Act5C-GS x Gdh (53255)	dr_ctrl	75
Act5C-GS x Gdh (53255)	dr_ctrl	75
Act5C-GS x Gdh (53255)	dr_ctrl	77
Act5C-GS x Gdh (53255)	dr_ctrl	77
Act5C-GS x Gdh (53255)	dr_ctrl	77
Act5C-GS x Gdh (53255)	dr_ctrl	77
Act5C-GS x Gdh (53255)	dr_ctrl	77
Act5C-GS x Gdh (53255)	dr_ctrl	77
Act5C-GS x Gdh (53255)	dr_ctrl	77
Act5C-GS x Gdh (53255)	dr_ctrl	77
Act5C-GS x Gdh (53255)	dr_ctrl	77
Act5C-GS x Gdh (53255)	dr_ctrl	77
Act5C-GS x Gdh (53255)	dr_ctrl	77
Act5C-GS x Gdh (53255)	dr_ctrl	77
Act5C-GS x Gdh (53255)	dr_ctrl	80
Act5C-GS x Gdh (53255)	dr_ctrl	80
Act5C-GS x Gdh (53255)	dr_ctrl	80
Act5C-GS x Gdh (53255)	dr_ctrl	80
Act5C-GS x Gdh (53255)	dr_ctrl	80
Act5C-GS x Gdh (53255)	dr_ctrl	80
Act5C-GS x Gdh (53255)	dr_ctrl	80
Act5C-GS x Gdh (53255)	dr_ctrl	80
Act5C-GS x Gdh (53255)	dr_ctrl	82
Act5C-GS x Gdh (53255)	dr_ctrl	82
Act5C-GS x Gdh (53255)	dr_ctrl	82
Act5C-GS x Gdh (53255)	dr_ctrl	82
Act5C-GS x Gdh (53255)	dr_ctrl	84
Act5C-GS x Gdh (53255)	dr_ctrl	84
Act5C-GS x Gdh (53255)	dr_ctrl	84
Act5C-GS x Gdh (53255)	dr_ctrl	87
Act5C-GS x Gdh (53255)	dr_rnai	12
Act5C-GS x Gdh (53255)	dr_rnai	14
Act5C-GS x Gdh (53255)	dr_rnai	17
Act5C-GS x Gdh (53255)	dr_rnai	21
Act5C-GS x Gdh (53255)	dr_rnai	33
Act5C-GS x Gdh (53255)	dr_rnai	35
Act5C-GS x Gdh (53255)	dr_rnai	38
Act5C-GS x Gdh (53255)	dr_rnai	38
Act5C-GS x Gdh (53255)	dr_rnai	38
Act5C-GS x Gdh (53255)	dr_rnai	38
Act5C-GS x Gdh (53255)	dr_rnai	42
Act5C-GS x Gdh (53255)	dr_rnai	42
Act5C-GS x Gdh (53255)	dr_rnai	42
Act5C-GS x Gdh (53255)	dr_rnai	45
Act5C-GS x Gdh (53255)	dr_rnai	45
Act5C-GS x Gdh (53255)	dr_rnai	47
Act5C-GS x Gdh (53255)	dr_rnai	47
Act5C-GS x Gdh (53255)	dr_rnai	49
Act5C-GS x Gdh (53255)	dr_rnai	49
Act5C-GS x Gdh (53255)	dr_rnai	49
Act5C-GS x Gdh (53255)	dr_rnai	49
Act5C-GS x Gdh (53255)	dr_rnai	52
Act5C-GS x Gdh (53255)	dr_rnai	54
Act5C-GS x Gdh (53255)	dr_rnai	54
Act5C-GS x Gdh (53255)	dr_rnai	54
Act5C-GS x Gdh (53255)	dr_rnai	54
Act5C-GS x Gdh (53255)	dr_rnai	54
Act5C-GS x Gdh (53255)	dr_rnai	54
Act5C-GS x Gdh (53255)	dr_rnai	54
Act5C-GS x Gdh (53255)	dr_rnai	54
Act5C-GS x Gdh (53255)	dr_rnai	54
Act5C-GS x Gdh (53255)	dr_rnai	56
Act5C-GS x Gdh (53255)	dr_rnai	56
Act5C-GS x Gdh (53255)	dr_rnai	59
Act5C-GS x Gdh (53255)	dr_rnai	59
Act5C-GS x Gdh (53255)	dr_rnai	59
Act5C-GS x Gdh (53255)	dr_rnai	61
Act5C-GS x Gdh (53255)	dr_rnai	61
Act5C-GS x Gdh (53255)	dr_rnai	61
Act5C-GS x Gdh (53255)	dr_rnai	61
Act5C-GS x Gdh (53255)	dr_rnai	61
Act5C-GS x Gdh (53255)	dr_rnai	61
Act5C-GS x Gdh (53255)	dr_rnai	61
Act5C-GS x Gdh (53255)	dr_rnai	63
Act5C-GS x Gdh (53255)	dr_rnai	63
Act5C-GS x Gdh (53255)	dr_rnai	63
Act5C-GS x Gdh (53255)	dr_rnai	63
Act5C-GS x Gdh (53255)	dr_rnai	63
Act5C-GS x Gdh (53255)	dr_rnai	63
Act5C-GS x Gdh (53255)	dr_rnai	63
Act5C-GS x Gdh (53255)	dr_rnai	63
Act5C-GS x Gdh (53255)	dr_rnai	63
Act5C-GS x Gdh (53255)	dr_rnai	63
Act5C-GS x Gdh (53255)	dr_rnai	63
Act5C-GS x Gdh (53255)	dr_rnai	63
Act5C-GS x Gdh (53255)	dr_rnai	63
Act5C-GS x Gdh (53255)	dr_rnai	66
Act5C-GS x Gdh (53255)	dr_rnai	66
Act5C-GS x Gdh (53255)	dr_rnai	66
Act5C-GS x Gdh (53255)	dr_rnai	66
Act5C-GS x Gdh (53255)	dr_rnai	66
Act5C-GS x Gdh (53255)	dr_rnai	68
Act5C-GS x Gdh (53255)	dr_rnai	68
[truncated: 948 more rows]
